# Supplementary material for: Individual variation in preference behavior in sailfin fish refines the neurotranscriptomic pathway for mate preference
Source: Ecol Evol. 2023 Jul 23;13(7):e10323. doi: 10.1002/ece3.10323 (PMC10363800; doi:10.1002/ece3.10323)
Supplement: Supplementary file 1 — Table S1 [file ECE3-13-e10323-s002.csv]

Female_ID	fishID	treatment group	SL	Affiliation (seconds)	Preference (bias in directed behavioural movements)	MEdarkred	MEgreen	MEgreenyellow	MEgrey60	MEred	MElightgreen	MEpurple	MEmagenta	MElightyellow	MEsalmon	MEorange	MEturquoise	MEdarkgreen	MEdarkturquoise	MEtan	MEcyan	MEpink	MEblue	MEyellow	MEblack	MEmidnightblue	MEdarkgrey	MElightcyan	MEbrown	MEroyalblue	MEgrey
FP._Latipinna1	FPL1	Ff	52.4	1610	0.630	-0.550	-0.161	-0.171	-0.183	-0.170	-0.314	0.102	-0.001	0.125	0.102	0.049	-0.237	-0.227	0.055	0.280	0.047	0.282	0.334	0.296	0.231	-0.051	0.115	0.152	0.068	0.096	0.087
FP._Latipinna10	FPL10	Mm	44.6	1624	0.763	0.091	0.217	-0.024	0.060	0.106	0.217	0.048	0.090	-0.067	0.138	-0.052	0.352	0.404	0.207	-0.361	0.076	-0.207	-0.347	-0.562	-0.073	-0.034	0.005	-0.058	-0.096	-0.165	0.484
FP._Latipinna11	FPL11	Mm	32.3	1567	0.560	0.187	0.164	0.473	0.447	0.119	0.388	-0.019	-0.129	-0.060	-0.943	-0.669	-0.276	0.100	-0.316	0.007	0.079	-0.021	-0.108	-0.126	-0.312	0.102	0.173	0.063	-0.143	0.041	0.137
FP._Latipinna12	FPL12	Mm	35.4	1795	0.516	0.142	0.210	0.449	0.182	0.355	0.188	-0.943	-0.500	-0.067	-0.053	0.120	-0.259	0.043	0.185	0.274	-0.002	0.007	-0.327	0.120	-0.164	0.135	0.178	0.089	0.150	0.433	0.325
FP._Latipinna13	FPL13	Mm	34.4	1656	0.559	-0.043	0.197	-0.040	-0.195	-0.173	0.083	0.051	0.251	0.075	0.108	0.095	0.246	-0.215	-0.009	-0.012	-0.943	-0.523	-0.224	-0.420	-0.484	0.090	-0.632	-0.257	-0.290	-0.509	-0.085
FP._Latipinna17	FPL17	Ff	30.3	1506	0.500	0.415	0.311	0.213	-0.260	0.453	0.105	-0.009	-0.622	-0.910	0.006	0.187	-0.178	-0.228	-0.440	-0.266	-0.068	0.381	-0.293	0.191	0.113	0.093	0.082	0.025	0.362	0.497	-0.332
FP._Latipinna19	FPL19	Ff	34.5	1763	0.535	0.249	0.415	0.159	-0.309	-0.392	-0.069	0.036	-0.123	0.157	-0.053	-0.143	-0.200	-0.001	0.102	0.024	0.032	-0.044	-0.171	-0.262	-0.298	-0.113	-0.075	-0.886	-0.521	-0.338	-0.579
FP._Latipinna2	FPL2	Ff	44.6	1662	1.000	-0.038	-0.238	-0.172	-0.271	-0.386	-0.317	0.144	0.230	0.215	0.075	0.185	-0.246	-0.216	0.070	0.122	0.109	0.070	0.446	0.214	0.202	0.091	0.082	0.084	-0.081	-0.251	0.192
FP._Latipinna3	FPL3	Mm	51.4	1521	0.867	-0.331	-0.223	-0.221	-0.232	-0.177	-0.361	0.098	0.116	0.176	0.073	0.089	0.153	-0.232	-0.370	0.295	0.068	0.315	0.353	0.228	0.291	0.056	0.094	0.164	0.054	0.044	0.163
FP._Latipinna4	FPL4	Mm	40.5	1611	1.000	-0.083	-0.011	-0.286	-0.330	-0.260	-0.442	0.178	0.035	-0.017	0.098	0.145	0.115	-0.247	-0.067	0.108	0.039	0.402	0.292	0.241	0.297	0.081	0.060	0.077	0.016	0.169	0.008
FP._Latipinna5	FPL5	Mm	47.8	1672	0.987	-0.429	-0.222	-0.260	0.220	-0.043	-0.186	0.021	0.221	0.124	0.047	0.071	0.384	0.302	0.229	0.115	0.066	0.021	0.120	0.049	0.197	0.074	0.069	0.161	0.112	0.048	-0.160
FP._Latipinna6	FPL6	Mm	46	1512	0.762	-0.016	-0.303	-0.088	0.134	0.157	0.134	0.159	0.053	0.086	0.082	0.173	-0.126	0.517	0.124	0.195	0.119	-0.030	0.167	0.282	0.130	0.120	0.171	0.148	0.287	0.146	-0.193
FP._Latipinna7	FPL7	Ff	40.2	1584	0.788	0.187	-0.303	-0.169	0.180	0.296	0.334	0.061	0.197	0.006	0.119	0.141	0.236	0.070	0.272	-0.679	0.191	-0.206	-0.019	-0.009	0.152	0.145	0.181	0.120	0.276	0.031	-0.118
FP._Latipinna8	FPL8	Ff	53.1	1673	0.571	-0.028	-0.349	-0.247	0.138	0.233	0.236	0.027	0.298	0.064	0.095	0.174	0.354	0.236	0.383	-0.134	0.072	-0.378	-0.047	-0.027	0.132	0.138	0.135	0.077	0.261	-0.063	-0.104
FP._Latipinna9	FPL9	Ff	43.9	1744	0.537	0.247	0.294	0.385	0.418	-0.119	0.002	0.048	-0.118	0.092	0.104	-0.566	-0.319	-0.307	-0.426	0.033	0.115	-0.070	-0.175	-0.214	-0.414	-0.927	-0.639	0.042	-0.456	-0.177	0.175
