# Supplementary material for: Individual variation in preference behavior in sailfin fish refines the neurotranscriptomic pathway for mate preference
Source: Ecol Evol. 2023 Jul 23;13(7):e10323. doi: 10.1002/ece3.10323 (PMC10363800; doi:10.1002/ece3.10323)
Supplement: Supplementary file 2 — Table S2 [file ECE3-13-e10323-s004.csv]

GeneID	Gene Name	Gene description	Gene Type	t context	p-value context	eFDR q context	t 97.5% CI Context	t 2.5% CI Context	t Male preference	p-value Male preference	eFDR q Male preference	t 97.5% CI Male preference	t 2.5% CI Male preference	t Female preference	p-value Female preference	eFDR q Female preference	t 97.5% CI Female preference	t 2.5% CI Female preference	t Male affiliation	p-value Male affiliation	eFDR q Male affiliation	t 97.5% CI Male affiliation	t 2.5% CI Male affiliation	t Female affiliation	p-value Female affiliation	eFDR q Female affiliation	t 97.5% CI Female affiliation	t 2.5% CI Female affiliation	module association	Module Membership black	Module Membership blue	Module Membership greenyellow
ENSPLAG00000000002	vezt	vezatin	non-significant	0.637699298	0.531482826	0.503	1.819078643	-1.715429648	-0.729683277	0.47555363	0.429	1.96038073	-1.944194988	-1.786148055	0.091986478	0.071	2.310746703	-1.557876619	0.985851085	0.338461987	0.256	1.995052285	-1.695230762	1.076240215	0.297325893	0.225	1.841130016	-2.068311038	midnightblue	-0.586771664	-0.435305738	0.625620049
ENSPLAG00000000003	mapk12a	mitogen-activated protein kinase 12-like [Source:NCBI gene;Acc:106955889]	Female Mating Preference	0.356536458	0.725472447	0.726	2.003391256	-2.051710281	2.946159859	0.009058315	0.007	2.103470921	-2.113500777	0.576527405	0.571840647	0.613	2.078972769	-1.983239351	-0.899593514	0.381295621	0.442	2.065704094	-2.061632978	-1.169571929	0.258813727	0.261	2.069032186	-1.911813635	greenyellow	0.617522249	0.461686423	-0.694579066
ENSPLAG00000000004	lgals8a	galectin-8-like [Source:NCBI gene;Acc:106958473]	non-significant	0.280531617	0.7821824	0.796	2.145056662	-2.299748618	0.735490294	0.472102327	0.537	2.499878266	-2.301829698	1.0889724	0.291416278	0.357	2.539077357	-2.057726254	-1.810236014	0.088533647	0.132	2.602982676	-2.29194558	0.098534129	0.922696911	0.923	2.251420195	-2.238500612	blue	0.437833431	0.784503842	-0.351188981
ENSPLAG00000000005	mospd1	motile sperm domain containing 1 [Source:NCBI gene;Acc:106953945]	non-significant	0.223874689	0.825308258	0.831	2.177945218	-2.523883169	1.157884424	0.262976444	0.313	2.370981308	-2.176292269	0.805410971	0.431743232	0.462	2.038402006	-2.351554771	-0.57921609	0.570277835	0.614	2.21734705	-2.233663119	0.834712123	0.415818329	0.427	2.12655747	-2.239978185	pink	0.355618707	0.611808054	-0.061695466
ENSPLAG00000000009	NA	casein kinase I isoform epsilon [Source:NCBI gene;Acc:106950687]	non-significant	-1.156607763	0.262148547	0.276	2.154166129	-1.956228809	-1.068590592	0.300245946	0.297	2.064527577	-2.131462656	0.337211484	0.740099574	0.737	2.177941823	-2.089458927	1.007914475	0.328068219	0.296	1.98728075	-2.022429674	0.375032226	0.712419916	0.712	1.930409864	-2.073801188	tan	-0.007282902	0.298322171	0.120372833
ENSPLAG00000000010	psmd2	proteasome 26S subunit	Female Mating Preference	-1.047667671	0.308285668	0.287	1.859865576	-1.743781455	2.431267416	0.026443168	0.016	1.893964783	-1.790535221	0.287310191	0.777359778	0.728	2.1159835	-1.935210735	-0.517613984	0.611606945	0.539	1.889054461	-1.868304178	-1.217560101	0.240540891	0.176	1.973226488	-1.894570256	black	0.771024646	0.547533642	-0.613169227
ENSPLAG00000000011	tab2	TGF-beta activated kinase 1 (MAP3K7) binding protein 2 [Source:NCBI gene;Acc:106953813]	non-significant	-0.735632286	0.47117801	0.46	1.892852061	-1.981424535	0.389892193	0.701474904	0.715	1.900143208	-1.893821444	-0.64871767	0.525218519	0.468	1.859380911	-2.023359299	-0.315674394	0.756212795	0.73	1.922611826	-1.984298405	-0.93149963	0.365043379	0.358	2.056489922	-2.00539978	turquoise	0.032811828	-0.203528205	-0.337751134
ENSPLAG00000000012	cdk19	cyclin dependent kinase 19 [Source:NCBI gene;Acc:106953815]	non-significant	-0.018337761	0.985565712	0.99	2.152328516	-2.113851216	0.238652323	0.814238351	0.835	2.105296921	-1.9588807	0.36995737	0.715998936	0.695	2.158763381	-1.991880201	0.497388473	0.625486828	0.607	2.205018565	-1.96024215	-2.879362612	0.010655014	0.011	2.086439415	-2.061108642	midnightblue	0.542042787	0.042684093	-0.136289033
ENSPLAG00000000013	NA	NA	non-significant	-0.411079991	0.685736074	0.755	2.730576613	-2.351511312	-0.661432226	0.517231595	0.588	2.52230866	-2.645816642	-1.34277942	0.19706049	0.257	2.832974822	-2.011586778	0.949043323	0.356311297	0.443	2.905785725	-2.476693535	0.491907309	0.62927375	0.703	2.477587392	-2.420779366	yellow	-0.399363988	-0.546930889	0.072338842
ENSPLAG00000000014	syndig1l	synapse differentiation-inducing gene protein 1-like [Source:NCBI gene;Acc:106935200]	Female Mating Preference	-0.067326649	0.947043894	0.944	2.03859808	-1.995540584	-2.543565499	0.021025196	0.02	2.242776233	-2.079722049	-1.102012804	0.28586771	0.304	2.215655762	-1.799951771	0.260738234	0.797524943	0.786	2.053500581	-1.925408014	-0.090295136	0.929141202	0.925	1.972842022	-2.024268918	turquoise	-0.468816003	-0.366729168	0.680373844
ENSPLAG00000000016	NA	hemoglobin subunit alpha-1 [Source:NCBI gene;Acc:106958385]	non-significant	-0.551920848	0.587607846	0.623	1.960364262	-1.927458644	-0.134919522	0.894265655	0.897	2.305697194	-2.187773122	0.00192095	0.998489745	0.999	3.843028044	-1.669620764	0.394011132	0.698625062	0.64	3.285607549	-2.167013187	0.031263256	0.975435151	0.966	2.236047419	-2.903770265	turquoise	0.142645639	-0.292264993	-0.1426991
ENSPLAG00000000018	hbba2	hemoglobin subunit beta-1-like [Source:NCBI gene;Acc:106958381]	non-significant	0.048220679	0.962057085	0.966	2.118669593	-2.06447324	0.547270686	0.591330605	0.611	2.17492209	-2.053592286	1.221290384	0.23870174	0.263	2.34176669	-2.145169406	-1.823380346	0.086438865	0.102	2.231071502	-1.991944039	-1.2388976	0.232741814	0.279	2.226065668	-2.187528567	purple	0.23047926	0.307975963	-0.237071174
ENSPLAG00000000019	cdyl	chromodomain Y like [Source:NCBI gene;Acc:106935194]	non-significant	0.984755134	0.337447687	0.206	1.569459979	-1.609794231	-0.029002878	0.977201249	0.97	1.778514367	-1.636150663	-0.856010892	0.403938029	0.296	2.122018854	-1.51048275	1.083629496	0.29413128	0.177	1.884897052	-1.541813943	1.392526477	0.182270585	0.087	1.662576278	-1.579074901	green	-0.272041924	-0.390822779	0.423168265
ENSPLAG00000000020	NA	14-3-3 protein beta/alpha-B-like [Source:NCBI gene;Acc:106961330]	non-significant	0.354621347	0.726883125	0.695	1.671337871	-1.729417297	0.25821507	0.799351942	0.795	1.896901619	-1.64216843	0.007283171	0.994274007	0.992	1.56017266	-1.723001685	-0.7717589	0.451184319	0.406	1.638669636	-1.822881164	-0.387596427	0.703275737	0.684	1.871731602	-1.701327347	grey60	0.011493354	0.173247396	-0.075925383
ENSPLAG00000000021	cyldl	ubiquitin carboxyl-terminal hydrolase CYLD-like [Source:NCBI gene;Acc:106937680]	Female Mating Preference	-1.104365928	0.283590228	0.275	2.072401369	-2.222413779	2.151276928	0.04617908	0.042	1.898248274	-2.135634844	0.145046498	0.886385974	0.907	1.960827533	-1.98153526	-0.441308576	0.66472566	0.688	2.053261014	-2.046044099	-0.37710314	0.710909552	0.737	1.935115118	-1.957241992	turquoise	0.337535526	0.139018631	-0.633401695
ENSPLAG00000000022	slc27a1a	solute carrier family 27 member 1 [Source:NCBI gene;Acc:106946678]	non-significant	2.323753939	0.031704777	0.02	1.895686905	-2.04178208	-0.702835409	0.491705063	0.505	2.111802834	-2.132739957	1.391699922	0.182019119	0.164	1.772719905	-2.927076006	-0.698661648	0.494507241	0.433	1.980617232	-2.617656678	0.148231129	0.883959204	0.862	2.207768691	-2.234496823	grey	0.051008444	0.418098323	-0.001501045
ENSPLAG00000000023	NA	septin-5-like [Source:NCBI gene;Acc:106957238]	non-significant	-0.11677458	0.908296924	0.899	2.153837985	-2.026305948	-1.513697125	0.148536631	0.17	2.053334619	-2.170844958	-1.008440576	0.327431406	0.355	2.01941372	-2.20307113	1.11728491	0.279899323	0.299	2.017074977	-2.170327583	0.111850896	0.912292858	0.909	2.355873247	-2.058367339	greenyellow	-0.512359414	-0.51737543	0.799836982
ENSPLAG00000000024	NA	NA	non-significant	-1.569888669	0.133384992	0.178	2.246397855	-2.24283723	0.255888895	0.801118025	0.825	2.798918649	-2.549176603	-0.49538687	0.626691775	0.663	3.5799562	-2.080069547	0.073113497	0.942595984	0.936	3.176082859	-2.427571611	-0.160165701	0.874697592	0.893	2.621566509	-3.026210466	darkgreen	0.068516348	-0.265353643	-0.268525613
ENSPLAG00000000029	stag2b	cohesin subunit SA-2-like [Source:NCBI gene;Acc:106964075]	non-significant	-1.033759343	0.314572539	0.326	2.119073598	-2.397461144	-0.633332258	0.534974549	0.579	1.821447498	-2.36364582	-0.629954133	0.537129928	0.571	1.784280946	-2.362134437	1.522877119	0.146749543	0.155	1.929992988	-2.239418413	-2.109904753	0.050485626	0.06	2.190487781	-2.124486578	red	0.064949793	-0.328179433	0.020265693
ENSPLAG00000000030	rnf139	ring finger protein 139 [Source:NCBI gene;Acc:106957177]	non-significant	-0.858149992	0.401790111	0.224	1.26959843	-1.251699003	-1.032449961	0.316377308	0.114	1.283325862	-1.239994886	-0.951926963	0.354520073	0.149	1.464264036	-1.173782241	-0.166230834	0.869997946	0.811	1.468761391	-1.204987024	-0.553223238	0.587538862	0.414	1.310620754	-1.266882571	salmon	-0.256858546	-0.252697217	0.480722304
ENSPLAG00000000031	NA	GDNF family receptor alpha 3 [Source:NCBI gene;Acc:106959941]	non-significant	-1.199855998	0.245334499	0.164	1.739711849	-1.63394244	1.112240481	0.281570691	0.186	1.696301939	-1.477824538	0.413749085	0.684248878	0.624	1.72854077	-1.732158816	-0.560936268	0.582389359	0.529	1.580204225	-1.644954016	-0.70012536	0.493616428	0.427	1.627145064	-1.489672101	brown	0.300685381	0.20905302	-0.151397973
ENSPLAG00000000034	maza	MYC associated zinc finger protein [Source:NCBI gene;Acc:106940455]	non-significant	-0.273264657	0.787676718	0.756	1.663599035	-1.734337234	0.120749657	0.905310005	0.881	1.699387797	-1.715999609	-0.236271836	0.81605493	0.801	1.720496621	-1.573821639	-2.333604199	0.032574655	0.008	1.813246192	-1.652593109	-0.896910733	0.382683997	0.353	1.722159331	-1.779355083	blue	0.241756128	0.449230493	-0.149632236
ENSPLAG00000000035	cabp4	calcium binding protein 4 [Source:ZFIN;Acc:ZDB-GENE-081104-291]	non-significant	1.128569743	0.273500988	0.197	1.770467443	-1.736849658	0.696000907	0.495867413	0.411	1.832035814	-1.758622739	1.298562976	0.211494272	0.161	1.765587909	-1.452315584	0.234687026	0.817343128	0.754	1.627003744	-1.634119013	-0.444101122	0.662746502	0.587	1.75148282	-1.728667869	grey	0.13268909	0.124156535	-0.358081619
ENSPLAG00000000037	NA	NA	non-significant	-1.688739175	0.108051842	0.129	2.165791152	-2.249613442	-0.7810695	0.445540698	0.507	2.054616606	-2.461511091	0.136721615	0.892862611	0.908	2.819082119	-1.943347757	-0.287566721	0.777263668	0.799	2.720881867	-2.206057262	-0.10506633	0.917591538	0.931	2.162054831	-2.482481814	red	0.049503964	0.02464826	-0.006257569
ENSPLAG00000000040	NA	ubiquinol-cytochrome-c reductase complex assembly factor 3 [Source:NCBI gene;Acc:106942027]	Female Social Partner Preference	1.250935668	0.226545839	0.252	2.265740305	-2.286004464	2.068783157	0.054181808	0.082	2.560145021	-2.134406232	2.941559979	0.009147187	0.02	2.640326382	-2.041228277	-1.170642099	0.258395054	0.31	2.317556495	-2.106079105	0.084703736	0.933517551	0.944	2.224772067	-2.29595018	blue	0.560326901	0.838552654	-0.745450932
ENSPLAG00000000042	crot	carnitine O-octanoyltransferase [Source:NCBI gene;Acc:106940409]	non-significant	1.004634997	0.328031507	0.356	1.993502069	-2.277427297	0.743743102	0.46722339	0.469	2.063798903	-2.038286592	1.032544783	0.316334187	0.295	2.572551066	-2.052722696	-2.445776162	0.026018391	0.027	2.304153182	-2.037052115	0.235431551	0.816774891	0.812	2.114257078	-2.188148443	purple	0.128946938	0.314648718	-0.308865299
ENSPLAG00000000043	NA	solute carrier organic anion transporter family member 1C1-like [Source:NCBI gene;Acc:106947979]	non-significant	0.663245171	0.515352765	0.516	2.100215926	-2.096968213	-0.209949484	0.836211476	0.825	1.894107325	-1.878393855	-0.330521407	0.745058815	0.73	1.853306169	-1.792957544	0.455988949	0.654350173	0.666	1.787747454	-1.968116833	0.889084061	0.386753733	0.362	1.926416278	-1.811871705	salmon	-0.153074873	0.155682891	-0.00831813
ENSPLAG00000000044	ABCB1	multidrug resistance protein 1-like [Source:NCBI gene;Acc:106940408]	Female Mating Preference	1.528027973	0.143421203	0.206	2.654365289	-2.515148233	-3.053501753	0.007207542	0.015	2.459470808	-2.524844484	-2.0184237	0.05966785	0.096	2.411140178	-2.353377985	1.127961713	0.275492892	0.348	2.464486863	-2.369059799	-0.984920465	0.338905418	0.424	2.523406682	-2.220998569	blue	-0.526093756	-0.697439801	0.581989038
ENSPLAG00000000045	eno1a	alpha-enolase [Source:NCBI gene;Acc:106953236]	Female Mating Preference	0.383261388	0.705894006	0.699	1.883944772	-1.954135673	-3.026882471	0.007628791	0.004	1.972669688	-2.095197586	-0.830799239	0.417643458	0.446	2.164761893	-1.891049185	1.752983528	0.098187126	0.093	2.04767792	-1.905080736	1.177958522	0.25554645	0.26	1.959607106	-2.000621873	green	-0.841530674	-0.616941071	0.861775324
ENSPLAG00000000046	NA	NA	non-significant	0.592358296	0.560780929	0.606	2.033397178	-1.940429067	-1.251369508	0.227805691	0.254	2.103901782	-2.017117339	-0.158123663	0.876229002	0.884	2.023142219	-2.101768448	1.394105101	0.181801842	0.149	1.936707451	-2.036620139	0.627153517	0.539152313	0.546	1.839873201	-1.973221956	turquoise	-0.20871029	0.067912407	0.391148373
ENSPLAG00000000047	slc25a16	solute carrier family 25 member 16 [Source:NCBI gene;Acc:106955191]	Female Social Partner Preference	0.36250619	0.72108161	0.719	2.212868481	-2.07143972	0.448206735	0.659683662	0.694	2.41870079	-2.02407184	3.025142071	0.007657155	0.007	2.45642135	-1.858218787	-1.629546696	0.12216286	0.142	2.275322133	-2.025269158	0.373040592	0.713873624	0.734	2.084334966	-2.401189679	blue	0.404709007	0.78921219	-0.44588899
ENSPLAG00000000049	NA	serine/threonine-protein kinase/endoribonuclease IRE1-like [Source:NCBI gene;Acc:106940383]	non-significant	-0.792211534	0.438277418	0.489	2.730730939	-2.72110062	-1.071376982	0.299027486	0.38	2.234611023	-2.220408734	2.101206823	0.050896506	0.054	2.169578981	-1.974358878	-1.625885708	0.12294463	0.137	2.228052532	-2.150908956	-0.468067064	0.645868134	0.673	1.970802338	-2.240144654	brown	0.321028661	0.293130978	-0.278108192
ENSPLAG00000000050	rnf220a	ring finger protein 220 [Source:NCBI gene;Acc:106952599]	non-significant	0.829411106	0.417444693	0.422	2.213744937	-2.286015015	0.032995061	0.974064184	0.979	2.520851968	-2.000073645	0.020404113	0.983959414	0.988	2.155424568	-2.04981567	0.128003078	0.899695774	0.914	2.309290796	-2.094883563	-0.141360922	0.889298671	0.917	2.169214158	-2.25385281	grey60	0.051562406	0.103394659	0.222376302
ENSPLAG00000000051	zfand4	zinc finger AN1-type containing 4 [Source:NCBI gene;Acc:106955187]	non-significant	-0.325185648	0.748688982	0.803	2.389530845	-2.472939348	-0.950384991	0.35528027	0.427	2.518000372	-2.640246116	-0.908178114	0.376523591	0.448	2.466589227	-2.54265216	-1.507054277	0.150728218	0.224	2.507218202	-2.506603971	-1.126794174	0.275972215	0.363	2.416454585	-2.583012745	darkturquoise	-0.203579235	-0.234382227	0.438412365
ENSPLAG00000000056	cry2	cryptochrome-2-like [Source:NCBI gene;Acc:106937988]	non-significant	0.161949081	0.873101427	0.871	2.033775771	-1.951203421	-1.081674716	0.294555627	0.303	1.898137038	-2.229823356	0.420191153	0.679627409	0.718	1.872570439	-1.717903964	0.921360868	0.370155885	0.393	2.055389809	-2.055141776	-0.160398496	0.874517118	0.884	2.043860964	-2.043661079	grey60	-0.128106243	-0.175037941	0.251701288
ENSPLAG00000000057	NA	sodium/potassium/calcium exchanger 1-like [Source:NCBI gene;Acc:106953199]	non-significant	-0.040755729	0.967927214	0.96	1.816048892	-1.860058578	1.675434048	0.112207644	0.077	1.785760752	-1.924449253	0.773609307	0.449823684	0.397	1.986756801	-1.945973847	-1.798182226	0.090493786	0.054	1.882332093	-1.758230418	0.052825943	0.958505743	0.95	1.841460727	-1.809107914	blue	0.49330407	0.699065863	-0.47395712
ENSPLAG00000000058	ubqln4	ubiquilin 4 [Source:NCBI gene;Acc:106954533]	non-significant	-0.571800013	0.574339339	0.48	1.510026306	-1.532129015	-0.076991256	0.939532547	0.915	1.572136961	-1.606399222	-0.961455867	0.349847152	0.227	1.488704542	-1.323304994	0.188325242	0.852921534	0.826	1.453822998	-1.447116036	-0.502752938	0.621790964	0.558	1.56303273	-1.535839178	pink	0.101883086	0.079235056	0.040177929
ENSPLAG00000000059	rbm19	RNA binding motif protein 19 [Source:NCBI gene;Acc:106944568]	non-significant	-0.576949495	0.570927464	0.469	1.684587065	-1.660881048	0.116229601	0.908837371	0.862	1.570571809	-1.509767386	0.84826345	0.408118118	0.286	1.37705785	-1.501304379	0.357233536	0.725451191	0.683	1.384477027	-1.616986199	-0.37060139	0.715655562	0.655	1.510785243	-1.45861176	grey	0.062141151	-0.0660758	0.109938348
ENSPLAG00000000060	asb1	ankyrin repeat and SOCS box containing 1 [Source:NCBI gene;Acc:106945910]	non-significant	0.973216261	0.34299862	0.354	2.029966975	-2.108021587	0.858041012	0.402847326	0.433	2.077231831	-2.177858352	1.287349679	0.215284229	0.196	1.811743173	-2.399198587	-0.076262483	0.940128577	0.958	1.959531505	-2.2451905	0.169028801	0.867831585	0.851	2.118907081	-1.997735676	yellow	0.517734379	0.652455422	-0.204080615
ENSPLAG00000000061	hnrnpc	heterogeneous nuclear ribonucleoprotein C-like [Source:NCBI gene;Acc:106953185]	non-significant	0.095773504	0.924730184	0.915	1.867488733	-1.830767497	1.904969149	0.073904996	0.036	1.759339133	-1.741728512	1.143564987	0.268707892	0.223	1.750626617	-1.68401874	-1.074937134	0.297891875	0.242	1.684751534	-1.743173277	1.028930327	0.318380305	0.261	1.71339004	-1.790120756	blue	0.412313459	0.740695186	-0.309782115
ENSPLAG00000000063	NA	integrin alpha-5-like [Source:NCBI gene;Acc:106955164]	non-significant	-0.093678518	0.926371539	0.888	1.395861124	-1.359566524	-0.089764736	0.929526969	0.913	1.45757463	-1.521652765	-0.180408153	0.858972819	0.831	1.464462907	-1.231649231	-0.116800535	0.90842991	0.871	1.532718544	-1.248091781	-0.543666814	0.593950867	0.439	1.406945178	-1.436773953	brown	0.16725214	-0.083309435	-0.428426148
ENSPLAG00000000064	eps8l2	EPS8 like 2 [Source:NCBI gene;Acc:106955829]	non-significant	0.500953729	0.622311078	0.672	2.41824394	-2.376454637	1.678151864	0.111668694	0.158	2.31865564	-2.527997328	0.309530161	0.76069331	0.81	2.386067975	-2.383006886	-0.182349052	0.857533384	0.881	2.409026486	-2.361325485	0.16112179	0.873956428	0.893	2.252658063	-2.489476762	green	0.351715388	0.320947724	-0.377709849
ENSPLAG00000000065	spryd3	SPRY domain-containing protein 3-like [Source:NCBI gene;Acc:106963995]	non-significant	0.62090947	0.542233387	0.596	2.227900204	-2.269588422	-0.185065715	0.85537515	0.856	2.223450283	-2.132137445	0.118259143	0.907253308	0.91	2.323280758	-1.955254706	0.852635644	0.406084654	0.456	2.307208018	-2.060556335	0.39094117	0.700849262	0.71	2.201024997	-2.187191047	green	0.01511745	0.111197833	-0.282465402
ENSPLAG00000000068	NA	NA	non-significant	-1.712981786	0.103423118	0.15	2.488022166	-2.197096061	1.341985562	0.197312532	0.264	2.359516041	-2.417850878	-0.174001325	0.863926888	0.874	2.302842261	-1.833218513	0.427398316	0.67462213	0.696	2.218915613	-2.311760786	0.250490578	0.80530456	0.793	2.237142091	-2.084869002	turquoise	-0.009883561	-0.265837633	-0.279585033
ENSPLAG00000000069	rabggtb	Rab geranylgeranyltransferase subunit beta [Source:NCBI gene;Acc:106953191]	non-significant	0.065725587	0.948301284	0.945	2.02871226	-1.986572116	-1.456521123	0.163534341	0.135	1.88638555	-1.830040213	-1.363865894	0.190459383	0.17	1.952729016	-1.968878697	0.876163417	0.393535171	0.374	2.01095508	-1.946519334	1.471100698	0.160103274	0.122	1.966802877	-1.749819129	black	-0.582370623	-0.388419533	0.468322162
ENSPLAG00000000070	KDM1B	lysine demethylase 1B [Source:NCBI gene;Acc:106951938]	non-significant	-0.076717224	0.939672017	0.935	1.986098847	-1.806319293	0.074782657	0.941263667	0.936	1.998467165	-1.952811564	-0.723998351	0.478946948	0.497	1.759728093	-1.718399676	0.22052447	0.828171915	0.848	1.82842799	-1.766014296	0.932917672	0.364332186	0.33	1.810084701	-1.97228618	turquoise	-0.237627426	-0.107523257	0.591234613
ENSPLAG00000000072	NA	NA	non-significant	-0.569389297	0.575940184	0.603	2.148011287	-2.053190251	-0.182444721	0.857399303	0.865	2.212612376	-2.412193835	-0.29373498	0.772528847	0.832	2.390106194	-1.915811827	0.011137165	0.991247743	0.99	2.403745801	-2.12599116	0.894040172	0.384173298	0.443	2.216585911	-2.168194091	pink	-0.421331034	-0.333540608	0.074998614
ENSPLAG00000000073	bola3	bolA family member 3 [Source:NCBI gene;Acc:106947930]	non-significant	0.779793182	0.4453739	0.403	1.804903329	-1.826296809	0.021106161	0.983407588	0.983	1.750310615	-1.810726781	0.638717913	0.531548146	0.512	1.917557217	-1.659968864	-0.438991222	0.66636998	0.638	1.922477876	-1.765520493	2.296589186	0.035057866	0.022	1.747660814	-2.169323384	red	-0.12446151	0.322868948	0.098802899
ENSPLAG00000000074	chn2	chimerin 2 [Source:ZFIN;Acc:ZDB-GENE-091020-5]	non-significant	-0.836019073	0.413811127	0.337	1.534160318	-1.725604654	0.387025953	0.70355603	0.628	1.508126783	-1.584034649	0.555897268	0.585549282	0.49	1.515799011	-1.814105099	-0.573305618	0.574179514	0.476	1.534422301	-1.702209199	-0.469870251	0.644606089	0.553	1.568615442	-1.553213681	lightcyan	0.349454446	0.266902696	-0.307675607
ENSPLAG00000000076	NA	intraflagellar transport 46 [Source:NCBI gene;Acc:106949953]	non-significant	-1.210571441	0.241297781	0.263	1.975954885	-2.491079365	-1.073682865	0.29802187	0.353	2.227729423	-2.283396753	0.729594628	0.475606434	0.5	2.197800256	-2.36045154	0.7846092	0.443817318	0.504	2.116130536	-2.430249569	0.410335442	0.686845919	0.7	2.389647818	-2.204997795	turquoise	-0.120471272	-0.013348598	-0.222893773
ENSPLAG00000000077	NA	NA	non-significant	1.181028286	0.252551136	0.236	1.871960388	-1.897439325	0.437448808	0.66731191	0.667	1.935837178	-1.903967151	-1.973352102	0.064998452	0.055	2.132609233	-1.852137202	-0.712000112	0.486424289	0.475	2.179724061	-1.773264404	-0.146391891	0.885388091	0.864	1.857231865	-2.077717534	magenta	-0.059314084	-0.29932536	0.36585734
ENSPLAG00000000078	hspb6	heat shock protein family B (small) member 6 [Source:NCBI gene;Acc:106945879]	non-significant	0.144881387	0.886371109	0.883	2.23341826	-2.123370841	1.240972289	0.23152757	0.253	1.987207523	-2.169604169	-0.816296568	0.425661214	0.458	1.957786194	-1.921435866	-0.064470244	0.949371477	0.959	1.865478835	-1.954559346	1.71233633	0.105587073	0.09	1.87925992	-1.934692986	tan	0.142272167	0.405528755	0.033960104
ENSPLAG00000000079	NA	interactor of little elongation complex ELL subunit 1 [Source:NCBI gene;Acc:106955792]	non-significant	-0.572426572	0.573923644	0.508	1.640723012	-1.773576542	0.072443658	0.943097324	0.929	1.673454765	-1.653248246	1.76294884	0.09593868	0.035	1.440890935	-1.843570867	1.009497652	0.327331194	0.23	1.583817493	-1.8328005	-0.615370711	0.546715928	0.483	1.722033526	-1.628301252	midnightblue	0.357028068	0.153178709	-0.310846402
ENSPLAG00000000080	NA	crystallin J1A-like [Source:NCBI gene;Acc:106941887]	non-significant	0.676752758	0.506936257	0.471	2.074105726	-1.845653924	-0.719835404	0.481440921	0.493	2.139499076	-2.099100233	-1.60537043	0.12689161	0.139	2.584573861	-1.80198533	0.227569019	0.822780992	0.816	2.162612511	-2.074560995	0.993906521	0.334640672	0.345	2.202260661	-2.199491114	lightcyan	-0.42699672	-0.519288897	0.144598552
ENSPLAG00000000083	si:ch211-215a10.4	chromosome unknown open reading frame	non-significant	0.665332627	0.514046967	0.453	1.758231821	-1.764229285	0.620426091	0.543234755	0.522	1.773268961	-1.703554037	1.500642688	0.151856284	0.077	1.682410632	-1.571441911	-1.204196567	0.245526958	0.182	1.813724579	-1.695226894	-0.227270133	0.823009534	0.785	1.718034144	-1.678013927	green	0.556223022	0.760150664	-0.569397627
ENSPLAG00000000084	r3hcc1l	R3H domain and coiled-coil containing 1 like [Source:NCBI gene;Acc:106939470]	non-significant	0.388457286	0.70211138	0.675	1.800679186	-1.815472887	-0.015612859	0.987725659	0.988	1.732157729	-1.753017724	-0.189880778	0.851659269	0.847	1.91128975	-1.947892478	1.346215835	0.196462074	0.13	1.714024913	-1.847814777	0.6114874	0.549221238	0.481	1.703338613	-1.596350753	turquoise	-0.103504963	0.048784543	0.233688053
ENSPLAG00000000086	txndc5	thioredoxin domain containing 5 [Source:NCBI gene;Acc:106937403]	non-significant	-0.891818704	0.38394193	0.441	2.339562304	-2.46349625	1.50704043	0.150221761	0.215	2.59866002	-2.388168898	0.579005358	0.570205307	0.665	2.518271371	-2.238682948	0.26542688	0.793972771	0.838	2.624598786	-2.35477942	0.272160086	0.788879797	0.84	2.345594702	-2.485068622	turquoise	0.201536575	0.087890618	-0.702749155
ENSPLAG00000000087	ssh2b	protein phosphatase Slingshot homolog 2-like [Source:NCBI gene;Acc:106961211]	Female Mating Preference	-0.247011245	0.80761959	0.802	1.846221983	-1.84698088	2.95804567	0.008832543	0.001	1.934211108	-1.752777888	1.098665562	0.287284454	0.289	1.780267363	-2.003016326	-1.63782298	0.12041117	0.084	1.836885984	-1.754293293	-1.420936712	0.173983284	0.148	1.942844066	-1.847820437	green	0.744836925	0.462932445	-0.594745353
ENSPLAG00000000088	NA	NA	non-significant	-0.038565185	0.96965014	0.98	1.985731242	-1.789395216	-1.610319159	0.125803313	0.112	1.959469488	-2.117663556	-0.047233441	0.962879568	0.964	2.595082798	-1.579601385	0.097652571	0.923386182	0.913	2.709418371	-1.967275163	-0.918610439	0.371551147	0.352	2.018108924	-2.328075	grey60	-0.296122061	-0.37750726	0.541081726
ENSPLAG00000000092	lingo4a	leucine-rich repeat and immunoglobulin-like domain-containing nogo receptor-interacting protein 1 [Source:NCBI gene;Acc:106963203]	non-significant	0.034981386	0.972469227	0.971	2.170439322	-1.912594069	-0.81809309	0.424662724	0.407	2.140052669	-2.015095763	0.826732259	0.419882034	0.454	2.09470533	-2.224986198	-0.011626907	0.990862892	0.988	1.973986986	-2.031732828	-1.635732204	0.120851647	0.115	1.982867901	-2.227068102	lightcyan	0.235008957	0.162203782	0.15841232
ENSPLAG00000000094	draxin	dorsal inhibitory axon guidance protein [Source:NCBI gene;Acc:106947890]	non-significant	0.069140174	0.94561982	0.932	1.937727973	-2.010056071	-0.07220072	0.943287795	0.928	2.042973804	-2.058450602	-0.03534981	0.972214019	0.966	2.368562881	-1.853630522	1.972896645	0.0655256	0.064	2.142471354	-1.990832285	0.50555622	0.619863766	0.618	2.079870215	-2.035147145	midnightblue	-0.324207218	-0.226237232	0.340896539
ENSPLAG00000000095	gpcpd1	glycerophosphocholine phosphodiesterase 1 [Source:NCBI gene;Acc:106946442]	non-significant	-1.12482846	0.275042948	0.225	1.78675163	-1.729415552	-0.259462883	0.798405036	0.779	1.843183799	-1.811351401	-1.273552977	0.220020305	0.157	2.127834471	-1.536300246	-1.445857883	0.166969335	0.111	1.960980001	-1.736312642	1.338029197	0.199060599	0.141	1.648665227	-1.946806313	orange	-0.415973635	-0.191685218	0.563219081
ENSPLAG00000000096	gadd45aa	growth arrest and DNA damage inducible alpha [Source:NCBI gene;Acc:106958301]	non-significant	-0.652742469	0.52195088	0.546	2.318011096	-2.404323793	-1.085570994	0.292876446	0.33	2.433319089	-2.290805562	1.449937751	0.165338585	0.225	2.671188127	-1.93365021	0.597049613	0.558589745	0.608	2.322456845	-2.225652982	1.889615389	0.076535704	0.13	2.381379054	-2.436349917	brown	-0.550240503	-0.196399004	0.196624213
ENSPLAG00000000097	irx5a	iroquois homeobox 5 [Source:NCBI gene;Acc:106948453]	non-significant	1.684421547	0.108894584	0.209	2.835445076	-2.529383999	-0.258372543	0.799232426	0.836	2.444421275	-2.439997708	-0.22732959	0.822888422	0.861	2.438480761	-2.38409236	0.159091741	0.875530272	0.913	2.471715479	-2.596856007	-0.271806067	0.789147333	0.85	2.491259884	-2.422271055	brown	-0.348523481	-0.232516052	0.335773486
ENSPLAG00000000098	avpr1ab	arg8-vasotocin receptor-like [Source:NCBI gene;Acc:106953093]	non-significant	-0.961331261	0.348781776	0.348	1.96848451	-1.948230726	0.927082978	0.366904705	0.364	2.092654783	-2.171399419	0.176799744	0.861762284	0.89	2.576029581	-1.827952092	-2.076734706	0.053806074	0.063	2.422838835	-1.940337092	-0.692828955	0.498066325	0.516	1.995555062	-2.310340588	blue	0.606793126	0.575510893	-0.279447029
ENSPLAG00000000099	NA	NA	non-significant	-1.757680818	0.095335009	0.091	1.985767826	-2.136279284	0.49981734	0.623633654	0.651	1.88318159	-1.827546748	0.985078095	0.338447451	0.32	2.21325566	-1.867976014	-0.447556351	0.660301241	0.667	2.066549974	-1.937952887	0.575650761	0.572629762	0.583	2.117640054	-1.917301936	red	-0.015655162	0.33951117	-0.427246156
ENSPLAG00000000100	rbm25b	RNA-binding protein 25-like [Source:NCBI gene;Acc:106957936]	Female Mating Preference	-0.551911224	0.587614306	0.634	2.389052501	-2.486718433	3.906194644	0.001142989	0.005	2.396224932	-2.472538125	1.408288703	0.177134305	0.247	2.834800016	-2.152002718	-1.922575129	0.071994549	0.131	2.747290617	-2.372475576	-1.241135201	0.231935428	0.307	2.407647402	-2.764168433	pink	0.782888881	0.766804622	-0.524784411
ENSPLAG00000000101	qdpra	quinoid dihydropteridine reductase [Source:NCBI gene;Acc:106947876]	non-significant	-0.627406155	0.538059652	0.493	1.749158601	-2.029127241	-0.765128386	0.454723479	0.42	1.952447638	-1.977727448	0.958898201	0.351097215	0.331	2.12171285	-1.97729728	1.211658961	0.242732977	0.215	1.822200344	-1.843975582	0.921556079	0.370056993	0.361	2.047769224	-1.848776127	yellow	-0.228469329	-0.173962307	-0.034439586
ENSPLAG00000000104	omgb	oligodendrocyte myelin glycoprotein b [Source:ZFIN;Acc:ZDB-GENE-110628-1]	Female Social Partner Preference	-0.03582191	0.97180802	0.963	1.811770002	-1.678889631	1.127944926	0.275066011	0.248	1.986880959	-1.714985184	2.245298268	0.038389142	0.014	2.004932894	-1.745178255	-0.746016538	0.46616797	0.429	1.915678655	-1.592055802	0.046393391	0.963554339	0.968	1.708101864	-1.955925495	magenta	0.51142171	0.70522313	-0.631168344
ENSPLAG00000000105	MPEG1	macrophage expressed 1 [Source:NCBI gene;Acc:106939436]	non-significant	-0.612036756	0.547961704	0.595	2.319026341	-2.504902197	1.980357282	0.064142774	0.106	2.716860781	-2.524315686	-1.070739484	0.299305939	0.372	2.993111103	-1.981116178	0.096883105	0.923987863	0.916	2.660714313	-2.345664448	-0.447639919	0.660242149	0.666	2.535101198	-2.70546532	turquoise	0.133084728	-0.364761163	-0.19243906
ENSPLAG00000000106	ankrd54	ankyrin repeat domain 54 [Source:NCBI gene;Acc:106963929]	non-significant	0.842195562	0.410433203	0.393	1.966103052	-1.873508505	1.076742645	0.29669128	0.262	1.904922645	-1.775678775	0.641014697	0.530090609	0.509	1.94345224	-1.73948623	-0.231038107	0.82012957	0.811	1.896505014	-1.983692667	0.657731307	0.519794329	0.533	1.891830968	-1.86706994	brown	-0.04406425	0.117411439	0.038291401
ENSPLAG00000000107	nf1b	neurofibromin 1 [Source:NCBI gene;Acc:106963178]	non-significant	-0.497045282	0.625011719	0.628	2.185056602	-2.205567691	1.713294656	0.104898024	0.114	2.01851513	-2.148060544	0.768027659	0.453044765	0.496	1.9143968	-2.136939974	-0.374649874	0.712698909	0.706	2.023129689	-2.200478943	-1.741373113	0.100253297	0.109	2.224449838	-2.052992595	brown	0.812100306	0.398710324	-0.688108926
ENSPLAG00000000108	smarcad1a	SWI/SNF-related	non-significant	0.636381347	0.532322465	0.5	2.00370425	-1.829690889	0.204407377	0.840470895	0.81	2.070132126	-1.866645404	-0.957206639	0.351925662	0.296	2.59979574	-1.523354863	0.693255771	0.49780538	0.444	2.368438589	-1.803146799	-0.60652532	0.5524315	0.499	1.988025532	-2.305032075	magenta	0.094762165	-0.25665207	0.078712229
ENSPLAG00000000109	jak1	Janus kinase 1 [Source:NCBI gene;Acc:106951066]	Female Mating Preference	-1.100293016	0.285314509	0.315	2.307864988	-2.257696789	3.498977548	0.002762367	0.006	2.378619596	-2.320085295	1.330687089	0.200927632	0.268	2.531368353	-2.287395329	-1.029453091	0.318141956	0.389	2.510847574	-2.517927041	-0.639718732	0.531150021	0.574	2.158760515	-2.52584075	darkred	0.772285369	0.663665467	-0.776737108
ENSPLAG00000000112	mrpl51	mitochondrial ribosomal protein L51 [Source:NCBI gene;Acc:106955768]	non-significant	0.21336131	0.833378563	0.83	1.944438003	-1.939702254	1.078963508	0.295728222	0.292	2.147052487	-1.987434525	2.276774723	0.036065615	0.053	1.988976554	-2.635851595	-2.293386622	0.035280815	0.029	1.951800631	-2.015102413	-0.749131675	0.464338837	0.459	2.020911411	-2.037047417	magenta	0.413459863	0.658247361	-0.581456652
ENSPLAG00000000114	NA	translocon-associated protein subunit alpha-like [Source:NCBI gene;Acc:106934490]	non-significant	0.500627419	0.622536341	0.64	2.055556797	-2.295755714	-1.285355608	0.215963756	0.27	2.361164372	-2.312751691	-0.80603551	0.431392809	0.483	2.507650369	-2.121296935	0.992713043	0.335204906	0.374	2.132165337	-2.193390738	3.269967765	0.004664777	0.004	2.37455071	-2.101125936	yellow	-0.731682255	-0.55436595	0.31336518
ENSPLAG00000000115	hapln3	hyaluronan and proteoglycan link protein 3-like [Source:NCBI gene;Acc:106961163]	Female Social Partner Preference	0.254154144	0.802179568	0.798	1.966145093	-1.984030338	0.7081663	0.488472686	0.444	1.954073836	-1.808211259	2.243867208	0.038498006	0.026	2.187065126	-1.803645692	-1.068263372	0.3008029	0.244	2.112495509	-1.791516878	-0.958899332	0.351469245	0.32	1.984081322	-1.893462252	purple	0.228621822	0.379426034	-0.480045039
ENSPLAG00000000116	NA	uncharacterized protein C6orf106 homolog [Source:NCBI gene;Acc:106936674]	Female Mating Preference	-1.691865414	0.107445135	0.069	1.801048396	-1.765249302	-2.573290322	0.019777869	0.008	1.902563999	-1.799174407	0.341682279	0.73679199	0.681	2.009994315	-1.49734684	0.751141257	0.463161178	0.424	1.970739235	-1.674461041	-0.970730047	0.345717486	0.276	1.678252754	-1.876037428	yellow	-0.479290978	-0.466039741	0.401431789
ENSPLAG00000000117	pi4k2a	phosphatidylinositol 4-kinase type 2 alpha [Source:NCBI gene;Acc:106964644]	non-significant	0.218264581	0.829612276	0.793	1.836198069	-1.737063393	-0.926995029	0.366949064	0.276	1.695276436	-1.740741213	0.555181844	0.586027652	0.556	1.763587253	-1.502166596	0.319122834	0.753643318	0.714	1.564399028	-1.513737012	-0.111795227	0.912336318	0.912	1.475804187	-1.631349979	turquoise	-0.121663767	0.062926396	0.335758888
ENSPLAG00000000118	NA	NA	non-significant	0.217466126	0.830225297	0.827	1.965894724	-1.804393507	-1.840358334	0.083302896	0.056	1.961968987	-1.840676928	-0.66568655	0.514574531	0.462	1.959554712	-1.680114063	-0.656679728	0.520453498	0.505	2.055564313	-1.85752833	-0.13987308	0.890455743	0.891	1.874557032	-1.869688889	lightgreen	-0.322052059	-0.331201391	0.382377121
ENSPLAG00000000119	pdhb	pyruvate dehydrogenase E1 subunit beta [Source:NCBI gene;Acc:106954480]	non-significant	1.323199439	0.201889209	0.174	1.981747824	-1.902875623	0.563866948	0.580233754	0.561	2.062675856	-1.855298604	0.408175622	0.68825766	0.656	1.915841192	-1.976394752	0.088689444	0.930397733	0.942	1.971261277	-1.928920121	1.44891386	0.16612544	0.113	1.726728283	-1.91856106	red	0.03450474	0.516223921	-0.118031722
ENSPLAG00000000120	ing4	inhibitor of growth family member 4 [Source:NCBI gene;Acc:106955756]	non-significant	-0.725335845	0.477320653	0.572	2.413682299	-2.281918924	-1.577169768	0.133246782	0.149	2.250314654	-2.222141687	0.502146445	0.622028823	0.667	2.123279392	-2.520730758	0.446004795	0.661398787	0.707	2.249628419	-2.6757751	1.25971325	0.225323805	0.275	2.432152451	-2.260310976	turquoise	-0.617149759	-0.04038678	0.509401895
ENSPLAG00000000121	erc1a	ELKS/Rab6-interacting/CAST family member 1-like [Source:NCBI gene;Acc:106963155]	non-significant	0.412620449	0.6846267	0.745	1.858319676	-1.73663825	-0.135646801	0.893699378	0.868	1.896700787	-1.965258136	-0.410010997	0.686936482	0.617	2.763784869	-1.636834407	0.519517583	0.610308291	0.525	2.665042141	-1.866209644	-2.488954184	0.023843496	0.015	1.870812997	-2.104144629	lightyellow	0.026295242	-0.300866488	0.347487944
ENSPLAG00000000123	lhpp	phospholysine phosphohistidine inorganic pyrophosphate phosphatase [Source:NCBI gene;Acc:106955106]	non-significant	0.120798217	0.905153052	0.916	2.134851329	-2.001134822	-1.240167149	0.231817739	0.254	2.121197582	-2.045966065	-0.189800615	0.851721103	0.855	2.50327616	-1.888315101	0.010145418	0.992027088	0.993	2.410424708	-1.990758413	-0.250364796	0.805400181	0.809	2.088656564	-2.337924256	blue	-0.444579427	-0.496449625	0.592787709
ENSPLAG00000000124	fam185a	family with sequence similarity 185 member A [Source:NCBI gene;Acc:106963161]	non-significant	0.111888978	0.912116381	0.9	1.614934462	-1.729259831	-1.882241731	0.077097545	0.039	1.842681132	-1.702301069	0.082371182	0.935317034	0.915	1.884991774	-1.767705652	0.910186674	0.37584658	0.298	1.619915132	-1.640263868	0.882233985	0.39033926	0.298	1.681147011	-1.660588149	blue	-0.465849404	-0.519835581	0.482217787
ENSPLAG00000000125	emg1	EMG1 N1-specific pseudouridine methyltransferase [Source:NCBI gene;Acc:106955757]	non-significant	-1.911518878	0.071553616	0.056	1.941332088	-1.992765841	0.093240936	0.92680606	0.907	2.067673073	-2.049932071	0.589602521	0.563239193	0.532	2.034868118	-2.259692244	-1.157745834	0.263474595	0.247	1.952273239	-1.89994972	1.889923117	0.076492151	0.062	1.921484542	-2.026212346	magenta	-0.1105987	0.234979746	-0.083643484
ENSPLAG00000000126	NA	THAP domain-containing protein 6-like [Source:NCBI gene;Acc:106964629]	non-significant	-0.552118641	0.587475073	0.427	1.394894969	-1.36677114	-0.666140001	0.514291783	0.339	1.317543648	-1.365529114	1.203619995	0.245287326	0.074	1.604494999	-1.162149372	1.559101416	0.137970719	0.037	1.430121913	-1.348686478	0.620726426	0.543270877	0.366	1.308967235	-1.271037986	grey	-0.194511335	-0.027679359	0.07541424
ENSPLAG00000000127	ZNF512B	zinc finger protein 512B [Source:NCBI gene;Acc:106961036]	non-significant	0.37015518	0.715470187	0.732	2.106919206	-2.134367234	0.095123867	0.92533263	0.935	2.144121692	-2.044853666	0.791470181	0.439612007	0.415	1.932939146	-2.202983877	0.313769549	0.757633385	0.737	1.983766058	-2.127885844	-3.67198396	0.00197522	0.001	2.230559113	-2.07796876	brown	0.581629763	0.119454354	-0.224107901
ENSPLAG00000000128	bscl2	BSCL2 lipid droplet biogenesis associated	Female Mating Preference	-0.648780879	0.524451839	0.517	2.024882159	-1.915233423	-3.355433861	0.003767628	0.003	1.983135673	-2.029903833	-0.712691836	0.485738465	0.513	2.309716839	-1.801647857	0.672725681	0.510446729	0.521	2.188659836	-2.059549432	0.373248312	0.713721954	0.718	1.999241391	-1.933336712	greenyellow	-0.670852277	-0.588256669	0.807158766
ENSPLAG00000000129	NA	ubiquitin thioesterase ZRANB1-like [Source:NCBI gene;Acc:106955102]	non-significant	0.654212132	0.52102477	0.441	1.692983896	-1.690507044	0.131440992	0.896974931	0.872	1.654749021	-1.577607404	-0.838523484	0.413412984	0.319	1.696981531	-1.565708843	-0.345943445	0.733762798	0.726	1.683915411	-1.558994924	-0.41360839	0.684494107	0.616	1.562671684	-1.648898408	turquoise	0.01736105	-0.011576142	0.363858709
ENSPLAG00000000130	trabd2b	metalloprotease TIKI2-like [Source:NCBI gene;Acc:106947857]	non-significant	0.647719233	0.525123187	0.625	2.073995743	-2.12793237	-0.676243806	0.508014485	0.538	2.056448246	-1.986758127	0.217797454	0.830188852	0.832	2.278129471	-1.978124801	-1.869223015	0.079471517	0.085	2.487618515	-2.026776155	0.064839283	0.9490821	0.936	1.910866242	-2.22341337	grey	-0.152229773	-0.060986621	0.128336832
ENSPLAG00000000131	opn3	opsin-3-like [Source:NCBI gene;Acc:106939390]	non-significant	-0.049693627	0.960899072	0.955	2.023152517	-1.949840805	0.688584322	0.50040738	0.516	2.716955998	-2.718183831	-1.260257881	0.224660928	0.314	2.890098396	-1.773050643	-1.532014335	0.14449221	0.3	2.807166267	-2.461934214	0.709852192	0.487720609	0.509	2.813379948	-2.742080861	grey	0.097404999	0.112236801	0.012211605
ENSPLAG00000000133	pole3	DNA polymerase epsilon 3	non-significant	-0.278905319	0.783410982	0.775	1.910628266	-1.974226019	0.554095101	0.586754683	0.587	1.861009628	-2.070762133	-0.500403859	0.623229339	0.616	2.019963783	-1.672112018	-1.258097596	0.225892891	0.194	1.981448424	-1.711955567	0.822030902	0.422795324	0.415	1.88534566	-1.908558574	purple	-0.0666123	0.103562544	-0.369527784
ENSPLAG00000000134	ndst1a	bifunctional heparan sulfate N-deacetylase/N-sulfotransferase 1-like [Source:NCBI gene;Acc:106938771]	Social Preference	-0.269479425	0.790543171	0.794	2.134677388	-2.049699045	3.017893906	0.007776389	0.006	2.216264608	-2.1011137	2.342659768	0.031619046	0.014	2.128370615	-1.80053855	-1.217950155	0.240396537	0.268	2.082130769	-1.938720072	-0.039808575	0.968724093	0.977	1.980256076	-2.111972836	blue	0.735469842	0.958129538	-0.73464432
ENSPLAG00000000136	adgrb3	adhesion G protein-coupled receptor B3 [Source:NCBI gene;Acc:106960703]	non-significant	0.073812904	0.941951427	0.929	1.809001047	-1.822450568	1.122934687	0.277128969	0.255	2.048605226	-1.947620611	0.834555275	0.415582858	0.398	1.830003959	-1.706901296	-1.128801691	0.275148431	0.26	1.950399198	-1.806381483	-0.568886123	0.577105958	0.551	1.836446185	-2.03048155	blue	0.515755802	0.76866331	-0.3278382
ENSPLAG00000000137	thumpd1	THUMP domain containing 1 [Source:NCBI gene;Acc:106959231]	non-significant	1.182351363	0.252038823	0.213	1.755002885	-1.838170074	-0.172230479	0.865297231	0.86	1.844177784	-1.799740645	0.357107689	0.725421101	0.689	2.119586536	-1.627415353	0.247192654	0.807812746	0.781	2.145816269	-1.735959178	0.795498314	0.437633777	0.392	1.710067434	-2.023952139	midnightblue	-0.293930824	0.04970166	0.020955652
ENSPLAG00000000138	fbxo30a	F-box protein 30 [Source:NCBI gene;Acc:106956581]	non-significant	0.155995254	0.877726193	0.867	1.900315551	-2.092404376	0.518945732	0.610511919	0.611	2.025907	-1.938887129	0.561988212	0.581484588	0.576	2.010499558	-1.963956656	-0.21013183	0.836141112	0.845	1.962220382	-1.889625281	-0.419824033	0.680036999	0.662	1.916210048	-1.857802858	turquoise	0.454969481	0.225067041	-0.611150992
ENSPLAG00000000139	kcng4b	potassium voltage-gated channel	non-significant	-0.483935707	0.634109823	0.677	2.399214026	-2.207937628	0.692277464	0.49814367	0.562	2.318960261	-2.266305345	1.675591028	0.112176454	0.124	2.173650748	-2.119662776	-0.721093128	0.48095905	0.511	2.092645052	-2.024492781	-0.19997029	0.843950925	0.864	1.954676462	-2.08867188	midnightblue	0.439506763	0.544257343	-0.563578313
ENSPLAG00000000141	NA	prostaglandin F2 receptor inhibitor [Source:NCBI gene;Acc:106949899]	non-significant	0.736318263	0.470770454	0.405	1.701204623	-1.791208906	1.366047614	0.189786643	0.13	1.740487337	-1.876317462	-0.031478763	0.975255645	0.978	1.525493797	-1.762011964	-1.294127335	0.21346626	0.16	1.791299884	-1.666491341	-0.845747499	0.409807671	0.342	1.793227401	-1.854111524	black	0.748967929	0.52956469	-0.352204347
ENSPLAG00000000144	NA	NA	non-significant	0.090499881	0.928862546	0.907	1.55487874	-1.480121348	-0.47791191	0.63882179	0.542	1.69189928	-1.57333413	0.491902405	0.629101849	0.491	2.891398455	-1.211214341	-1.312599805	0.207307414	0.15	2.659640638	-1.568700179	-0.764918777	0.455136404	0.313	1.674800588	-2.237900171	salmon	0.184154474	0.305579081	0.081283864
ENSPLAG00000000146	ydjc	YdjC chitooligosaccharide deacetylase homolog [Source:NCBI gene;Acc:106939350]	non-significant	-0.841696983	0.410705217	0.437	2.174741962	-2.1468771	0.660424708	0.517861979	0.514	2.160247104	-2.14224992	1.256442688	0.226006602	0.251	2.354620413	-1.925496971	0.736591965	0.471728415	0.503	2.232118235	-2.169317258	0.662611907	0.516741163	0.568	2.00033042	-2.265782566	darkgrey	0.323983566	0.307277851	-0.21337059
ENSPLAG00000000147	IGLON5	igLON family member 5-like [Source:NCBI gene;Acc:106960609]	non-significant	0.198919376	0.844495402	0.876	2.129777402	-2.097346022	-0.105207386	0.917446971	0.925	2.161268864	-2.417989277	-0.952961609	0.354010617	0.35	2.723687669	-1.971700019	0.115482091	0.909458663	0.918	2.705258164	-2.19458639	-2.254612772	0.038086893	0.058	2.415358629	-2.212779869	brown	0.26000562	-0.176792233	0.155925682
ENSPLAG00000000148	ALDH18A1	delta-1-pyrroline-5-carboxylate synthase-like [Source:NCBI gene;Acc:106937801]	non-significant	0.019872072	0.984358163	0.984	1.440126207	-1.41784612	0.743966144	0.467091955	0.335	1.519657664	-1.379010054	0.087135176	0.93158579	0.902	1.456368712	-1.31618638	0.663511249	0.516179669	0.373	1.427497096	-1.352171589	0.339939656	0.738196716	0.661	1.290828722	-1.395820848	red	0.075966675	0.271433634	-0.185040285
ENSPLAG00000000149	nptx1l	neuronal pentraxin-1-like [Source:NCBI gene;Acc:106961939]	non-significant	-0.448601554	0.65892864	0.71	2.162308939	-2.056633424	-1.349313863	0.194995619	0.221	2.129612561	-2.196875263	-0.054954785	0.956817429	0.954	2.958279891	-2.173076607	1.9811514	0.06451583	0.083	2.231784287	-2.214493756	1.250012835	0.22875746	0.256	2.283248667	-2.436563972	turquoise	-0.250314569	-0.184408855	0.525526884
ENSPLAG00000000150	cd248a	CD248 molecule	non-significant	0.430845557	0.671558212	0.727	2.524372436	-2.176124721	-1.979813207	0.064208868	0.09	2.322261118	-2.202991129	1.206573537	0.24417699	0.263	2.158740248	-2.270065984	1.776216364	0.094163996	0.118	2.152769833	-2.142652123	-0.701895513	0.492540372	0.533	2.123609178	-2.226327287	pink	-0.171204427	-0.334792614	-0.007476498
ENSPLAG00000000152	NA	son of sevenless homolog 1-like [Source:NCBI gene;Acc:106940130]	non-significant	1.282150785	0.215622766	0.245	1.892961445	-2.120082304	0.959222778	0.350938407	0.363	2.158552372	-2.285109336	0.542888077	0.594278646	0.575	1.746110538	-2.460566718	-1.80240686	0.089802492	0.097	2.031294267	-2.427418995	-0.858091494	0.403151503	0.379	2.233146867	-2.124199868	yellow	0.559526172	0.672055023	-0.279122211
ENSPLAG00000000153	dusp28	dual specificity phosphatase 28 [Source:NCBI gene;Acc:106938738]	non-significant	-1.062440056	0.301707318	0.329	2.260098774	-2.183230932	1.28061205	0.217587002	0.26	2.124683651	-2.141136632	1.49362183	0.153666964	0.181	2.219998278	-1.924143852	-0.793908152	0.438533382	0.458	2.260387328	-2.047553075	0.046705098	0.963309656	0.963	2.268148028	-2.050246795	blue	0.349665892	0.625346415	-0.261252532
ENSPLAG00000000154	NA	cytochrome P450 3A40-like [Source:NCBI gene;Acc:106941173]	non-significant	0.378676357	0.709238472	0.763	2.243180214	-2.168254399	0.496329142	0.626040785	0.669	2.394351555	-2.370938004	-0.400828059	0.693557101	0.692	3.742232308	-1.829885734	-0.257547499	0.79994491	0.799	3.292176462	-2.002708294	0.406123372	0.689877429	0.693	2.244737253	-3.297499516	salmon	0.135790388	-0.084989114	-0.272939583
ENSPLAG00000000156	vps13d	vacuolar protein sorting 13 homolog D [Source:NCBI gene;Acc:106936643]	Female Mating Preference	-0.353611631	0.72762729	0.749	2.24375484	-2.235900189	2.818028604	0.011876551	0.017	2.22676534	-2.308356832	1.185623709	0.252136293	0.303	1.886832321	-2.368050077	-0.728021645	0.476819395	0.531	2.164548853	-2.279843936	-1.376542035	0.187072198	0.221	2.201677394	-2.292183186	black	0.858870953	0.609559836	-0.814717124
ENSPLAG00000000157	fam171a1	family with sequence similarity 171 member A1 [Source:NCBI gene;Acc:106963861]	non-significant	-1.112397297	0.280212532	0.285	2.021172891	-1.967476024	-1.673716376	0.112549415	0.085	1.974034557	-1.942196973	1.173141086	0.256971635	0.219	1.775239246	-2.09849812	0.731525121	0.474734279	0.46	1.74717469	-2.123203818	0.370418671	0.715789115	0.722	2.085070109	-1.823141825	darkred	-0.319154612	-0.22076765	0.254953992
ENSPLAG00000000158	fscn1a	fascin actin-bundling protein 1 [Source:NCBI gene;Acc:106956542]	non-significant	0.663295205	0.515321444	0.527	2.383580184	-2.218719073	-0.552318995	0.587943878	0.627	2.367386917	-2.222747397	-0.636006431	0.533271699	0.58	2.302182567	-2.095045269	-0.521323902	0.609077242	0.637	2.495730742	-2.449140091	0.060693412	0.952333445	0.95	2.418407611	-2.3587713	turquoise	-0.062630448	0.065628318	0.267556078
ENSPLAG00000000162	taf12	TAF12 RNA polymerase II	non-significant	0.204452846	0.84023185	0.822	2.251270032	-2.157506671	1.93069954	0.070433212	0.08	2.149248602	-2.209085938	2.201325028	0.041867691	0.051	2.156130991	-2.258266286	-1.158139211	0.263318547	0.276	2.066125788	-2.132571333	0.583163035	0.567680052	0.584	2.134587532	-2.132046588	blue	0.410613328	0.735386974	-0.635675664
ENSPLAG00000000163	hoxd4a	homeobox D4 [Source:NCBI gene;Acc:106963051]	non-significant	1.214778024	0.239726983	0.263	2.120685493	-2.030918868	-1.974966416	0.06480036	0.025	1.845465574	-1.817024014	0.026146337	0.979446165	0.983	1.662671408	-1.728546965	0.34111087	0.737330997	0.736	1.826168749	-1.77800316	1.052625047	0.307705158	0.273	1.754147904	-1.816167799	turquoise	-0.458437852	-0.012175251	0.297203851
ENSPLAG00000000164	klhl2	kelch like family member 2 [Source:NCBI gene;Acc:106964572]	non-significant	0.682985694	0.50307906	0.508	2.284959229	-2.307796572	2.207013725	0.041401847	0.061	2.387523911	-2.143276853	1.466822329	0.160743674	0.194	2.305438932	-2.169168561	-2.736119716	0.014361642	0.013	2.254023854	-2.133661875	0.08315251	0.93473208	0.928	2.326099632	-2.161518207	blue	0.501439977	0.825558886	-0.449900593
ENSPLAG00000000165	NA	neurofilament heavy polypeptide-like [Source:NCBI gene;Acc:106935025]	non-significant	0.180840501	0.858458955	0.89	2.391259482	-2.548426522	1.669565746	0.113378973	0.174	2.405437927	-2.807730511	-0.538288413	0.597380556	0.667	2.94675805	-2.168874278	0.366777089	0.718452782	0.741	2.713981234	-2.525058061	-1.392174452	0.182375245	0.251	2.323535461	-2.368128567	pink	0.429111198	-0.011131257	-0.240303045
ENSPLAG00000000169	rbm33a	RNA binding motif protein 33 [Source:NCBI gene;Acc:106957856]	non-significant	0.207553424	0.837845055	0.836	2.432238924	-2.219199348	-2.020670001	0.059412811	0.118	2.574736891	-2.5070315	-1.737568401	0.100431367	0.17	2.430411024	-2.190374109	1.046328195	0.310516517	0.388	2.528232384	-2.389000848	-1.749459014	0.098810382	0.153	2.528821773	-2.379934314	red	-0.276340086	-0.763630867	0.519013933
ENSPLAG00000000170	ackr3a	atypical chemokine receptor 3-like [Source:NCBI gene;Acc:106947254]	non-significant	1.257965805	0.224049189	0.18	1.906248069	-1.870848335	-0.648445496	0.525390241	0.467	1.734475161	-1.786643859	-1.049671025	0.308614742	0.25	1.792758474	-1.622139365	1.144336748	0.268835598	0.209	1.800023365	-1.632385958	-0.446165139	0.661285325	0.635	1.766255619	-1.839220781	grey	-0.163340544	-0.318015029	-0.08960305
ENSPLAG00000000172	kpna4	karyopherin subunit alpha 4 [Source:NCBI gene;Acc:106952945]	non-significant	0.219643699	0.828553712	0.805	1.661747907	-1.720294043	0.599562224	0.556733149	0.48	1.672674192	-1.615216668	-0.397908129	0.695667672	0.658	1.691354551	-1.555755453	0.307515902	0.762303487	0.745	1.764417302	-1.69601733	0.228500986	0.822068471	0.81	1.614223762	-1.693502598	turquoise	0.161196541	0.045342879	0.132724894
ENSPLAG00000000174	gpx3	glutathione peroxidase 3 [Source:ZFIN;Acc:ZDB-GENE-070222-3]	non-significant	-0.831361255	0.416370239	0.501	2.313743337	-2.341167696	-0.341815731	0.736693341	0.738	2.244952709	-2.385298587	0.472810304	0.64238318	0.666	2.074293797	-2.529325085	1.40652048	0.17814932	0.24	2.114830397	-2.421506165	1.160313437	0.262457314	0.304	2.366216682	-2.044795018	turquoise	-0.256357547	-0.327823936	-0.144017596
ENSPLAG00000000175	smtnb	smoothelin [Source:NCBI gene;Acc:106961878]	non-significant	1.849962577	0.080356913	0.099	2.276673524	-2.106374402	-1.221188623	0.238739272	0.288	2.424601	-2.14224731	0.059641605	0.953139043	0.969	2.155008284	-2.077315408	0.864936969	0.399490944	0.455	2.093565014	-2.107508811	-1.131659604	0.273978854	0.322	2.145118632	-2.17597439	turquoise	-0.086330675	-0.357736744	0.510495874
ENSPLAG00000000176	NA	NA	non-significant	-0.847882354	0.407338824	0.371	1.878492085	-2.021177745	-0.202912429	0.841620726	0.851	1.930464964	-1.997806618	1.55714174	0.137921576	0.085	1.753392074	-1.810426805	-1.04772604	0.309890825	0.277	1.762369542	-1.921729617	-0.114966486	0.909861024	0.913	1.790142673	-1.793790984	green	0.385108596	0.549306879	-0.382456182
ENSPLAG00000000177	pipox	pipecolic acid and sarcosine oxidase [Source:NCBI gene;Acc:106938727]	non-significant	-0.721077249	0.479875056	0.44	1.744976019	-1.773352603	-0.794671977	0.437796873	0.423	1.728632609	-2.04787246	-0.120762259	0.905300174	0.909	2.492180018	-1.5932997	-0.758707759	0.458743403	0.421	2.305410491	-1.894034179	0.328925794	0.746355375	0.721	1.830940589	-2.09173107	grey60	-0.110739633	-0.002332646	0.190217367
ENSPLAG00000000178	slc5a7a	high-affinity choline transporter 1-like [Source:NCBI gene;Acc:106947236]	non-significant	0.376364532	0.710927099	0.72	2.258473252	-2.396519467	-0.994266663	0.334084173	0.377	2.377202286	-2.305468926	1.245670578	0.229839936	0.272	2.242820283	-2.123848637	-0.14230471	0.888564836	0.869	2.012807305	-2.261772245	0.606835292	0.552230666	0.602	2.078136203	-1.955332452	grey	-0.299629828	-0.114097665	0.235708648
ENSPLAG00000000179	NA	phosphatidylinositol 4-phosphate 5-kinase type-1 alpha-like [Source:NCBI gene;Acc:106959156]	non-significant	0.729218792	0.47499861	0.447	1.780053354	-1.841773781	-0.157557243	0.876668491	0.862	1.691033591	-1.85793393	-0.191852214	0.850138902	0.84	1.926802279	-1.766492695	0.790933883	0.440219136	0.383	1.67412757	-1.77934799	-0.699858843	0.49377856	0.424	1.67246395	-1.670700588	salmon	-0.029698018	-0.145775644	-0.17856001
ENSPLAG00000000180	gpn3	GPN-loop GTPase 3 [Source:NCBI gene;Acc:106946648]	non-significant	-0.866124572	0.39751462	0.362	1.941872249	-1.935093802	0.08710256	0.93161133	0.92	1.836450947	-1.859556015	-0.232447681	0.818975444	0.812	1.809361464	-1.857333171	1.043899719	0.311605697	0.278	1.919086619	-2.038990281	-0.823893753	0.42176574	0.392	1.934870575	-1.866741677	orange	0.234360055	0.046248265	-0.301296077
ENSPLAG00000000181	stag1a	stromal antigen 1 [Source:NCBI gene;Acc:106947753]	non-significant	-0.230229759	0.820439578	0.824	2.016727034	-2.153617964	0.964384486	0.348419573	0.349	1.935350117	-2.06567574	-0.393092179	0.699154333	0.661	1.927542181	-2.003149368	0.451726472	0.657355327	0.637	1.930954488	-1.870248082	-2.691733768	0.015743435	0.017	1.958775932	-2.084352592	royalblue	0.539923661	0.10310736	-0.034925306
ENSPLAG00000000183	NA	potassium/sodium hyperpolarization-activated cyclic nucleotide-gated channel 2-like [Source:NCBI gene;Acc:106957050]	non-significant	0.373804978	0.712798468	0.737	2.503962778	-2.204704952	-1.049370555	0.308748995	0.373	2.304711566	-2.299641955	-0.992615103	0.334865503	0.386	2.553859365	-1.951402905	0.473835155	0.641835003	0.684	2.499190995	-2.148286391	-1.54128162	0.142232516	0.18	2.352203118	-2.289459413	magenta	0.019931459	-0.218641291	0.572489794
ENSPLAG00000000184	clcn4	chloride voltage-gated channel 4 [Source:NCBI gene;Acc:106950377]	non-significant	0.372761378	0.713562014	0.725	2.144142555	-2.179778298	1.28848775	0.214897158	0.251	2.167740525	-2.101936724	1.451852295	0.164812207	0.188	1.99841045	-2.35446641	-0.629505279	0.537649557	0.552	2.140762733	-2.233323343	-0.430027042	0.672747128	0.684	2.153582855	-2.156383573	yellow	0.676413896	0.801785435	-0.478223918
ENSPLAG00000000187	AGAP2	arf-GAP with GTPase	non-significant	0.578249358	0.570067872	0.561	2.038747686	-2.253538508	-0.148424154	0.883760539	0.878	2.201536886	-2.347348699	0.116086491	0.908949084	0.91	2.001814486	-2.033232794	-1.140273414	0.270476193	0.305	2.12462826	-2.212343046	-1.872708571	0.078962731	0.096	2.108111195	-2.200219347	brown	0.455947682	0.351520965	-0.041595789
ENSPLAG00000000188	frmd4bb	FERM domain containing 4B [Source:NCBI gene;Acc:106934685]	non-significant	-0.253524529	0.80265867	0.72	1.480640088	-1.529251793	0.933202016	0.363827382	0.248	1.562792639	-1.607259255	0.366451242	0.718565243	0.604	1.558094983	-1.610130151	-0.904625701	0.378700522	0.249	1.649639825	-1.47183612	0.089278981	0.929936369	0.9	1.438604948	-1.523630616	tan	0.414257719	0.713920859	-0.421586013
ENSPLAG00000000189	epdr1	ependymin related 1 [Source:NCBI gene;Acc:106949207]	non-significant	0.486671837	0.632205919	0.645	2.11830357	-2.17054238	1.237724169	0.2326999	0.27	2.196427406	-2.198036923	0.551864262	0.58824854	0.645	2.281519792	-1.869574977	-1.473270503	0.159524122	0.193	2.402124913	-2.140272577	0.791930034	0.439654086	0.467	1.943891656	-2.092256098	darkred	0.551460006	0.7565467	-0.57823492
ENSPLAG00000000191	sema4ga	semaphorin-4G-like [Source:NCBI gene;Acc:106959606]	non-significant	-0.958532536	0.35015332	0.231	1.622476017	-1.508245561	-0.830353787	0.417888272	0.283	1.639889367	-1.535491428	0.614023994	0.547357794	0.454	1.709715409	-1.394746042	-1.151112925	0.266116304	0.16	1.589263408	-1.587293254	-0.081552386	0.935985068	0.912	1.558942876	-1.461068348	turquoise	0.024444599	0.158231345	0.357039142
ENSPLAG00000000194	CPNE3	copine-3-like [Source:NCBI gene;Acc:106955652]	non-significant	1.257728432	0.22413314	0.154	1.732202408	-1.816280499	0.859445908	0.402093658	0.297	1.559122737	-1.605968459	0.081349624	0.936117341	0.939	1.499023174	-1.763837186	-1.020131521	0.322411213	0.243	1.689611872	-1.639658328	-1.475008847	0.159061384	0.077	1.641199798	-1.615822007	brown	0.429470238	0.138920146	-0.256567474
ENSPLAG00000000196	NA	E3 ubiquitin-protein ligase RBBP6-like [Source:NCBI gene;Acc:106937721]	Female Mating Preference	-0.505124783	0.619435043	0.624	2.294964299	-1.980095783	3.380219474	0.003571266	0.007	2.24452136	-2.32032291	0.258254158	0.799322276	0.848	2.269433063	-2.005846389	-1.671338554	0.113535679	0.139	2.25029146	-2.096468061	-2.190143205	0.04321504	0.054	2.19590361	-2.275535553	blue	0.787366867	0.595256134	-0.51848826
ENSPLAG00000000200	ppfibp2a	liprin-beta-2-like [Source:NCBI gene;Acc:106950360]	non-significant	1.266675004	0.220985839	0.33	2.401556755	-2.193801764	0.652088699	0.523094246	0.545	2.527797458	-2.753843526	-1.427725648	0.171546834	0.26	3.097872006	-2.171093283	-2.044930225	0.057175589	0.14	3.118806697	-2.478337326	0.228423479	0.822127721	0.8	2.213513686	-2.835243516	cyan	0.320167004	0.119199705	0.011709301
ENSPLAG00000000201	afp4	type-4 ice-structuring protein LS-12-like [Source:NCBI gene;Acc:106954408]	non-significant	2.08204872	0.051475784	0.047	2.017406964	-2.080321373	-0.374955453	0.712346643	0.712	2.195087165	-2.055085101	1.205238508	0.244678395	0.282	2.23807464	-1.778865322	0.470403697	0.644232947	0.624	2.058950415	-2.060919616	-1.736733707	0.101089449	0.105	2.099959524	-1.998194924	midnightblue	0.440626447	0.116286789	-0.124889386
ENSPLAG00000000202	CPNE3	copine-3-like [Source:NCBI gene;Acc:106955651]	non-significant	-0.402200893	0.692144673	0.738	2.450395321	-2.503025379	1.504106797	0.150969435	0.197	2.266317069	-2.373552189	-0.876012009	0.393276306	0.452	2.284737041	-2.116174277	-0.619191422	0.544257056	0.623	2.429662566	-2.055731155	-1.653490598	0.117153886	0.172	2.419523507	-2.380767227	pink	0.258603416	0.057792115	0.043487777
ENSPLAG00000000203	NA	acidic leucine-rich nuclear phosphoprotein 32 family member B-like [Source:NCBI gene;Acc:106935115]	non-significant	-1.141522193	0.268212108	0.327	2.356126477	-2.369763772	1.769587967	0.094792773	0.148	2.510795962	-2.435312734	-0.237217696	0.815333003	0.866	2.331479282	-1.995257512	0.057003366	0.955228047	0.967	2.463356842	-2.596263911	0.250216241	0.80551312	0.843	2.421320426	-2.359040058	turquoise	0.197581046	0.002227031	-0.544417623
ENSPLAG00000000204	NA	SUMO specific peptidase 5 [Source:NCBI gene;Acc:106946243]	non-significant	0.932126662	0.363275921	0.412	2.185905365	-2.274432834	2.1108865	0.04995154	0.071	2.315804501	-2.28034013	1.713955227	0.104774231	0.138	2.153031683	-2.256481048	-0.549023438	0.590352458	0.601	2.158621303	-2.197493238	0.128103644	0.899617425	0.921	2.152071799	-2.190074027	blue	0.605316044	0.807762164	-0.665001543
ENSPLAG00000000205	si:ch73-147o17.1	small VCP interacting protein [Source:NCBI gene;Acc:106947737]	non-significant	1.539786673	0.140540529	0.113	1.826006274	-1.827436593	-1.474181899	0.158774032	0.146	1.942827275	-2.035148976	-0.619083258	0.544098159	0.521	2.061521809	-2.134252183	3.41680804	0.003409909	0.001	1.915364713	-2.237138872	0.859614532	0.402335177	0.373	2.085199301	-1.914751622	blue	-0.485220045	-0.556666395	0.437150391
ENSPLAG00000000206	C1orf53	chromosome unknown open reading frame	non-significant	-1.450949418	0.163537823	0.248	2.49423697	-2.403593498	1.241971768	0.231167754	0.316	2.246820719	-2.538985219	0.99829545	0.332183588	0.417	2.242812414	-2.168544731	-0.802765744	0.433537158	0.487	2.274928251	-2.27077479	0.455723584	0.654537083	0.691	2.148721642	-2.250271304	darkred	0.302813173	0.514529961	-0.545256717
ENSPLAG00000000207	NA	uncharacterized LOC106952893 [Source:NCBI gene;Acc:106952893]	Female Mating Preference	1.969543003	0.064049523	0.069	2.287788666	-2.055535728	3.914697065	0.001122137	0.001	2.004090362	-1.972972947	-0.275077117	0.786583928	0.812	1.806690504	-2.266416999	-1.129270349	0.274956382	0.3	1.934460646	-2.179304856	0.435961519	0.668522404	0.677	2.032265667	-2.062578353	green	0.602593552	0.505573056	-0.65970622
ENSPLAG00000000208	ZNF830	zinc finger protein 830 [Source:NCBI gene;Acc:106951669]	non-significant	-0.517082524	0.611224922	0.669	3.097506331	-2.978679814	-1.579761479	0.132651721	0.292	2.596596816	-2.865363829	-0.96323487	0.348979481	0.503	2.848716915	-2.324870793	2.387843817	0.029231593	0.071	2.586803797	-2.467526779	-0.541538581	0.595383585	0.695	2.364089603	-2.338888991	green	-0.4764719	-0.627399995	0.594412485
ENSPLAG00000000209	NA	NA	non-significant	-2.393141799	0.02749246	0.017	1.808820543	-1.784447395	0.181694628	0.857978776	0.808	1.541203605	-1.585218406	-0.075887773	0.940397428	0.924	1.596397805	-1.542021814	0.096197155	0.924524278	0.935	1.621476951	-1.672451392	1.584300711	0.132128028	0.06	1.718538164	-1.623171916	brown	-0.259761522	0.166666809	0.016440019
ENSPLAG00000000210	elovl4a	elongation of very long chain fatty acids protein 4-like [Source:NCBI gene;Acc:106953590]	non-significant	0.22353877	0.825565812	0.838	2.166844811	-2.063404332	-1.543852813	0.141098841	0.126	1.907187597	-1.992281916	-1.919162341	0.071971495	0.05	2.03394543	-1.699410725	1.082399846	0.294661144	0.274	1.890770557	-1.828969576	-0.951367594	0.355165308	0.335	1.977164533	-1.906982675	magenta	-0.406745778	-0.598536991	0.587264602
ENSPLAG00000000211	NA	mitotic spindle positioning [Source:NCBI gene;Acc:106959786]	Social Preference	0.669373982	0.511524221	0.567	2.294750118	-2.197845749	-2.895745421	0.010079837	0.022	2.561845058	-2.444360483	-2.445632993	0.025683061	0.049	2.714590732	-2.185512662	0.926837091	0.367388468	0.437	2.542520647	-2.332143016	1.023145772	0.321026243	0.403	2.467079383	-2.466372256	green	-0.782056919	-0.734531546	0.876247366
ENSPLAG00000000212	ccar1	cell division cycle and apoptosis regulator 1 [Source:NCBI gene;Acc:106959456]	Female Social Partner Preference	0.507330188	0.617916909	0.575	1.609971183	-1.622577023	0.562494355	0.581147471	0.522	1.654157975	-1.838593547	-2.542884542	0.021054627	0.008	2.114841177	-1.476132437	0.342836856	0.736055875	0.672	1.877831822	-1.521285585	-0.535004142	0.599793285	0.534	1.623946991	-1.85314954	magenta	-0.002562386	-0.319258511	0.353980802
ENSPLAG00000000214	si:ch211-140b10.6	uncharacterized LOC106937224 [Source:NCBI gene;Acc:106937224]	non-significant	0.528733161	0.603276217	0.629	2.476373034	-2.319647625	-0.684564944	0.502877805	0.535	2.182039993	-2.213262649	-1.632248659	0.12107565	0.136	2.173578658	-2.1290938	-0.469176997	0.645091164	0.701	2.187086445	-2.208104196	0.112078878	0.912114878	0.916	2.327496032	-2.243262677	turquoise	-0.339261597	-0.35944174	0.646893656
ENSPLAG00000000215	nsmce2	NSE2 (MMS21) homolog	Female Mating Preference	1.389422451	0.181199903	0.233	2.511821662	-2.296836068	2.753534247	0.013598877	0.025	2.286106889	-2.364381169	2.011344585	0.060478077	0.077	2.516196994	-1.987621032	-1.509155574	0.150194722	0.213	2.452331834	-2.285962338	1.077442822	0.296804248	0.35	2.45175472	-2.365891666	blue	0.453749633	0.616760094	-0.480347226
ENSPLAG00000000216	slc41a1	solute carrier family 41 member 1 [Source:NCBI gene;Acc:106961079]	non-significant	2.29645309	0.033520631	0.039	2.130116229	-1.999701467	-0.820857825	0.423129029	0.429	2.223694282	-2.086508549	1.481398311	0.156862082	0.179	2.352711729	-1.750001954	-0.319444368	0.75340389	0.763	2.206333878	-2.163310072	0.297570124	0.76975026	0.779	2.061792999	-2.30924475	lightgreen	-0.058608352	-0.003012274	0.140044845
ENSPLAG00000000217	ino80e	INO80 complex subunit E [Source:NCBI gene;Acc:106955632]	non-significant	-0.545529021	0.591906548	0.578	2.102429331	-1.9672921	-0.377179531	0.710723727	0.719	1.927980479	-1.943939532	-0.06471491	0.949158558	0.943	1.930888568	-1.769371348	0.191992942	0.850093862	0.845	1.873176134	-1.859719965	2.08779323	0.052677551	0.035	1.941146006	-1.943180994	brown	-0.413191876	-0.133736519	0.506579966
ENSPLAG00000000218	EPHB1	ephrin type-B receptor 1 [Source:NCBI gene;Acc:106958232]	non-significant	-0.033725912	0.973456899	0.974	1.949668432	-2.06197573	0.358122931	0.724674989	0.692	1.649956617	-1.780357199	-0.116951842	0.908273614	0.918	1.7365133	-1.706613484	1.271805268	0.221100075	0.189	1.930781391	-1.908790212	-1.149023917	0.266952413	0.252	1.796630465	-1.921012478	brown	0.392021188	-0.13005313	-0.103051011
ENSPLAG00000000219	glipr2l	GLI pathogenesis related 2 [Source:NCBI gene;Acc:106946104]	Female Social Partner Preference	-0.925801424	0.366468186	0.415	2.296800152	-2.114020542	0.359689329	0.723524384	0.731	2.341807941	-2.25438163	2.982096706	0.008392312	0.022	2.829694054	-2.037721955	-1.03358765	0.316261351	0.317	2.512476062	-1.928748028	0.168899948	0.867931328	0.873	2.109504892	-2.7712828	grey	0.195264593	0.356419545	-0.395941182
ENSPLAG00000000220	NA	NA	Female Mating Preference	0.819824343	0.422752298	0.449	2.336039722	-2.196736573	2.826468815	0.01166736	0.026	2.523347173	-2.403825429	1.897473312	0.074944697	0.126	2.323914188	-2.408476676	-2.002056106	0.06202111	0.105	2.353125288	-2.300219588	-0.269513781	0.790880291	0.818	2.167945665	-2.282539051	blue	0.695704452	0.773609577	-0.805656044
ENSPLAG00000000221	tmtops3a	opsin-3-like [Source:NCBI gene;Acc:106945743]	non-significant	0.908641944	0.37522345	0.44	2.287690083	-2.291244966	1.069843046	0.299697815	0.344	2.238490531	-2.362702814	1.500231661	0.151961798	0.188	2.324907326	-1.91900911	-0.832563034	0.416995468	0.454	2.304493152	-2.146476462	-0.264820606	0.79443183	0.802	2.059242089	-2.173324556	greenyellow	0.640336981	0.411273401	-0.674956354
ENSPLAG00000000222	acat2	acetyl-CoA acetyltransferase 2 [Source:NCBI gene;Acc:106936545]	non-significant	0.721209082	0.479795859	0.446	2.035079022	-1.781616372	-0.132264468	0.896333442	0.901	2.183305099	-2.002657876	0.194162247	0.848358183	0.879	2.140610327	-1.756334706	-0.095166528	0.925330303	0.926	2.062056211	-1.847984072	0.07086455	0.944358531	0.948	2.014792477	-2.091230622	green	0.044391949	-0.03070549	0.106114104
ENSPLAG00000000223	NA	NA	non-significant	0.190598006	0.850916295	0.865	2.178368016	-2.190885484	-0.382032496	0.707187476	0.755	2.228306566	-2.245683978	-1.039185579	0.313324666	0.316	1.989654602	-2.413815783	-0.363121368	0.72113056	0.711	2.057298523	-2.201152042	0.624673866	0.540739278	0.532	2.030052115	-2.101086108	tan	-0.048583359	0.271527016	0.229400605
ENSPLAG00000000224	NA	NA	non-significant	0.510556293	0.615699335	0.559	1.541329208	-1.66576512	-0.530236687	0.602829707	0.515	1.514355653	-1.434133914	0.822635912	0.422144533	0.281	1.466734551	-1.537066046	0.659078801	0.518950359	0.394	1.340262078	-1.375986518	-1.798729211	0.090404018	0.014	1.399629704	-1.459630027	brown	0.295487166	0.174197082	-0.20111273
ENSPLAG00000000226	NA	NA	non-significant	-1.510691601	0.147757568	0.104	1.845996047	-2.014775745	1.181196742	0.253843179	0.216	1.903344756	-2.052812384	0.024819766	0.980488759	0.973	2.456188882	-1.548867404	-0.161261274	0.87384831	0.858	2.080639015	-1.937257015	0.363039637	0.72119047	0.673	1.858000606	-1.89506987	turquoise	-0.124137233	-0.038027482	-0.353972405
ENSPLAG00000000227	grtp1a	growth hormone regulated TBC protein 1 [Source:NCBI gene;Acc:106955616]	non-significant	-0.593223372	0.560214098	0.616	2.133010412	-2.219942393	0.014773244	0.988385686	0.985	2.09921257	-2.206977852	0.071187459	0.944082258	0.933	2.05437964	-2.242082342	-1.693696498	0.109139226	0.11	2.144495006	-2.090222618	1.66030179	0.11576158	0.119	2.07420775	-2.129978448	lightyellow	-0.165171303	0.190148055	-0.157267324
ENSPLAG00000000228	c1d	C1D nuclear receptor corepressor [Source:NCBI gene;Acc:106939153]	non-significant	-0.165501702	0.870344074	0.882	2.363476022	-2.426613649	1.842108222	0.083035053	0.106	2.098266259	-2.239691867	1.998675589	0.061952918	0.081	2.152148253	-2.265713547	-2.698376303	0.015528807	0.018	2.228906283	-2.237434171	1.457739833	0.163707851	0.195	2.195018976	-2.345498062	blue	0.316791546	0.657998902	-0.559644803
ENSPLAG00000000230	NA	NA	non-significant	-0.355447562	0.726274408	0.737	1.983772879	-1.921117056	0.420687321	0.679272005	0.67	1.773034056	-1.8764389	0.876206785	0.393173401	0.312	2.183981741	-1.524352701	0.261535957	0.796920253	0.792	2.023400275	-1.810023055	-1.498603018	0.152889857	0.118	1.859583963	-1.90461909	brown	0.493991317	0.03135164	-0.332311172
ENSPLAG00000000231	NA	NA	non-significant	1.296757276	0.210654552	0.315	2.176494442	-2.17576353	0.314604333	0.756903933	0.801	1.995576103	-2.195639341	0.588761514	0.563790396	0.623	2.070768108	-2.073099965	-0.391837447	0.700199615	0.693	2.019275539	-1.905356802	0.566214424	0.578878789	0.605	1.979410251	-2.088784406	cyan	0.154701869	0.002836012	0.25665407
ENSPLAG00000000235	adssl	adenylosuccinate synthetase isozyme 2-like [Source:NCBI gene;Acc:106947145]	non-significant	0.569202915	0.576064047	0.521	1.580766004	-1.786608492	0.779876004	0.446224191	0.385	1.747202687	-1.806319198	-0.66298471	0.516261084	0.425	2.053991626	-1.612715239	-0.417433878	0.681749495	0.614	2.053294707	-1.473072052	-0.371104734	0.71528771	0.665	1.634881255	-1.782501065	darkred	0.28232288	0.329496211	-0.446912366
ENSPLAG00000000237	NA	prominin-1-A-like [Source:NCBI gene;Acc:106964487]	Social Preference	-0.308817952	0.76091034	0.768	2.184378986	-2.403870699	2.469142172	0.024483394	0.025	2.270814876	-2.03616421	2.983503015	0.008367243	0.01	2.408498309	-2.133084198	-0.491402801	0.629622851	0.665	2.240878346	-2.252894946	-0.397914384	0.695801222	0.749	2.182918879	-2.502237986	black	0.725940369	0.669327602	-0.456399635
ENSPLAG00000000239	ints6	integrator complex subunit 6 [Source:NCBI gene;Acc:106956496]	Female Mating Preference	0.152153909	0.880712455	0.868	2.008000055	-2.003648095	2.762526594	0.013345058	0.018	2.174632094	-2.136823186	0.760787215	0.457244205	0.473	1.991121551	-2.5854933	-2.833631009	0.011724256	0.013	2.064271213	-2.117381912	-0.590817876	0.562659536	0.567	2.004232241	-2.186338554	purple	0.621909389	0.739461485	-0.712713023
ENSPLAG00000000242	evi5b	ecotropic viral integration site 5 [Source:NCBI gene;Acc:106962903]	non-significant	1.289493039	0.213114079	0.176	1.819409453	-1.836923557	1.462969672	0.161782761	0.113	1.877124215	-1.693026375	-0.938160221	0.361346797	0.282	2.397056884	-1.502129486	-1.266654765	0.222891502	0.178	2.482561799	-1.741091261	-1.669613289	0.113881185	0.082	1.782886852	-2.237231428	pink	0.384905788	0.078387765	-0.158544478
ENSPLAG00000000243	NA	actin	non-significant	0.067691117	0.946757681	0.946	2.019045893	-2.19202833	-0.097204453	0.923704857	0.942	2.245291185	-2.364410992	-1.853024689	0.08138126	0.095	2.652969738	-2.037188105	-0.072081225	0.943404959	0.937	2.55804118	-2.019581831	0.679601352	0.506192705	0.525	2.354241735	-2.445633245	green	-0.42449228	-0.523214211	0.302445837
ENSPLAG00000000244	rsph9	radial spoke head component 9 [Source:NCBI gene;Acc:106956483]	non-significant	-0.326536073	0.747683647	0.734	2.027504737	-1.99200643	1.286522058	0.215566057	0.198	2.052317923	-1.910562414	1.216724382	0.240390281	0.206	2.893766423	-1.853879077	-0.663050101	0.516467538	0.439	2.549359252	-1.91745009	-0.48796324	0.632005315	0.619	1.848093326	-2.368697408	greenyellow	0.432861605	0.253498716	-0.583469746
ENSPLAG00000000246	chmp3	charged multivesicular body protein 3 [Source:NCBI gene;Acc:106956964]	non-significant	0.485584626	0.632962127	0.622	2.133204839	-2.114922816	-1.543546846	0.141172712	0.133	2.191378496	-2.0497986	-0.277181745	0.784994596	0.796	1.641646806	-2.189414993	1.896406066	0.075579728	0.078	1.87438574	-2.363798556	1.017582484	0.323585749	0.319	2.081178191	-1.888888945	black	-0.564425174	-0.41987371	0.483063351
ENSPLAG00000000247	cenpi	centromere protein I [Source:NCBI gene;Acc:106954934]	non-significant	-0.866360171	0.39738876	0.427	2.024854766	-2.178285791	1.35766673	0.192381363	0.199	2.131216911	-2.048538894	0.25806767	0.799463818	0.787	2.022020074	-2.154368314	0.329698759	0.745781762	0.787	2.230668705	-2.101703924	-0.498340698	0.624830033	0.677	2.067785668	-2.159513382	turquoise	0.305618606	0.005806498	-0.616551968
ENSPLAG00000000248	med15	mediator complex subunit 15 [Source:NCBI gene;Acc:106935027]	non-significant	-0.213934704	0.832937913	0.831	1.899878945	-1.907215702	-0.742029995	0.468233639	0.447	2.012374595	-1.936798648	-1.262836661	0.223754895	0.231	2.30553547	-1.939335451	1.519862196	0.147500812	0.136	2.075395306	-1.977161306	0.449611915	0.658848398	0.619	2.038358647	-2.114064261	green	-0.387036529	-0.507676384	0.468198234
ENSPLAG00000000249	NA	EMAP like 4 [Source:NCBI gene;Acc:106941656]	Female Mating Preference	0.031798143	0.974973544	0.979	1.990654833	-2.131330394	2.134188365	0.04774211	0.039	2.049113268	-2.105014392	0.028915386	0.977270005	0.981	1.883520759	-2.007670319	-0.774851481	0.449404477	0.484	2.00149527	-2.17030986	-1.949607305	0.068451615	0.058	2.048137677	-2.007046919	turquoise	0.674212154	0.244380684	-0.743716791
ENSPLAG00000000250	wash1	WAS protein family homolog 1-like [Source:NCBI gene;Acc:106954929]	Female Mating Preference	-1.388099582	0.181595887	0.129	1.882178845	-1.743893276	-2.298994605	0.03450476	0.01	1.684863204	-1.76782668	-1.294148295	0.21298006	0.172	2.048524936	-1.593951014	1.288288812	0.21544261	0.168	1.704944758	-1.742802503	0.413987039	0.684222239	0.646	1.793423821	-1.83255863	green	-0.626130462	-0.577406387	0.64579834
ENSPLAG00000000251	NA	NA	non-significant	0.055934649	0.955993481	0.942	1.937100325	-1.805257646	0.410996062	0.686227821	0.64	1.944206903	-1.887638115	-1.089308338	0.291272355	0.279	2.156195923	-1.669735465	-0.914308219	0.373740755	0.34	2.035713642	-1.690792189	1.770980497	0.095057858	0.077	1.859951499	-2.068742356	midnightblue	-0.149456439	-0.031244301	-0.14306481
ENSPLAG00000000252	lsm7	LSM7 homolog	Social Preference	0.806326223	0.430297567	0.441	2.082351884	-2.242476721	2.586369608	0.019251607	0.019	2.200702858	-1.967613439	2.893943757	0.010118338	0.007	2.052875984	-2.274195475	-1.35357986	0.194147917	0.193	2.018946381	-2.02410223	0.937420593	0.362080107	0.372	2.114520461	-2.138688435	blue	0.491474028	0.781887253	-0.753103118
ENSPLAG00000000253	hivep3b	transcription factor HIVEP3-like [Source:NCBI gene;Acc:106956468]	non-significant	-1.352920056	0.192383451	0.211	2.161039268	-2.246738568	1.429576763	0.171022281	0.221	2.339704826	-2.367258525	-0.73539753	0.472157341	0.556	2.093428365	-2.566479951	-1.293665657	0.213622017	0.255	2.244656435	-2.356973193	-2.422849059	0.027248068	0.033	2.347226741	-2.103180392	brown	0.456131393	0.006095197	-0.40588265
ENSPLAG00000000254	NA	homeobox protein unc-4 homolog [Source:NCBI gene;Acc:106957748]	non-significant	-1.169347959	0.257108029	0.219	1.936795832	-2.037467443	-1.46482547	0.161281552	0.141	1.897874173	-2.185872142	-1.119776718	0.27843515	0.301	2.194196462	-1.87223526	1.790132742	0.091823909	0.077	2.014758926	-1.941622297	0.673659925	0.509867509	0.526	1.974560902	-1.939816767	blue	-0.556636417	-0.669222415	0.487511048
ENSPLAG00000000255	ccdc28b	coiled-coil domain containing 28B [Source:NCBI gene;Acc:106952293]	non-significant	0.449210001	0.658497694	0.667	2.424672741	-2.154276617	-1.607121578	0.126505598	0.147	2.115708056	-2.294789247	0.494882907	0.62704008	0.687	2.358587932	-2.07543807	0.161130014	0.873950054	0.874	2.203115931	-2.013327338	0.205053757	0.840041793	0.856	2.079531701	-2.229119837	turquoise	-0.139679699	-0.063301424	0.564334481
ENSPLAG00000000256	NA	centrosomal protein 164 [Source:NCBI gene;Acc:106964960]	non-significant	-0.451810792	0.656657012	0.614	1.784788036	-1.839385525	1.06993549	0.299657386	0.224	1.671514223	-1.757278372	-1.321280905	0.20397729	0.124	1.602665194	-1.705943915	0.213759778	0.833357021	0.829	1.786374574	-1.741447106	-0.872668878	0.395382741	0.335	1.706305353	-1.613598502	magenta	0.276276406	-0.226172831	0.130795864
ENSPLAG00000000258	paqr7b	membrane progestin receptor alpha [Source:NCBI gene;Acc:106956465]	non-significant	0.562991764	0.580199517	0.598	2.116298107	-2.179323595	0.477971717	0.638780093	0.667	2.305784926	-2.120841772	1.160520912	0.261931272	0.311	2.105622485	-2.172188798	-0.720765365	0.481155411	0.492	2.015638231	-2.307817153	-1.598540549	0.128919946	0.148	2.178432558	-2.11281168	green	0.672575142	0.583111749	-0.357617325
ENSPLAG00000000259	zbtb8os	zinc finger and BTB domain containing 8 opposite strand [Source:NCBI gene;Acc:106952291]	Female Social Partner Preference	0.378335818	0.709487115	0.759	2.224147217	-2.249460288	1.925714628	0.071094222	0.08	2.160514446	-2.183150141	2.334811621	0.032120522	0.046	2.255591985	-2.339584503	-0.378373143	0.709983923	0.736	2.15628222	-2.114665953	0.629659966	0.537550794	0.589	2.185469234	-2.433656417	salmon	0.431690618	0.466597041	-0.709114791
ENSPLAG00000000260	fkbp4	FKBP prolyl isomerase 4 [Source:NCBI gene;Acc:106954930]	non-significant	0.176385072	0.861907757	0.859	2.085717068	-2.004702731	-0.47428121	0.641355427	0.654	1.906492099	-1.969362979	0.477036535	0.63943224	0.69	1.906520747	-1.989987347	0.256543851	0.800706548	0.821	1.931202311	-2.02758157	0.874714461	0.394300543	0.392	2.138167206	-1.996318251	turquoise	-0.091456536	0.11886915	0.456933275
ENSPLAG00000000261	NA	leucine rich repeat containing 52 [Source:NCBI gene;Acc:106954319]	non-significant	-0.728046625	0.47569887	0.336	1.437067953	-1.445623926	0.528062262	0.604305463	0.468	1.53557005	-1.44019084	0.067530123	0.946950349	0.916	2.120541415	-1.304967334	-1.270642861	0.22150339	0.11	2.035248786	-1.291908011	-1.142275194	0.269667027	0.133	1.506390469	-1.625662977	brown	0.509421233	0.355148877	-0.203990752
ENSPLAG00000000262	si:ch211-283h6.4	chromosome unknown open reading frame	non-significant	-0.984444037	0.337596521	0.339	1.662028769	-1.738743406	-0.894052695	0.383820492	0.358	1.822148955	-1.820024483	0.827928437	0.419222828	0.325	1.827334516	-2.062549954	1.244070898	0.230880752	0.144	1.761749748	-1.683253291	-1.511702902	0.149550095	0.094	1.764255298	-1.80063951	lightcyan	0.120749235	-0.07802975	0.127365261
ENSPLAG00000000263	tmem14cb	transmembrane protein 14C [Source:NCBI gene;Acc:106938644]	non-significant	2.214097772	0.039596733	0.056	2.308144255	-2.174375522	1.896741605	0.075046882	0.081	2.171438367	-2.099153974	0.37423139	0.712875301	0.76	1.917785835	-1.989101091	0.097258134	0.923694605	0.928	1.820454357	-1.945677324	-0.329849382	0.745670004	0.748	1.943886992	-1.957405388	salmon	0.305298834	0.291929287	-0.529853899
ENSPLAG00000000265	ube2r2	ubiquitin conjugating enzyme E2 R2 [Source:NCBI gene;Acc:106949155]	non-significant	0.283869105	0.77966295	0.769	1.992924816	-1.805471983	0.641278555	0.529923307	0.516	1.873392029	-1.878682172	-0.769420563	0.452239615	0.456	1.818592285	-1.722817187	-1.185179339	0.252758521	0.219	1.92275846	-1.831527195	-1.351896974	0.194674831	0.154	1.697949746	-1.974817137	salmon	0.22910909	0.049919946	-0.310109281
ENSPLAG00000000266	NA	HAUS augmin like complex subunit 6 [Source:NCBI gene;Acc:106945065]	non-significant	-0.236097429	0.815950938	0.839	2.411129595	-2.197288884	-1.021044668	0.3215947	0.386	2.33726728	-2.284482736	0.185389772	0.855124958	0.88	2.103194314	-2.177088368	0.064869686	0.94905826	0.958	2.175990932	-2.290896975	-0.795722441	0.437507075	0.508	2.379263328	-2.189610345	darkred	-0.173586003	-0.324678944	0.134223657
ENSPLAG00000000268	pacsin1b	protein kinase C and casein kinase substrate in neurons protein 1-like [Source:NCBI gene;Acc:106952247]	non-significant	-0.752595848	0.461161533	0.464	2.181019007	-1.916609344	-2.335533479	0.032074089	0.057	2.422054536	-2.314059601	-1.310444875	0.207535923	0.226	2.383847379	-1.937930489	-0.69018419	0.499685048	0.519	2.278376373	-2.124584018	-0.611597094	0.549150384	0.563	2.206235063	-2.271747646	lightgreen	-0.494433843	-0.605257961	0.712780956
ENSPLAG00000000269	plaa	phospholipase A2 activating protein [Source:NCBI gene;Acc:106945064]	non-significant	0.198337166	0.844944285	0.878	1.797650436	-1.888755386	1.590391294	0.130234516	0.152	2.238429359	-2.225829562	0.349355281	0.731127758	0.707	1.797659806	-2.711931302	0.289615024	0.775723335	0.718	2.073213082	-2.332807758	-0.437017152	0.6677721	0.621	2.327211337	-2.112563641	salmon	0.460747947	0.321090213	-0.754367013
ENSPLAG00000000270	rap1ab	RAP1A	non-significant	-1.244671354	0.228788572	0.235	2.070669128	-2.056440151	0.176108846	0.862296596	0.876	1.991170501	-2.135219889	-0.75564708	0.460239894	0.436	2.506365316	-1.689684837	0.217721758	0.830319203	0.822	2.338085645	-1.911321539	1.132205089	0.273756042	0.281	2.104859597	-2.300021871	yellow	-0.464660582	-0.467103751	-0.072487553
ENSPLAG00000000272	crb2b	protein crumbs homolog 1-like [Source:NCBI gene;Acc:106959700]	non-significant	-0.001325165	0.998956855	0.997	1.802011968	-1.749486905	-1.081100568	0.294803661	0.242	1.886785132	-1.817502053	-0.400173584	0.694029941	0.646	2.37916015	-1.311279404	0.473695755	0.641932339	0.591	2.104976573	-1.675560468	-1.467083626	0.161180071	0.11	1.761203979	-1.829015543	red	-0.144153161	-0.401906768	-0.119300865
ENSPLAG00000000273	ptx3a	pentraxin 3 [Source:NCBI gene;Acc:106962827]	non-significant	-1.469153799	0.158589533	0.133	2.00778831	-1.940920901	-1.660876948	0.115132552	0.104	2.168998131	-1.965576388	-0.979525762	0.341103289	0.347	2.399156748	-1.612428385	-0.587968586	0.564525537	0.555	2.259271764	-1.878985024	1.269952179	0.221743306	0.218	2.152134901	-2.073757003	black	-0.547548191	-0.381905975	0.285416469
ENSPLAG00000000275	zgc:153039	solute carrier family 12 member 9-like [Source:NCBI gene;Acc:106937121]	non-significant	0.031410052	0.975278881	0.975	2.121234908	-2.120627432	0.351332338	0.729670861	0.77	2.191250598	-1.98188607	0.665963643	0.51440174	0.513	2.189679505	-1.856967544	-0.420440657	0.679595493	0.69	2.088399318	-1.891738631	-0.927082729	0.367264666	0.374	1.897075843	-2.074136238	orange	0.481035854	0.201800246	-0.572445589
ENSPLAG00000000277	B3GALT1	beta-1	non-significant	0.809611515	0.428453376	0.417	2.094147482	-1.983815297	-0.734396043	0.472751523	0.481	2.14986898	-2.138005553	-0.017716317	0.986072159	0.985	2.504101284	-1.777610467	2.922343106	0.009736725	0.004	2.11457982	-1.904799999	-1.004783093	0.32952945	0.298	2.160982688	-2.244645755	purple	-0.055988254	-0.222264974	0.24690711
ENSPLAG00000000278	NA	NA	non-significant	-1.565801344	0.134338336	0.107	1.764348768	-2.007337837	1.463522265	0.161633384	0.156	2.105242082	-2.070772998	0.553100677	0.587420351	0.554	3.059678217	-1.552453	-0.494297772	0.627620866	0.563	2.813601934	-1.890449303	-0.327441013	0.747457652	0.721	2.319193453	-2.453095161	turquoise	0.280973708	0.039481236	-0.33764738
ENSPLAG00000000279	si:dkey-21e5.1	potassium channel subfamily T member 1-like [Source:NCBI gene;Acc:106936451]	non-significant	0.910012548	0.374519024	0.415	2.154270418	-2.209495853	1.094536034	0.289039416	0.323	2.364614183	-2.130197111	0.555769409	0.585634761	0.657	2.42092308	-2.109912734	-0.880418374	0.391293295	0.462	2.31631887	-2.082440694	-2.90208067	0.010159631	0.007	2.068385935	-2.224234152	yellow	0.745388567	0.460922035	-0.291872689
ENSPLAG00000000280	NA	NA	non-significant	-0.102745767	0.919270179	0.922	2.174877611	-2.203413118	-0.122778318	0.903727534	0.92	2.249248886	-2.126075758	-0.156350192	0.877605188	0.883	2.01564402	-2.298403632	0.159391279	0.875298015	0.882	2.00401224	-2.356919217	-0.752079008	0.46261226	0.485	2.154841409	-2.192251166	lightcyan	0.219941942	0.018069516	0.259579634
ENSPLAG00000000281	NA	ATPase sarcoplasmic/endoplasmic reticulum Ca2+ transporting 2 [Source:NCBI gene;Acc:106957684]	non-significant	0.903893334	0.377670863	0.442	2.365414894	-2.508439239	0.938776937	0.361039065	0.42	2.249656092	-2.412408572	-0.328976244	0.746205868	0.754	2.19936628	-2.468863858	0.023385568	0.981623582	0.976	2.183686907	-2.172977809	-1.743740302	0.099828988	0.126	2.235509363	-2.265769378	brown	0.554059504	0.296701085	-0.273631239
ENSPLAG00000000282	p4htm	prolyl 4-hydroxylase	non-significant	0.97830501	0.340542862	0.363	2.244709941	-2.083500854	-2.089160591	0.052095276	0.053	2.017771176	-2.205198515	0.20292622	0.841610117	0.853	2.166921314	-2.015594197	1.179711608	0.254867452	0.295	2.232535544	-2.084920505	0.067215737	0.947218811	0.956	2.187765614	-2.229383415	grey60	-0.379193592	-0.207111573	0.527662544
ENSPLAG00000000283	krcp	tip elongation aberrant protein 1-like [Source:NCBI gene;Acc:106948293]	non-significant	-0.757692446	0.45817748	0.535	2.347083379	-2.406511003	1.273752509	0.219951234	0.271	2.421819999	-2.131606479	-0.214951142	0.832371909	0.856	2.310535632	-2.030859412	-0.474004786	0.641716569	0.663	2.588674487	-2.267968464	-1.314163824	0.206792491	0.228	2.2808695	-2.142010689	turquoise	0.350538959	0.069032776	-0.552896792
ENSPLAG00000000286	srpx	sushi repeat containing protein X-linked [Source:NCBI gene;Acc:106936446]	non-significant	0.308927975	0.760827969	0.743	1.858225353	-2.088450025	-0.299948525	0.76786588	0.768	1.824132054	-1.940830143	0.251334029	0.804579384	0.798	2.162520368	-1.733844264	-1.840361013	0.083797501	0.075	2.016340321	-2.003735878	0.397994311	0.695743446	0.683	1.75749289	-2.001686318	grey	0.026349325	0.188917024	0.174339066
ENSPLAG00000000287	vps26a	VPS26	non-significant	0.66731999	0.512805515	0.467	1.838071956	-1.78976075	-1.685151732	0.110290841	0.07	1.849154407	-1.78821745	-0.953811117	0.353592699	0.318	2.065604194	-1.700914716	2.184897374	0.043659206	0.016	1.927518532	-1.695781393	-0.636824062	0.53298767	0.476	1.907696595	-1.837936427	purple	-0.39045351	-0.505580133	0.539162271
ENSPLAG00000000288	sox5	SRY-box transcription factor 5 [Source:NCBI gene;Acc:106958097]	non-significant	-1.672834432	0.111184084	0.124	2.21912772	-2.14951357	0.316499241	0.755490448	0.784	2.245367464	-2.235123208	-1.525714053	0.145534421	0.174	2.145635113	-2.059205835	0.866766285	0.398516444	0.456	2.167359381	-2.041529686	-1.244173721	0.230843879	0.277	2.266453127	-2.16268878	grey	0.131285412	-0.104927974	-0.071261025
ENSPLAG00000000289	sema6e	semaphorin-6D-like [Source:NCBI gene;Acc:106960985]	Female Mating Preference	1.392379028	0.180317397	0.188	2.01305212	-1.986892802	2.327596731	0.032588075	0.036	2.33576004	-2.033998379	1.554485177	0.138551888	0.162	1.992553695	-2.372664256	-1.838482087	0.084086217	0.081	2.224402121	-2.006456388	-2.370691722	0.030252292	0.029	2.104139941	-2.032417529	black	0.71273137	0.615273057	-0.517123688
ENSPLAG00000000290	nr1d4a	nuclear receptor subfamily 1 group D member 1-like [Source:NCBI gene;Acc:106947649]	non-significant	0.666423087	0.513365576	0.529	2.28121474	-2.227851645	2.236873019	0.039034195	0.091	2.635215771	-2.480199989	-0.59938986	0.556845403	0.647	2.288630987	-2.066562494	-0.565850825	0.579120275	0.637	2.554838116	-2.353482274	0.719898569	0.481674933	0.561	2.269834736	-2.404184749	red	0.194804781	0.213040461	0.023520134
ENSPLAG00000000291	syt4	synaptotagmin 4 [Source:NCBI gene;Acc:106948278]	non-significant	-0.91066756	0.374182692	0.337	2.058993615	-1.933853886	-0.551339757	0.588600048	0.587	1.96299704	-1.905348664	-0.420785849	0.679201438	0.651	1.981269418	-1.934163337	0.614961019	0.546979948	0.52	1.82857242	-1.908815816	-0.108390733	0.914994695	0.92	1.925094355	-1.941443596	turquoise	-0.064271715	0.083967616	0.531222747
ENSPLAG00000000293	NA	NA	non-significant	1.209693621	0.241626558	0.281	2.20617363	-2.079369788	-0.92299566	0.368970087	0.398	2.998595668	-2.814348281	-0.044736499	0.964840473	0.974	3.550305224	-1.654602841	1.539114728	0.14275821	0.24	3.221981221	-2.481115309	-0.774913263	0.449368965	0.501	2.875696058	-2.883811306	brown	0.310515549	0.030022959	-0.00928981
ENSPLAG00000000294	NA	cholesterol 25-hydroxylase-like protein [Source:NCBI gene;Acc:106957700]	non-significant	-0.458508908	0.651926889	0.68	2.116074234	-2.259857504	0.342759665	0.735995709	0.769	2.260366285	-2.42236997	0.851219291	0.406520005	0.49	2.375979412	-2.231872171	-1.019870371	0.322531405	0.355	2.342027068	-2.008283687	-0.145216288	0.88630162	0.895	2.193480646	-2.241584793	green	0.439975054	0.444199092	-0.598728518
ENSPLAG00000000297	NA	NA	non-significant	-0.927355657	0.365682035	0.444	2.356603773	-2.56041225	-1.247846055	0.229061738	0.306	2.329003474	-2.154666378	-0.056179998	0.955855737	0.968	2.413364281	-2.178104464	0.863686546	0.400157962	0.453	2.352754807	-2.18273892	-2.029438333	0.058885355	0.072	2.194455126	-2.104336697	midnightblue	0.075281017	-0.228277243	-0.082320291
ENSPLAG00000000300	NA	NA	Female Social Partner Preference	-0.316464855	0.755192315	0.749	2.035329927	-1.902129688	-1.721079807	0.103447079	0.126	2.157757305	-2.306869403	-2.384371646	0.029074355	0.031	2.331250833	-1.961643926	1.101090003	0.286682706	0.291	2.036259789	-2.024621688	1.01417779	0.3251593	0.331	2.183893802	-2.383261349	green	-0.753655563	-0.700282062	0.86280184
ENSPLAG00000000302	dnase2	deoxyribonuclease 2	non-significant	-1.146718909	0.266111638	0.321	2.407505354	-2.446524009	0.914041804	0.373522108	0.439	2.680631499	-2.641836051	0.348459728	0.731788043	0.782	2.747507488	-1.972099804	0.278666563	0.783967673	0.791	2.610606753	-2.631867097	-0.427205605	0.674759674	0.733	2.581785972	-2.597129716	turquoise	0.154384334	-0.111024362	-0.493358197
ENSPLAG00000000303	oxct1a	3-oxoacid CoA-transferase 1 [Source:NCBI gene;Acc:106941202]	non-significant	1.048600646	0.307867184	0.294	2.079590446	-1.983267461	-0.608086096	0.551196924	0.536	1.889048682	-2.00436941	-0.262244467	0.796295388	0.801	1.754470428	-1.885305818	0.129359786	0.898638885	0.913	1.777860534	-1.884791125	-0.486907027	0.632737757	0.631	1.875476503	-1.80021632	blue	-0.264103461	-0.486759289	0.160286951
ENSPLAG00000000304	klhl8	kelch like family member 8 [Source:NCBI gene;Acc:106959057]	non-significant	0.318573787	0.753617882	0.721	1.653458479	-1.701782225	0.483870951	0.634673311	0.561	1.585404707	-1.679561882	1.64143614	0.119140455	0.068	2.026794222	-1.420042504	0.244495134	0.809865913	0.754	1.799252794	-1.567490929	0.153370911	0.879968358	0.871	1.572165277	-1.787179444	lightgreen	0.095711465	0.440873015	-0.011080404
ENSPLAG00000000305	olfml3a	olfactomedin-like 3a [Source:NCBI gene;Acc:568106]	non-significant	0.905934519	0.376617543	0.347	1.836469071	-1.772257934	-1.619046124	0.12390344	0.049	1.641843524	-1.565955123	-0.238451119	0.81439185	0.785	1.724531806	-1.546066392	0.174434644	0.863649131	0.849	1.548430118	-1.591717742	1.011769818	0.326275476	0.247	1.769236695	-1.598338681	black	-0.535552299	-0.377096673	0.394037191
ENSPLAG00000000306	kcnc2	potassium voltage-gated channel	non-significant	-0.20242978	0.841790046	0.865	1.871788082	-1.821231767	-0.052852907	0.95846739	0.961	1.844262705	-1.880805333	0.437006099	0.66762664	0.604	1.631396591	-2.379950026	-0.178934969	0.860170446	0.829	1.844344589	-2.143211331	-0.457837469	0.653048816	0.615	2.189220082	-1.863975548	yellow	0.369928981	0.403457119	0.014746048
ENSPLAG00000000307	C6orf120	chromosome unknown open reading frame	non-significant	-0.225730607	0.823885659	0.744	1.409621089	-1.400704462	0.925680227	0.367612649	0.218	1.483510211	-1.387626634	0.425629412	0.675736247	0.565	1.215320027	-1.486905349	-0.593882097	0.560656415	0.419	1.398624133	-1.378635386	0.32501432	0.749260405	0.679	1.415506012	-1.391113042	turquoise	0.086531052	0.108967209	-0.602353358
ENSPLAG00000000309	pam	peptidylglycine alpha-amidating monooxygenase [Source:NCBI gene;Acc:106947015]	Female Social Partner Preference	-1.606486141	0.125098992	0.118	1.909784139	-2.095739503	0.080619062	0.93668972	0.941	1.802451813	-2.250550596	-2.625257144	0.017764534	0.017	1.872787375	-2.270452389	0.645098015	0.527744394	0.509	1.809822953	-2.087789625	0.015734662	0.987635022	0.99	2.21084559	-1.973396964	tan	-0.01228534	-0.044255673	0.204497508
ENSPLAG00000000311	NA	gonadotropin releasing hormone 1 [Source:NCBI gene;Acc:106945018]	non-significant	1.14974822	0.264892883	0.342	2.227135454	-2.360380721	0.391303903	0.700450782	0.739	2.522119482	-2.247554382	0.269081361	0.791116984	0.8	2.42824363	-2.2392695	-0.401711089	0.693058882	0.714	2.391166729	-2.215240437	1.368741748	0.18945215	0.196	2.061344781	-2.232122919	red	0.069481964	0.534858893	-0.033993213
ENSPLAG00000000312	NA	ring finger and CHY zinc finger domain containing 1 [Source:NCBI gene;Acc:106940896]	non-significant	0.469530173	0.644176792	0.664	2.168820797	-2.426336235	0.845092008	0.409837332	0.475	2.216062407	-2.044605924	-0.361144589	0.722456028	0.695	2.009888474	-2.427539208	-1.054805502	0.306735953	0.337	2.121205658	-2.25493836	0.777650962	0.447797079	0.483	2.100606843	-2.215156345	turquoise	0.149234523	0.341115	0.249424346
ENSPLAG00000000313	NA	microtubule-associated tumor suppressor 1 homolog [Source:NCBI gene;Acc:106935604]	non-significant	0.170836039	0.866207063	0.877	2.15903869	-2.181150516	-0.176177247	0.862243694	0.871	2.136396336	-2.046260509	-0.139806112	0.890461983	0.901	2.185773142	-1.935403379	0.216641948	0.831146866	0.834	2.008153968	-1.979835471	-0.282844586	0.780818376	0.781	2.055729623	-1.997740336	pink	0.254196377	0.31387848	0.223706296
ENSPLAG00000000314	wdr45	WD repeat domain 45 [Source:NCBI gene;Acc:106947022]	Female Social Partner Preference	-0.461093947	0.650105402	0.632	1.972094436	-1.940961325	1.411312045	0.176255604	0.129	1.908642385	-1.744840837	2.165093544	0.044949796	0.026	1.752920758	-2.04824093	-0.536883848	0.598523129	0.552	1.767336943	-2.049166952	0.972031537	0.345088762	0.307	1.842437968	-2.052214362	blue	0.495839919	0.654001861	-0.688306419
ENSPLAG00000000316	NA	NA	non-significant	-1.273792184	0.218506677	0.221	2.239628589	-2.112143578	1.438619277	0.168478684	0.214	2.480340674	-2.092963164	-0.631935734	0.53586501	0.582	2.234152491	-1.996819412	-1.178429843	0.255363765	0.307	2.080740316	-2.067305446	0.043079086	0.966156213	0.972	2.060696457	-2.058345486	pink	0.156479303	0.277653771	0.182557262
ENSPLAG00000000318	NA	NA	non-significant	2.195019505	0.041141725	0.036	2.136438397	-1.910666864	0.854176774	0.404925085	0.388	1.997322734	-2.024146376	-1.585931292	0.131244142	0.117	2.62845556	-1.568249238	-0.443335302	0.663289005	0.646	2.274869388	-1.846030643	-0.075238852	0.940930581	0.936	2.076275448	-1.971635154	lightcyan	-0.043130168	-0.167878104	0.14024989
ENSPLAG00000000319	NA	C2 calcium-dependent domain-containing protein 4C-like [Source:NCBI gene;Acc:106961719]	Female Social Partner Preference	-0.92590924	0.366413614	0.515	2.163508741	-2.291801974	-0.865574612	0.398816662	0.488	2.363202988	-2.418639424	-3.060406698	0.007102036	0.039	2.039563035	-3.400585366	1.15755163	0.26355166	0.295	2.287815776	-2.781474047	1.66446576	0.114917422	0.166	2.626745758	-2.562665754	green	-0.466652924	-0.377733802	0.575561827
ENSPLAG00000000321	mtif3	mitochondrial translational initiation factor 3 [Source:NCBI gene;Acc:106959029]	non-significant	0.19139685	0.850299422	0.841	2.114110371	-2.311638355	0.899241715	0.381129044	0.412	2.073407023	-2.128570361	0.023103095	0.981838	0.984	2.152308637	-1.978107248	-0.512020042	0.615430907	0.621	2.141713575	-2.029120376	1.740365929	0.100434306	0.098	2.057611183	-2.150869262	brown	-0.125670612	0.233585655	-0.427844601
ENSPLAG00000000322	glt8d2	glycosyltransferase 8 domain containing 2 [Source:NCBI gene;Acc:106956373]	non-significant	0.131877025	0.89650509	0.881	2.196246984	-2.285361498	1.99797371	0.062035567	0.082	2.206085336	-2.387036758	1.312241918	0.206942386	0.26	2.366629414	-1.797213965	-1.497320764	0.153220069	0.198	2.282531714	-2.157996739	0.481547813	0.63646022	0.662	2.0747817	-2.210816601	purple	0.379507404	0.677562733	-0.623922158
ENSPLAG00000000323	NA	NA	non-significant	-0.760996502	0.456249237	0.527	2.339577617	-2.182080975	-0.721601703	0.480381811	0.54	2.304231358	-2.406856841	-0.370311223	0.715740128	0.734	1.980803255	-3.031871403	0.600752245	0.556179074	0.543	2.105278889	-2.709235729	1.649589314	0.117957816	0.149	2.527530006	-2.438866117	tan	-0.226044426	0.216967457	0.330068119
ENSPLAG00000000324	sos2	SOS Ras/Rho guanine nucleotide exchange factor 2 [Source:NCBI gene;Acc:106946985]	Female Mating Preference	-1.075280225	0.296072096	0.312	2.095916937	-2.12280885	2.124131945	0.048684433	0.043	2.03250616	-2.044100063	-0.013141119	0.989668734	0.993	2.595736921	-1.878378925	-0.861912619	0.401105488	0.43	2.291071339	-2.017061231	-1.403869282	0.178924236	0.182	2.039764539	-2.320178471	pink	0.663152407	0.387706342	-0.245967235
ENSPLAG00000000326	rpl31	ribosomal protein L31 [Source:NCBI gene;Acc:106950968]	Social Preference	-0.38976928	0.701157503	0.747	2.320192202	-2.423022038	2.896988627	0.010053353	0.025	2.586871921	-2.387577281	2.908652918	0.00980813	0.026	2.120990018	-2.777327646	-1.826825159	0.085897153	0.121	2.280971606	-2.504731114	0.394006766	0.698628223	0.753	2.361688301	-2.357442895	blue	0.608840181	0.747449807	-0.834752799
ENSPLAG00000000327	nat14	N-acetyltransferase 14 (putative) [Source:NCBI gene;Acc:106958067]	non-significant	2.446398957	0.02462	0.028	2.01054886	-2.094288142	0.625095974	0.540237954	0.575	2.368668427	-2.358599705	0.565506328	0.579143403	0.665	2.194025228	-2.136630098	-0.497114753	0.625675685	0.691	2.115340757	-2.123934056	-0.694586096	0.496992559	0.535	2.13849017	-2.235905527	darkgreen	0.096625021	0.347312182	-0.172369319
ENSPLAG00000000328	NA	NA	non-significant	-0.34418117	0.734590921	0.764	2.085203189	-2.151853645	0.648689356	0.525236382	0.569	2.206475261	-2.111428246	0.460021281	0.651350452	0.648	2.20551717	-2.064780014	0.71560139	0.484255407	0.456	2.128598093	-2.090195359	-1.702690974	0.10741247	0.114	2.117495399	-2.148848216	orange	0.525559589	0.296434547	-0.624732941
ENSPLAG00000000329	rnf10	ring finger protein 10 [Source:NCBI gene;Acc:106944594]	non-significant	-0.5660299	0.578174802	0.547	1.769474273	-1.87703023	-0.555882023	0.585559474	0.523	1.755400238	-1.704702955	-0.475547598	0.640471175	0.582	1.552211727	-2.0953297	0.600541238	0.556316306	0.5	1.617893031	-2.027856369	-0.744115253	0.467286505	0.413	1.910034912	-1.742252513	darkturquoise	-0.136435444	-0.445997138	0.110544751
ENSPLAG00000000332	NA	suppressor of cytokine signaling 1-like [Source:NCBI gene;Acc:106963732]	Female Mating Preference	-0.493370269	0.627556045	0.659	2.362272713	-2.351189533	2.936351906	0.009248832	0.025	2.598206153	-2.319885985	-0.733707138	0.473160512	0.563	3.14103371	-1.920269861	-0.153000241	0.880256059	0.874	2.986336632	-2.227472184	-0.213285763	0.833720652	0.855	2.470670044	-2.506732495	turquoise	0.193946358	-0.078494159	-0.486047206
ENSPLAG00000000333	NA	NA	Female Social Partner Preference	0.635262284	0.533035966	0.544	2.228452355	-2.174483544	1.837955308	0.083671951	0.072	2.098263831	-1.855823667	3.028994488	0.007594509	0.006	2.406483541	-1.96788347	-1.459705348	0.163173424	0.131	2.122727679	-1.918908315	1.422248191	0.173608267	0.174	2.079292363	-2.103091323	blue	0.359330823	0.795686653	-0.503475959
ENSPLAG00000000335	si:ch73-380n15.2	neuronal acetylcholine receptor subunit alpha-7-like [Source:NCBI gene;Acc:106961693]	non-significant	1.27016245	0.219768325	0.223	2.283293381	-2.148539512	-0.559884573	0.582886791	0.588	2.095807763	-2.230826507	-0.746836386	0.465402567	0.488	2.846978618	-1.70163587	-0.734561383	0.472931663	0.497	2.743915317	-2.093937817	-2.783162207	0.013024784	0.019	2.143661662	-2.263557913	brown	0.278624564	0.060495979	0.209257282
ENSPLAG00000000336	slc10a4	sodium/bile acid cotransporter 4-like [Source:NCBI gene;Acc:106942703]	non-significant	0.54908681	0.589511894	0.598	1.960744858	-1.917600074	0.445726454	0.661439003	0.642	1.787224483	-1.905844455	-0.20987408	0.836269393	0.823	2.007304108	-1.779716679	-1.886413547	0.076990177	0.059	2.117093818	-1.7619817	-0.175419021	0.862887973	0.859	1.833583932	-2.085999104	purple	-0.004416291	0.06152551	-0.113677263
ENSPLAG00000000337	grid2ipa	delphilin-like [Source:NCBI gene;Acc:106957218]	non-significant	1.396837047	0.178993265	0.223	2.382943873	-2.170975171	-0.045414382	0.964308092	0.964	2.465799635	-2.185447017	-0.741697581	0.468429822	0.544	2.58795172	-1.977218908	1.278223831	0.218883407	0.261	2.32869813	-2.304940848	-1.51596407	0.14847692	0.184	2.363268259	-2.314455612	red	0.197083235	-0.121926267	0.111742637
ENSPLAG00000000340	sh3bp4	SH3 domain-binding protein 4 [Source:NCBI gene;Acc:106934884]	non-significant	0.791443131	0.438714471	0.374	1.702016447	-1.860306557	-0.795042746	0.437586984	0.369	1.701271515	-1.612438505	-0.088259897	0.930705125	0.926	1.646554033	-1.808419404	0.407955216	0.688558343	0.64	1.583428208	-1.813307532	-1.286416121	0.216079562	0.139	1.670928766	-1.741433009	red	0.101846602	-0.232817026	0.329824048
ENSPLAG00000000341	ano1	anoctamin 1 [Source:NCBI gene;Acc:106935586]	non-significant	-1.478964841	0.155973986	0.267	2.21654992	-2.394578166	0.660894382	0.517568059	0.555	2.399835236	-2.518467469	-1.498357808	0.152443602	0.19	2.159700327	-3.394561156	1.636585106	0.120671795	0.173	2.538359305	-2.751139364	1.300890291	0.211194892	0.253	2.746288338	-2.764874529	tan	-0.02758727	-0.061088422	0.103914888
ENSPLAG00000000343	tbc1d16	TBC1 domain family member 16 [Source:NCBI gene;Acc:106957174]	non-significant	-0.278327399	0.783847711	0.784	1.966790962	-1.86753055	0.206931679	0.838530188	0.832	2.134504543	-1.863880126	0.370040738	0.715937958	0.689	1.842986039	-1.896435043	-1.233921232	0.234542987	0.19	1.817757901	-1.762978098	0.393255662	0.699172142	0.687	1.887052134	-1.812625585	cyan	-0.085829374	0.346757335	-0.107974362
ENSPLAG00000000345	frya	protein furry homolog [Source:NCBI gene;Acc:106950192]	non-significant	-0.277181726	0.784713704	0.811	2.317445422	-2.453674798	0.345745171	0.733790785	0.759	2.14364112	-2.338450985	1.039380151	0.313236799	0.347	1.96881903	-2.414823866	-0.688751497	0.500563198	0.526	2.227811438	-2.347791674	-2.705359419	0.015306205	0.03	2.460944067	-2.54358951	brown	0.680567729	0.294790541	-0.209269532
ENSPLAG00000000347	kcng4a	potassium voltage-gated channel modifier subfamily G member 4 [Source:NCBI gene;Acc:106949655]	non-significant	1.23259339	0.23316093	0.196	1.782173585	-1.716736529	2.107110962	0.0503182	0.027	1.860296356	-1.691213851	0.649960686	0.524434666	0.485	1.687637441	-2.006947605	-2.386807849	0.029292313	0.012	1.789245959	-1.760630839	-0.358781773	0.724314125	0.696	1.873664082	-1.792374229	blue	0.618152848	0.693297149	-0.578126443
ENSPLAG00000000348	COBLL1	cordon-bleu WH2 repeat protein like 1 [Source:NCBI gene;Acc:106956323]	Female Mating Preference	0.289654054	0.775301872	0.748	1.998168468	-1.931116003	-3.648231544	0.001999173	0.001	1.950468342	-2.043128792	-1.438228715	0.168587904	0.158	2.301846691	-1.782944305	1.30466536	0.209935348	0.199	2.095308402	-1.917830407	-0.178065744	0.860842116	0.858	2.136261691	-1.917099274	lightgreen	-0.716659293	-0.753603199	0.842239569
ENSPLAG00000000349	fbxw4	F-box and WD repeat domain containing 4 [Source:NCBI gene;Acc:106934855]	non-significant	-0.328482029	0.746235782	0.749	2.003045393	-1.915714251	-1.338776533	0.19833399	0.182	1.999293805	-1.934051228	1.064162376	0.302189779	0.275	2.342378827	-1.845014203	-0.018215675	0.985685548	0.987	2.202994846	-2.108176185	0.37300614	0.713898781	0.737	2.034593719	-2.135636424	brown	-0.290828734	-0.047795703	0.246169652
ENSPLAG00000000350	si:ch211-214e3.5	si:ch211-214e3.5 [Source:ZFIN;Acc:ZDB-GENE-050208-19]	non-significant	-0.812854269	0.426637954	0.465	2.198642555	-2.235433744	1.993250071	0.062594382	0.066	2.095323247	-2.129018178	0.501620065	0.622391345	0.659	2.327375648	-2.207713232	-1.098239191	0.287889257	0.339	2.344418159	-2.120150972	-0.736112413	0.472012414	0.488	2.13059754	-2.503291228	lightcyan	0.741750884	0.59464737	-0.40896087
ENSPLAG00000000351	abraxas1	abraxas 1	Female Mating Preference	0.315924398	0.755595973	0.801	2.186376763	-2.437865695	2.357681997	0.030679502	0.025	2.059719527	-2.080413449	0.521290655	0.60891257	0.603	1.800222094	-2.161368683	-0.025671905	0.979827374	0.977	1.986450911	-2.24911813	0.895586865	0.383370363	0.409	2.128004826	-2.107605985	salmon	0.486921232	0.365145717	-0.611054425
ENSPLAG00000000352	NA	NA	non-significant	-0.839715141	0.41178761	0.414	1.965203449	-1.990025547	0.914859596	0.373104787	0.333	1.856365537	-1.84867061	-0.032014972	0.974834302	0.969	1.857574514	-1.656881395	-0.773696335	0.450068777	0.398	1.853006591	-1.720468939	0.232088023	0.819327561	0.811	1.675556988	-1.984328531	darkturquoise	0.193762194	0.424193132	-0.091404889
ENSPLAG00000000353	abi2b	abl interactor 2 [Source:NCBI gene;Acc:106958021]	non-significant	0.003401942	0.997322061	0.996	2.160875922	-2.015563911	-0.811976272	0.428068506	0.424	2.011455021	-1.916467527	-1.643720069	0.118663502	0.107	2.018210582	-1.949792961	0.893134397	0.384644034	0.38	2.118800867	-2.075145482	-0.606190862	0.552648242	0.587	1.941719943	-1.95090966	green	-0.352225451	-0.415718593	0.640923355
ENSPLAG00000000354	NA	NA	non-significant	-0.067374623	0.947006221	0.954	2.179791926	-2.117175071	1.356034344	0.192890043	0.183	1.953160443	-1.952781339	-0.505840718	0.619487362	0.649	2.196155398	-1.696469924	0.693285047	0.497787484	0.527	2.149656376	-2.02905691	0.248150211	0.807084267	0.818	2.090959938	-1.939686361	brown	0.437713471	0.042049771	-0.187354374
ENSPLAG00000000355	tmem237b	transmembrane protein 237B-like [Source:NCBI gene;Acc:106958027]	non-significant	0.648026269	0.524928979	0.536	2.100283897	-2.094566544	-0.450176788	0.658290872	0.684	2.112766252	-1.966539525	1.391182836	0.182173117	0.17	2.117869905	-1.851513066	-1.69245642	0.109379167	0.103	2.148759233	-1.896240757	1.507132055	0.150708443	0.159	2.066069506	-2.131286985	blue	-0.130876077	0.287920005	0.185961671
ENSPLAG00000000356	xpo1a	exportin-1-like [Source:NCBI gene;Acc:106962366]	Female Mating Preference	0.9186855	0.370082076	0.309	1.714165658	-1.645927065	2.163404996	0.0450984	0.013	1.771285397	-1.740846216	-0.208494165	0.837329469	0.806	1.579162581	-1.950252951	-0.639059239	0.531568384	0.468	1.688191212	-1.929929494	-0.406710112	0.689454813	0.649	1.691804385	-1.781629504	greenyellow	0.606855264	0.310454376	-0.732903582
ENSPLAG00000000357	pgs1	phosphatidylglycerophosphate synthase 1 [Source:NCBI gene;Acc:106959585]	non-significant	-0.246058127	0.808346254	0.806	1.933191562	-2.239679042	0.9806441	0.340567189	0.336	2.13485142	-1.859512456	0.268799529	0.791330253	0.771	1.74105699	-2.111948391	0.771577035	0.451289122	0.445	1.967732551	-2.178397435	-0.378640995	0.709788761	0.723	2.140398587	-1.973964688	turquoise	0.257128995	0.027697148	-0.491703941
ENSPLAG00000000358	NA	NA	non-significant	0.332957148	0.742909811	0.806	2.497475131	-2.530619619	1.574032751	0.133970058	0.21	2.286509485	-2.332147041	0.894702707	0.38348265	0.439	2.746362047	-2.1390449	-2.218826961	0.040859275	0.071	2.751369454	-2.250516217	-0.614057991	0.547562134	0.589	2.296116488	-2.360980223	darkgrey	0.741859025	0.567480524	-0.242083262
ENSPLAG00000000359	insra	insulin receptor [Source:NCBI gene;Acc:106960374]	non-significant	-0.478025125	0.63823158	0.627	1.78403503	-1.943904808	1.53443111	0.143388456	0.089	1.771354069	-1.794851173	0.173201243	0.864545965	0.872	1.746410762	-1.800137456	-0.265065277	0.794246561	0.78	1.778002869	-1.812067619	-0.720632575	0.481234977	0.44	1.72004785	-1.769728239	turquoise	0.168505732	-0.037863058	-0.442742717
ENSPLAG00000000360	zgc:112083	histone H4 transcription factor-like [Source:NCBI gene;Acc:106948172]	non-significant	0.003701891	0.997085948	0.999	2.059478317	-1.983880792	1.113692572	0.280964507	0.281	1.851504548	-2.055438469	0.575300914	0.572650976	0.559	2.450146663	-1.609645514	-0.329470913	0.745950829	0.729	2.235999886	-2.071574993	-0.007639775	0.993996134	0.992	1.841759206	-2.056337479	turquoise	0.331051462	0.13721566	-0.425382531
ENSPLAG00000000361	c19h1orf109	chromosome unknown open reading frame	non-significant	0.038970317	0.96933148	0.98	1.980993825	-2.18344652	0.671606851	0.510889882	0.526	2.180848086	-2.313171569	1.987459391	0.063285615	0.073	2.014641931	-2.361855401	-0.396884614	0.696545773	0.685	1.903166048	-2.298491342	0.982719343	0.339955852	0.349	2.071462208	-2.217412542	lightyellow	0.336525571	0.476616528	-0.534571167
ENSPLAG00000000362	spoplb	speckle-type POZ protein-like A [Source:NCBI gene;Acc:106934822]	non-significant	1.305529799	0.207714046	0.143	1.921226688	-1.690047254	1.553750696	0.138726581	0.088	1.701969319	-1.790369772	-0.308449601	0.761501082	0.714	1.851526772	-1.67462593	-0.650051678	0.524619019	0.494	1.901390815	-1.767033834	-0.347055183	0.732942816	0.695	1.653335421	-1.711616223	black	0.446478363	0.27912252	-0.367583209
ENSPLAG00000000363	nfixa	nuclear factor I/Xa [Source:ZFIN;Acc:ZDB-GENE-080722-15]	non-significant	0.243417592	0.810360345	0.788	1.789643959	-1.806575982	-0.147489417	0.884486967	0.878	1.865742064	-1.80350919	-0.672046517	0.510616846	0.46	2.175080925	-1.536935489	-0.468969144	0.645236632	0.632	2.179740486	-1.781763823	-1.96855222	0.066062732	0.054	1.896277476	-2.094375421	brown	0.171166544	-0.216676751	-0.108330509
ENSPLAG00000000364	NA	transient receptor potential cation channel subfamily M member 2-like [Source:NCBI gene;Acc:106940833]	non-significant	1.063932774	0.301048257	0.358	2.116393361	-2.039015361	0.806159094	0.431323489	0.485	2.685909188	-2.475542955	-2.444193059	0.025758312	0.098	4.463811711	-1.6959405	-0.745006567	0.466761939	0.429	4.388082045	-2.218446357	-2.29727938	0.03500999	0.109	2.552110691	-3.5852565	lightyellow	0.06947016	-0.31034311	0.076160871
ENSPLAG00000000365	chkb	choline kinase beta [Source:NCBI gene;Acc:106963684]	non-significant	1.588677177	0.129075315	0.076	1.867476813	-1.667727366	0.478290824	0.638557634	0.608	1.947641485	-1.885887076	2.049709703	0.05620337	0.061	2.592046385	-1.683713958	0.179892604	0.859430589	0.83	2.106491156	-1.81007789	-0.513189844	0.614630292	0.582	1.943184463	-2.262093796	pink	0.321117828	0.412319599	-0.144454331
ENSPLAG00000000366	si:dkey-119f1.1	structural maintenance of chromosomes protein 6-like [Source:NCBI gene;Acc:106950145]	Female Mating Preference	-1.644635034	0.116928326	0.119	2.132731577	-2.223420886	2.888735572	0.010230439	0.011	2.170945451	-2.043005914	0.568415026	0.577211415	0.645	2.255929601	-2.015840021	-0.610088076	0.550125524	0.589	2.204849181	-2.102769377	-0.182357694	0.857526711	0.863	1.962228476	-2.222163226	turquoise	0.421113988	0.325305163	-0.68849587
ENSPLAG00000000367	trak1a	trafficking kinesin-binding protein 1-like [Source:NCBI gene;Acc:106943522]	non-significant	-0.916152992	0.371374	0.451	2.128852625	-2.213211988	0.395802975	0.697190908	0.741	2.282843054	-2.194083358	0.819037361	0.424138506	0.44	2.086036413	-2.02440291	-0.897109905	0.382580807	0.352	1.917924048	-1.994092895	-3.040965044	0.007584052	0.009	2.231451257	-2.060743223	brown	0.565474331	0.251067402	-0.376891338
ENSPLAG00000000368	homer3b	homer scaffold protein 3 [Source:NCBI gene;Acc:106944927]	non-significant	0.410090655	0.68644894	0.658	1.995535928	-2.043946417	1.280935411	0.217476045	0.205	2.059717089	-2.01521844	0.376234026	0.71141349	0.721	1.860064197	-2.133464725	-1.359546138	0.192289079	0.182	1.861154082	-2.019976581	-2.34764895	0.031676224	0.02	1.941037524	-2.001796678	brown	0.566505464	0.217307515	-0.618914946
ENSPLAG00000000369	prpf18	pre-mRNA processing factor 18 [Source:NCBI gene;Acc:106963687]	non-significant	1.155342223	0.262653253	0.254	1.912751833	-2.188988148	0.557779839	0.584291443	0.586	1.958084843	-1.848117235	0.951025189	0.354964514	0.316	1.757560366	-2.516928264	-1.595713028	0.129551645	0.122	2.022663841	-2.068118845	-0.565037262	0.579660792	0.563	2.013404723	-1.817706554	purple	0.129193134	0.466182325	-0.424238271
ENSPLAG00000000370	NA	E-selectin-like [Source:NCBI gene;Acc:106963975]	non-significant	-0.154204809	0.879117854	0.929	2.353904586	-2.338907033	-1.595089326	0.129178119	0.224	2.66334722	-2.628683175	-0.79042541	0.440205318	0.495	2.370570372	-2.467179001	1.342035855	0.197785432	0.294	2.48002258	-2.653106454	-0.631181642	0.536579781	0.577	2.574128708	-2.455739503	grey60	-0.349750869	-0.590610611	0.444890259
ENSPLAG00000000371	GNA13	guanine nucleotide-binding protein subunit alpha-13-like [Source:NCBI gene;Acc:106952122]	non-significant	2.304005697	0.033008882	0.011	1.724402498	-1.874841804	0.209643935	0.836446172	0.824	1.892887753	-1.815343325	-1.02365493	0.32039525	0.252	1.672042503	-2.315286335	0.522802033	0.608070759	0.57	1.833353901	-2.23126593	-0.501708024	0.622510047	0.58	1.833557569	-1.845877098	grey	-0.168157828	-0.328552363	0.094813324
ENSPLAG00000000372	zgc:66440	probable E3 ubiquitin-protein ligase DTX3 [Source:NCBI gene;Acc:106950872]	non-significant	-2.292255013	0.03380825	0.034	2.10641155	-2.047368949	0.411820272	0.685635111	0.667	2.029943865	-2.078421782	0.373629073	0.713315184	0.708	2.100609207	-2.021764769	-1.079579009	0.295879302	0.284	2.009659011	-1.929309139	-1.249299203	0.229011663	0.219	1.832466877	-2.166186455	pink	0.359000684	0.286053851	0.016917145
ENSPLAG00000000373	rbm27	RNA binding motif protein 27 [Source:NCBI gene;Acc:106950126]	non-significant	2.678987441	0.015074987	0.007	1.904554653	-1.86505372	-0.088304003	0.930670591	0.914	1.932331665	-1.809372091	-0.801529668	0.433925022	0.392	1.912903636	-1.750388687	1.813891193	0.087946687	0.056	2.091309089	-1.75861345	-1.56638974	0.136258876	0.094	1.79082782	-1.922206019	magenta	0.089972348	-0.154249645	0.140071875
ENSPLAG00000000374	chac1	glutathione-specific gamma-glutamylcyclotransferase 1-like [Source:NCBI gene;Acc:106963661]	Female Social Partner Preference	0.38230259	0.706592878	0.746	2.133994463	-2.33471057	1.864807766	0.079628932	0.103	2.339120181	-2.19039777	2.671084308	0.016152694	0.012	2.047974359	-2.131789451	-1.676893058	0.11242944	0.128	2.114292914	-2.17162884	0.312149045	0.758842627	0.768	2.268102886	-2.315669992	blue	0.601691287	0.829567591	-0.516556465
ENSPLAG00000000375	abcf2a	ATP binding cassette subfamily F member 2 [Source:NCBI gene;Acc:106942571]	Female Mating Preference	0.413909312	0.68369908	0.705	2.187509794	-2.224799829	2.945612435	0.009068847	0.015	2.257832161	-2.23383998	0.858789777	0.40244553	0.468	2.324124004	-2.120692706	-1.158079083	0.263342395	0.309	2.187608774	-2.07309826	0.868519306	0.397584058	0.421	2.226922073	-2.164289615	blue	0.527430279	0.661825184	-0.660447885
ENSPLAG00000000376	rab41	RAB41	non-significant	-0.552458263	0.587247131	0.55	1.751103797	-1.84825404	1.244511516	0.230255384	0.197	1.908992808	-1.795226125	1.551086111	0.139361896	0.087	1.913444881	-1.629889886	-0.573367721	0.574138446	0.531	1.854667115	-1.663828732	-0.148101864	0.884059616	0.857	1.73478053	-1.782607	blue	0.539222282	0.815760133	-0.281198428
ENSPLAG00000000377	vps8	VPS8 subunit of CORVET complex [Source:NCBI gene;Acc:106959546]	non-significant	0.43193296	0.670781816	0.664	1.941111969	-2.331462321	0.932768862	0.364044639	0.377	1.92154338	-2.088939654	0.349013857	0.731379462	0.73	2.094773443	-2.304286305	-1.860880966	0.080701042	0.077	2.004622143	-2.105556182	-0.838644768	0.413669829	0.422	2.091742513	-2.285867719	lightcyan	0.388614519	0.371322077	-0.097478967
ENSPLAG00000000378	gcfc2	GC-rich sequence DNA-binding factor 2-like [Source:NCBI gene;Acc:106954132]	non-significant	1.466936036	0.159185726	0.142	2.155359282	-1.883437708	1.268023414	0.221941204	0.212	1.958041405	-2.04994858	0.445534588	0.661574876	0.677	1.788370834	-2.146496085	1.208918198	0.24375629	0.233	1.892786809	-1.966750746	-0.935830527	0.362874268	0.353	2.057899926	-1.892858903	orange	0.497740953	0.361990554	-0.536777006
ENSPLAG00000000379	kdrl	vascular endothelial growth factor receptor kdr-like [Source:NCBI gene;Acc:106940794]	Female Mating Preference	0.661616095	0.51637312	0.622	2.680852581	-2.46472175	-4.695172162	0.000210213	0.001	2.773873534	-2.622134314	-1.391756998	0.182002127	0.285	2.595884668	-2.725923037	2.989221522	0.008458959	0.029	2.587900873	-2.616816079	-0.058349605	0.954171933	0.97	2.585255788	-2.683154374	blue	-0.662108285	-0.842162579	0.601068549
ENSPLAG00000000380	NA	serine/threonine-protein phosphatase 6 regulatory ankyrin repeat subunit C-like [Source:NCBI gene;Acc:106954717]	non-significant	0.836077698	0.413778981	0.385	1.944954254	-1.853940179	1.326308653	0.202342662	0.155	1.861413612	-1.874402918	1.837817535	0.083693154	0.048	1.912738055	-1.649291609	-2.034348164	0.058338525	0.025	1.838165123	-1.730163333	-0.514704683	0.613594278	0.59	1.850980309	-1.896561672	green	0.573633565	0.632176145	-0.542669247
ENSPLAG00000000381	tubgcp2	tubulin gamma complex associated protein 2 [Source:NCBI gene;Acc:106960910]	non-significant	0.087397691	0.931294372	0.92	1.890309025	-2.021625133	-1.157436799	0.263154206	0.249	1.878610929	-1.927513322	-0.955445587	0.352789575	0.352	1.866158638	-1.908878848	1.581064469	0.132866472	0.102	1.873088707	-1.965841537	-1.168598511	0.259194996	0.243	1.946537041	-1.801084268	red	-0.25234506	-0.47589555	0.485016724
ENSPLAG00000000382	tfb2m	transcription factor B2	non-significant	0.949865075	0.354424369	0.341	2.253245669	-1.997438987	-0.054348115	0.957293641	0.963	2.037201855	-1.86549916	-0.404098179	0.691196483	0.711	1.965493864	-1.979373808	2.500851993	0.023275132	0.014	1.974123672	-1.914924293	-0.272640153	0.78851705	0.792	2.008316599	-1.896770188	grey	0.002109196	-0.127467418	0.054127241
ENSPLAG00000000383	rnf169	ring finger protein 169 [Source:NCBI gene;Acc:106951521]	non-significant	1.315040109	0.204562747	0.224	2.178108302	-2.130729342	0.798347827	0.435718799	0.436	2.13755903	-2.151031291	0.473093857	0.642184998	0.657	2.048848688	-1.931872858	-1.921701076	0.072111796	0.062	2.07296943	-1.897315105	-0.113763165	0.910800152	0.915	1.968102838	-1.977763071	grey	0.240324177	0.382806534	-0.10485166
ENSPLAG00000000384	furina	furin-1-like [Source:NCBI gene;Acc:106948985]	non-significant	-1.207132709	0.242587669	0.244	2.060707949	-2.101948907	-0.069472172	0.945427294	0.948	1.850216982	-1.915786977	-1.094215752	0.289175857	0.295	2.201596847	-1.781662313	0.342016975	0.736661487	0.706	2.111092479	-1.838875813	-0.820492552	0.423646771	0.387	2.005994691	-2.152681963	royalblue	0.275639948	-0.023766941	0.138220339
ENSPLAG00000000386	im:7152348	RING finger protein 186-like [Source:NCBI gene;Acc:106949600]	Female Social Partner Preference	-0.156043187	0.877688942	0.898	2.506578527	-2.30029353	0.913665869	0.373714055	0.419	2.272683754	-2.126988824	2.324973746	0.032759623	0.039	2.462972463	-1.822761961	-0.46404678	0.64868593	0.701	2.279455301	-1.983196603	-1.734404331	0.101511552	0.137	2.097862599	-2.26989383	pink	0.48447922	0.457905153	-0.089107356
ENSPLAG00000000387	nle1	notchless homolog 1 [Source:NCBI gene;Acc:106936261]	non-significant	-0.217108263	0.830500086	0.844	2.48888506	-2.020984552	-0.781777941	0.445135295	0.49	1.989079789	-2.179889388	-0.234763982	0.817206151	0.856	2.284824777	-2.078922613	3.650727948	0.002067183	0.001	2.359360292	-2.246393011	-0.75302191	0.462060726	0.527	2.117962372	-2.19041638	blue	-0.240429787	-0.585963574	0.077989762
ENSPLAG00000000388	gpd1c	glycerol-3-phosphate dehydrogenase 1-like protein [Source:NCBI gene;Acc:106940660]	non-significant	-0.419576937	0.679626126	0.643	1.958601486	-1.898535154	0.38041377	0.708366246	0.709	1.982722553	-1.855043776	-0.889083667	0.386409698	0.346	1.816575386	-1.868396458	0.249938061	0.805724616	0.805	1.718529458	-1.802397592	1.039176852	0.313731797	0.274	1.822148587	-1.854125057	green	-0.258361158	-0.339800749	0.314383576
ENSPLAG00000000389	tprg1l	tumor protein p63 regulated 1 like [Source:NCBI gene;Acc:106935463]	Female Social Partner Preference	0.496664387	0.6252752	0.632	1.987129248	-2.02635818	0.709434735	0.487705416	0.51	2.157581159	-1.991071767	2.426574845	0.026696013	0.025	2.274169841	-1.868571305	-0.668175063	0.51327343	0.51	2.077206293	-1.914879163	-1.063391965	0.302940799	0.292	2.045738097	-2.032336937	blue	0.608358217	0.732276282	-0.24682177
ENSPLAG00000000390	NA	microtubule-associated protein 2-like [Source:NCBI gene;Acc:106940425]	non-significant	-0.523391475	0.606914363	0.621	2.195697869	-2.145312377	1.363516831	0.190567195	0.231	2.486459813	-2.170962202	-0.36819218	0.71729053	0.723	2.043293048	-2.296628525	-1.68822653	0.110201034	0.146	2.303522317	-2.3583534	-0.891696174	0.385392279	0.439	2.348615362	-2.318798107	pink	0.252424418	0.386117601	0.041482261
ENSPLAG00000000391	fgf7	fibroblast growth factor 7 [Source:NCBI gene;Acc:106935452]	non-significant	0.487136348	0.631882956	0.691	1.818411736	-1.950024903	1.071881588	0.298807212	0.271	1.990071589	-1.812966158	-0.418377857	0.680926931	0.624	2.596213684	-1.809127064	1.48070253	0.15755352	0.116	2.119916926	-1.792844132	0.67692799	0.507844307	0.472	1.878071693	-1.929101179	cyan	0.310877753	-0.011514209	0.117886098
ENSPLAG00000000392	bcl6aa	BCL6 transcription repressor [Source:NCBI gene;Acc:106949592]	Female Mating Preference	-0.980622697	0.33942843	0.39	2.466726756	-2.411453289	2.924423051	0.009485797	0.032	2.845476442	-2.52106362	-0.348491762	0.73176442	0.781	2.908935998	-2.109228229	0.02557978	0.979899748	0.984	2.785262938	-2.638151374	-1.428105294	0.171941477	0.258	2.647598385	-2.560241146	turquoise	0.486359104	0.054712647	-0.632299804
ENSPLAG00000000394	adam19b	ADAM metallopeptidase domain 19 [Source:NCBI gene;Acc:106953484]	non-significant	-0.584413727	0.566000532	0.595	2.214177294	-2.365066776	2.140964665	0.047116595	0.072	2.407057116	-2.319251431	1.485471547	0.155791326	0.19	2.533234743	-2.136246814	-3.05734723	0.007325967	0.014	2.427593884	-2.210743225	-0.787891776	0.441947537	0.47	2.168703074	-2.369426939	blue	0.545815838	0.806714763	-0.492600293
ENSPLAG00000000396	acaa2	acetyl-CoA acyltransferase 2 [Source:NCBI gene;Acc:106956800]	non-significant	1.509766355	0.147992018	0.167	2.150167874	-2.167790616	0.093241212	0.926805844	0.928	2.231075819	-2.425700413	-0.187226081	0.853707514	0.883	2.105212685	-2.202417354	-0.68946494	0.500125791	0.51	2.152363483	-2.196702771	-0.342229849	0.736504229	0.754	2.195932018	-2.126900534	salmon	-0.064021582	-0.161645095	-0.341276091
ENSPLAG00000000397	trappc1	trafficking protein particle complex 1 [Source:NCBI gene;Acc:106941576]	non-significant	-1.832239833	0.083062181	0.107	2.264715365	-2.286598828	-2.091559421	0.051854526	0.064	2.241523417	-2.203485849	0.796349353	0.436847829	0.463	2.57849948	-2.031081289	0.095759932	0.924866208	0.933	2.543712678	-2.296697458	0.569240366	0.576871107	0.622	2.358787335	-2.390699959	yellow	-0.433841234	-0.126488977	0.059175391
ENSPLAG00000000398	MAP3K12	mitogen-activated protein kinase kinase kinase 12 [Source:NCBI gene;Acc:106956721]	non-significant	0.706200572	0.488861511	0.523	2.012706556	-2.208694273	-0.286862364	0.777696861	0.767	2.109649952	-2.125420201	-0.701574847	0.49247123	0.512	2.063405141	-2.31267577	0.295041334	0.771647399	0.774	2.154856587	-2.153795603	-1.788251069	0.092137306	0.095	2.132038703	-2.126136472	royalblue	0.202326038	-0.173622833	0.38146724
ENSPLAG00000000399	NA	NA	non-significant	0.046444	0.963454003	0.961	2.00462578	-1.836427004	-0.581454234	0.568591548	0.58	2.017028527	-1.933605185	-0.124475193	0.902404196	0.903	2.123335331	-1.760799059	0.08930094	0.929919186	0.923	1.970520598	-1.66868092	-0.083393576	0.934543327	0.926	1.85757839	-1.743538974	lightgreen	-0.186667012	-0.461438702	-0.012776015
ENSPLAG00000000400	NA	NA	non-significant	-1.596803975	0.12724779	0.173	2.282584742	-2.293053993	1.293693575	0.213133564	0.291	2.172870613	-2.442709095	1.734225987	0.101036441	0.134	2.300437023	-2.335251042	-1.713707798	0.105329716	0.12	2.34090292	-2.1747058	-0.651332413	0.523812664	0.544	2.102605701	-2.404668838	green	0.555680924	0.570304873	-0.585775259
ENSPLAG00000000401	NA	NA	non-significant	2.368647829	0.028916007	0.041	2.409848046	-2.016489581	-0.730879635	0.474841362	0.504	1.923911542	-2.088983703	-0.774454093	0.449337408	0.449	1.909338066	-1.966206265	-0.027293457	0.978553507	0.978	1.951854198	-1.918938606	0.690129242	0.499718711	0.522	2.082469487	-1.892217982	brown	-0.368368864	-0.167620928	0.232438391
ENSPLAG00000000402	zgc:154075	putative oxidoreductase YteT [Source:NCBI gene;Acc:106944890]	non-significant	0.943789747	0.357439253	0.341	1.874952845	-1.994545087	0.204886756	0.840102262	0.832	2.055472278	-1.914072155	-2.136828285	0.047497522	0.058	2.878319406	-1.58183714	0.759339694	0.458375613	0.407	2.768877937	-1.990547411	-1.246783202	0.229909645	0.206	2.126096374	-2.289749369	blue	-0.096655079	-0.628335119	0.301810224
ENSPLAG00000000403	NA	probable ATP-dependent RNA helicase ddx6 [Source:NCBI gene;Acc:106946892]	non-significant	0.374364546	0.71238919	0.728	2.093332433	-2.255608808	1.914893895	0.072548175	0.062	1.883572808	-2.076885942	-1.454064262	0.164205769	0.162	1.91733191	-2.234352102	-0.220797455	0.827962844	0.836	2.084086104	-2.156551223	-1.426103503	0.172509661	0.168	2.11634942	-2.136105134	brown	0.501002075	-0.05247373	-0.30243605
ENSPLAG00000000404	NA	NA	non-significant	0.119368294	0.906270143	0.912	2.137483016	-2.001515796	0.154887202	0.87874075	0.896	2.005630373	-1.965647486	-0.706158771	0.48968848	0.453	2.440265796	-1.863594818	-1.055829456	0.306281573	0.279	2.694198844	-1.774762346	-1.490676988	0.154940511	0.158	2.22751689	-2.455238738	purple	-0.138038061	0.011543206	-0.042513935
ENSPLAG00000000405	flna	filamin A	non-significant	0.185935607	0.854518587	0.873	1.64891649	-1.719065425	2.047880354	0.056400813	0.024	1.797974486	-1.851866499	-0.159458157	0.875193725	0.843	1.510259945	-2.285285328	-0.767824314	0.453455046	0.345	1.798398039	-1.892578519	-0.60665104	0.55235004	0.487	1.841422816	-1.782241119	black	0.61600693	0.359333868	-0.26986077
ENSPLAG00000000409	scp2b	non-specific lipid-transfer protein-like [Source:NCBI gene;Acc:106936237]	non-significant	0.007284072	0.994266168	0.994	2.281591959	-2.103801278	-1.444511508	0.166837955	0.227	2.544722549	-2.276417462	-1.313154023	0.206641645	0.258	2.604266488	-2.279592289	1.196916478	0.248276373	0.292	2.614454538	-2.15874324	2.338931447	0.032231105	0.056	2.496190948	-2.342895541	green	-0.78420763	-0.600112629	0.587755632
ENSPLAG00000000412	dr1	down-regulator of transcription 1 [Source:NCBI gene;Acc:106962284]	non-significant	-0.829768284	0.41724777	0.352	1.782734054	-1.704062654	0.338849965	0.73888678	0.698	1.732745144	-1.601415435	-0.040008784	0.968553878	0.963	1.760087703	-1.731052614	0.776377074	0.448528073	0.397	1.651683929	-1.928342602	-0.047815368	0.962438153	0.958	1.723472978	-1.72137385	grey	0.065773249	-0.045874666	-0.037537118
ENSPLAG00000000413	BOLA2	bolA-like protein 2 [Source:NCBI gene;Acc:106956461]	Female Social Partner Preference	-1.677763485	0.110205172	0.124	2.054216557	-2.162225329	0.13910376	0.891008519	0.889	1.971754999	-2.050983926	2.722659425	0.014506155	0.008	2.146909382	-1.968529545	-1.077171567	0.296921849	0.301	1.899606636	-2.014463688	-0.359376496	0.723877521	0.732	2.199921189	-1.97099246	grey	-0.042781147	0.164716863	-0.174188144
ENSPLAG00000000414	NA	NA	non-significant	1.003924106	0.328365013	0.356	2.245953371	-2.014535018	0.165262577	0.870693489	0.861	2.300235468	-2.24505702	0.15074957	0.881953811	0.91	2.360756295	-1.923555651	-0.056894753	0.955313257	0.955	2.435789501	-2.332433406	0.363828772	0.720612101	0.74	2.436381323	-2.325584539	grey60	0.275956483	0.129922447	-0.125124851
ENSPLAG00000000416	NA	NA	non-significant	-0.229759784	0.820799376	0.832	2.197623903	-2.178158175	2.050066865	0.056164894	0.062	1.958023466	-2.266418035	1.153107261	0.264878227	0.333	2.212774497	-2.020021633	-1.852071037	0.082017818	0.096	2.159359529	-2.179843348	-0.25480509	0.802026531	0.794	2.069457602	-2.152703977	black	0.672663211	0.635717655	-0.70770872
ENSPLAG00000000417	tmem53	transmembrane protein 53 [Source:NCBI gene;Acc:106963615]	non-significant	1.623060886	0.121491584	0.151	2.151186976	-1.938717339	-0.21899709	0.829269185	0.847	2.597273162	-2.204705213	-0.946281304	0.357308864	0.327	3.576736467	-1.744883118	-0.526301137	0.605691401	0.549	3.344332046	-1.970802829	-1.497278942	0.153230849	0.212	2.476669528	-2.981328656	magenta	-0.025948871	-0.220462684	0.244771512
ENSPLAG00000000419	si:ch211-248l17.3	proline rich 35 [Source:NCBI gene;Acc:106947567]	non-significant	-0.988336196	0.335737743	0.274	1.831984604	-1.789339903	-0.207224286	0.838305298	0.814	1.943619792	-1.81245571	0.448463123	0.659502327	0.607	2.262757215	-1.565207173	0.086129093	0.932401719	0.924	2.189564973	-1.669726605	-0.721863466	0.480497732	0.418	1.877293882	-1.876188117	grey	0.073282933	-0.170882751	-0.030627571
ENSPLAG00000000421	ACTR3B	actin-related protein 3B-like [Source:NCBI gene;Acc:106937610]	non-significant	0.964202693	0.347378446	0.312	2.107526636	-1.815847888	-1.028192034	0.318317987	0.255	1.869854641	-2.011192714	0.491034501	0.629702819	0.645	1.664023941	-1.877361791	-0.164372553	0.871437334	0.854	1.69286664	-1.931444235	-0.365945677	0.719061453	0.69	1.947766558	-1.926802479	yellow	0.130523551	0.121172789	0.288041691
ENSPLAG00000000422	radil	Rap associating with DIL domain [Source:NCBI gene;Acc:106937603]	non-significant	-1.490599794	0.152918227	0.115	1.840831085	-1.781363252	2.107456831	0.050284509	0.023	1.783060425	-1.980061715	0.504880636	0.620147372	0.629	1.961491211	-1.749124793	-1.487908029	0.155662266	0.115	1.861757835	-1.754305692	-0.826921472	0.420095775	0.393	1.777703995	-1.808085312	blue	0.630764752	0.71678271	-0.48897121
ENSPLAG00000000423	sharpin	SHANK associated RH domain interactor [Source:NCBI gene;Acc:106955451]	Female Social Partner Preference	-0.504411413	0.619926483	0.587	1.771103234	-1.826128276	1.165015049	0.260156899	0.203	1.819535227	-1.755998559	2.365731266	0.030186879	0.003	1.536641001	-1.779394219	-0.680821773	0.505439759	0.469	1.663326492	-1.793186082	0.239302125	0.813822493	0.818	1.748810999	-1.713329311	blue	0.426734379	0.773625582	-0.28456874
ENSPLAG00000000426	wdr32	DDB1 and CUL4 associated factor 10 [Source:NCBI gene;Acc:106952051]	non-significant	1.303043766	0.208544062	0.207	2.08289334	-2.18784964	0.810450347	0.428920821	0.464	2.260035591	-2.197096161	1.696113975	0.108162455	0.128	2.240876294	-1.988247654	-1.701587459	0.107623042	0.126	2.259433609	-2.082056061	-1.270080531	0.221698706	0.246	1.977746239	-2.112082946	blue	0.630579103	0.723349242	-0.52668223
ENSPLAG00000000428	NA	NA	non-significant	-0.0067545	0.994683027	0.996	1.942976043	-1.924712124	0.795689374	0.437221085	0.433	1.999332705	-1.938813143	0.963702074	0.348751859	0.339	1.684809106	-2.002141253	0.469541003	0.644836446	0.609	1.720246025	-1.890145414	-1.893578402	0.0759765	0.054	1.857350453	-2.10640029	brown	0.687831641	0.418806418	-0.278538734
ENSPLAG00000000429	asmt	acetylserotonin O-methyltransferase [Source:NCBI gene;Acc:106949064]	non-significant	-0.035801066	0.971824416	0.973	2.322195201	-2.127125977	1.670822972	0.113127147	0.145	2.687261964	-2.417018559	1.515329466	0.148125817	0.232	4.094922911	-1.933477072	-0.481678355	0.636369427	0.633	4.236632176	-2.532389563	-2.254264837	0.038112987	0.123	3.095583879	-3.288890859	pink	0.285539061	0.149084898	-0.033778843
ENSPLAG00000000430	NA	NA	non-significant	0.28923734	0.775615765	0.758	1.947044663	-1.96711782	-0.795640833	0.437248546	0.465	1.937908259	-1.983759972	0.568454079	0.577185498	0.528	1.990889191	-1.740270464	1.102132288	0.286242512	0.26	1.94510552	-1.825093661	-1.03683884	0.314788157	0.29	1.940612159	-1.894600558	brown	0.178382541	-0.198676421	-0.165523305
ENSPLAG00000000434	lcp2a	lymphocyte cytosolic protein 2a [Source:ZFIN;Acc:ZDB-GENE-041114-97]	non-significant	-1.338721553	0.196879347	0.233	2.217708507	-2.398837326	2.500469536	0.022966804	0.071	2.694897316	-2.699291971	-0.153334865	0.879945958	0.913	2.546299127	-1.806686858	-0.175487563	0.862834979	0.871	2.655481136	-2.59824877	0.003519881	0.99723381	0.994	2.470753744	-2.437111566	turquoise	0.232512186	0.025971469	-0.631390772
ENSPLAG00000000436	msi2a	RNA-binding protein Musashi homolog 2-like [Source:NCBI gene;Acc:106956760]	non-significant	-0.100814436	0.920782211	0.912	1.990451346	-1.886622996	-0.061954669	0.951324062	0.937	1.826447138	-2.056382242	0.329562551	0.74577055	0.676	3.048090145	-1.528108555	-0.070646997	0.944529048	0.937	2.788124758	-1.891652077	-1.005125245	0.329369564	0.298	2.149956969	-2.305119561	brown	0.309396384	0.046653004	-0.210144365
ENSPLAG00000000439	NA	NA	non-significant	-0.919994861	0.36941531	0.372	1.8367004	-1.898113126	-0.608816557	0.550723869	0.507	1.71394481	-1.809540562	-0.188408768	0.852794872	0.827	2.043395934	-1.775723534	0.279521881	0.783322636	0.756	1.955341628	-1.791023626	-0.187427382	0.85361407	0.847	1.755883745	-1.963398788	grey	-0.261201742	-0.164255301	0.19379043
ENSPLAG00000000440	NA	neurexin-2-like [Source:NCBI gene;Acc:106956151]	non-significant	-0.021140656	0.983359778	0.984	2.405043512	-2.206575205	1.549437408	0.139756215	0.176	2.346544373	-2.060265527	0.606128126	0.552466004	0.583	2.014827623	-2.179444522	-0.733314256	0.473671578	0.537	2.226889112	-2.174314797	-2.142855122	0.047373806	0.059	2.172138695	-2.234150515	pink	0.637442765	0.481551385	-0.153103823
ENSPLAG00000000441	synrg	synergin gamma [Source:NCBI gene;Acc:106947521]	non-significant	0.719116614	0.481053799	0.428	1.631275938	-1.83170931	0.435294673	0.66884392	0.608	1.708003689	-1.517993699	-0.474500003	0.641202616	0.549	1.423579429	-1.814034694	0.243245535	0.810817508	0.761	1.585070688	-1.716943148	-0.897608052	0.382322799	0.265	1.687388976	-1.572695321	pink	0.422884032	0.078890808	0.06833622
ENSPLAG00000000442	xylt2	xylosyltransferase 2 [Source:NCBI gene;Acc:106957412]	non-significant	0.663610941	0.515123825	0.487	1.961686169	-1.765686741	0.739217276	0.469895207	0.499	2.075066594	-1.881507708	1.049287793	0.308785981	0.29	2.441566416	-1.6959506	-0.171053338	0.866264737	0.849	1.973330861	-1.886785822	-0.393613448	0.698913027	0.686	1.815091306	-1.951012649	blue	0.610646511	0.73359447	-0.410625718
ENSPLAG00000000443	nkap	NFKB activating protein [Source:NCBI gene;Acc:106945467]	non-significant	-0.391643845	0.699795496	0.731	2.215853947	-2.290217689	0.912856665	0.374127448	0.397	2.19517924	-2.251686784	0.387704915	0.703062828	0.737	2.042775168	-2.023751352	0.09015363	0.92925193	0.934	2.194958451	-2.238933747	2.355205991	0.031202458	0.034	2.037263432	-2.279491532	red	0.033969214	0.327195571	0.004406224
ENSPLAG00000000444	NA	NA	non-significant	-0.332269227	0.743420748	0.763	2.186451007	-2.289247501	-1.454956707	0.163961614	0.25	2.722533728	-2.702644214	1.70003071	0.107410633	0.173	2.176802909	-2.581359963	0.247160494	0.807837216	0.838	2.22749956	-2.405806509	1.353089516	0.194301326	0.268	2.541769507	-2.517823887	grey60	-0.245292674	-0.16515853	0.269887355
ENSPLAG00000000446	mib1	mindbomb E3 ubiquitin protein ligase 1 [Source:NCBI gene;Acc:352910]	non-significant	-1.423546856	0.171223104	0.166	2.051017238	-2.293967508	0.970803501	0.345304708	0.349	2.082178116	-2.148056391	0.194358317	0.848207079	0.862	1.760440901	-2.331631868	-0.517578128	0.611631419	0.599	1.823069487	-2.221404629	-2.424619034	0.02715122	0.03	2.240893341	-2.05770336	brown	0.627849653	0.215894475	-0.465404479
ENSPLAG00000000449	si:dkey-94e7.1	si:dkey-94e7.1 [Source:ZFIN;Acc:ZDB-GENE-070912-610]	Female Mating Preference	-1.277040942	0.217382235	0.267	2.029478239	-1.906001298	3.044031147	0.007354744	0.024	2.752302569	-2.943144923	-0.125762378	0.901400558	0.903	2.579644496	-1.928541085	-0.293083042	0.77311757	0.763	2.730634469	-2.746944893	-0.324098693	0.749941	0.702	2.712189611	-2.549332552	turquoise	0.351100589	0.067902227	-0.667257854
ENSPLAG00000000451	btbd11b	ankyrin repeat and BTB/POZ domain-containing protein BTBD11-B-like [Source:NCBI gene;Acc:106962155]	non-significant	0.618073369	0.544060883	0.557	2.071658778	-2.164717656	-0.568354065	0.577251872	0.572	2.287950661	-2.266716937	-0.875244108	0.393682182	0.432	2.244494065	-2.060928578	0.289013758	0.77617539	0.798	1.967229817	-2.086471401	-1.639517095	0.120055268	0.13	2.220521519	-2.103571906	red	0.141595961	-0.2196014	0.281499594
ENSPLAG00000000452	NFE2L1	nuclear factor	non-significant	-0.151288448	0.88138552	0.894	2.088742884	-2.046568687	0.156974185	0.877120933	0.895	2.157289992	-2.069083796	1.305012729	0.209338268	0.264	2.226762485	-2.540007617	-2.715179473	0.014998351	0.02	2.20194002	-2.330536957	-2.004794737	0.061700826	0.078	2.16333076	-2.215419889	black	0.337600691	0.386986737	-0.279090436
ENSPLAG00000000454	mrps15	mitochondrial ribosomal protein S15 [Source:NCBI gene;Acc:106948808]	non-significant	0.071063137	0.944110015	0.944	1.515962721	-1.507852747	-0.288201811	0.776688784	0.697	1.559714481	-1.469396075	1.194295918	0.248817898	0.137	1.501534832	-1.469191553	0.184537008	0.855844304	0.809	1.455127572	-1.402099975	-1.138562122	0.271169379	0.164	1.426845046	-1.665165696	yellow	0.319274367	0.3077237	-0.287492713
ENSPLAG00000000455	NA	NA	non-significant	-0.772938437	0.449321263	0.423	1.953609838	-1.869445815	-1.513032128	0.148704263	0.137	1.940814731	-2.167394006	-0.496357829	0.626020972	0.599	2.978263289	-1.680164525	1.797659507	0.090579645	0.087	2.276200909	-1.94879929	-0.308896228	0.761271865	0.754	1.980717559	-2.2235536	magenta	-0.278060856	-0.323925881	0.673579908
ENSPLAG00000000457	tmem168b	transmembrane protein 168-like [Source:NCBI gene;Acc:106958706]	non-significant	0.151635809	0.881115367	0.865	1.884155464	-1.802281856	1.626317766	0.122339084	0.094	2.034375047	-1.92533443	0.557056285	0.584774723	0.559	1.723646719	-2.085124251	-1.372202723	0.188393175	0.149	1.772019557	-1.898744639	-0.522287207	0.60842122	0.562	1.66834869	-1.77587343	purple	0.481195546	0.594160918	-0.665421384
ENSPLAG00000000458	NA	ubiquitin carboxyl-terminal hydrolase 47-like [Source:NCBI gene;Acc:106944753]	non-significant	-0.97870202	0.340351784	0.393	2.260868682	-2.268929608	1.117924657	0.279203312	0.284	2.036942231	-2.11501081	0.507134792	0.618598279	0.617	2.417674664	-1.967534632	0.867959716	0.397881533	0.433	2.467218374	-2.237679546	-0.485204417	0.633919279	0.68	2.159831203	-2.20477535	midnightblue	0.520628931	0.115830963	-0.471286988
ENSPLAG00000000459	ccdc120	coiled-coil domain-containing protein 120-like [Source:NCBI gene;Acc:106957361]	non-significant	0.700656636	0.492235366	0.495	1.802300998	-1.858359866	0.602442359	0.554859209	0.561	1.979139242	-1.821291522	0.024530631	0.980716005	0.969	2.334023898	-1.84446219	-1.386726367	0.184001232	0.152	2.420709896	-1.867283845	-2.198079635	0.04255098	0.037	2.007838307	-2.026215854	tan	0.188438219	-0.091139743	-0.161377344
ENSPLAG00000000460	batf3	basic leucine zipper transcription factor	non-significant	-2.217897086	0.039295489	0.039	2.073142094	-2.143617407	2.150406753	0.046257524	0.073	2.345286983	-2.255716736	0.329698292	0.745669778	0.741	3.688171021	-1.750112641	-0.38917894	0.702127274	0.706	3.251471818	-2.092736525	-0.197574608	0.845794644	0.854	2.437105317	-2.778736853	turquoise	0.018735893	-0.037955764	-0.266840609
ENSPLAG00000000461	bambia	BMP and activin membrane bound inhibitor [Source:NCBI gene;Acc:106945408]	non-significant	1.592648882	0.128179433	0.104	2.055690871	-2.110651194	0.505810286	0.619508278	0.658	2.038992903	-1.973531802	0.091230999	0.928379176	0.942	1.875629701	-1.952910747	0.42737587	0.67463815	0.688	2.015533421	-1.997893282	0.971689372	0.345253978	0.345	2.011006052	-2.126406474	darkgreen	-0.027027359	0.289920673	-0.103121192
ENSPLAG00000000462	fam3c	FAM3 metabolism regulating signaling molecule C [Source:NCBI gene;Acc:106960123]	non-significant	-0.805442893	0.430794272	0.473	2.105475528	-2.089354215	-0.358508175	0.724391943	0.758	2.509232231	-2.408146985	-0.404544223	0.690874747	0.687	3.736730115	-1.887355147	-0.455988053	0.654350804	0.636	3.209550825	-2.131546705	0.756978734	0.45975063	0.467	2.363858839	-2.640513469	yellow	-0.380323432	-0.45369476	0.004028251
ENSPLAG00000000464	notch3	neurogenic locus notch homolog protein 2-like [Source:NCBI gene;Acc:106938488]	non-significant	0.861837621	0.399809324	0.409	2.020852468	-2.203812388	-0.772043528	0.450725839	0.457	1.968649426	-1.991437879	0.460409031	0.651077754	0.643	1.93008026	-1.814431479	1.267597856	0.222562633	0.192	1.94299225	-1.867852238	-2.478434222	0.024356963	0.022	2.062013934	-2.130636412	brown	0.413460302	0.036171385	-0.142045974
ENSPLAG00000000465	p3h4	prolyl 3-hydroxylase family member 4 (inactive) [Source:NCBI gene;Acc:106950768]	non-significant	0.52401087	0.606491959	0.604	2.022315534	-2.052068846	0.683255509	0.503684136	0.525	1.968131181	-1.883669791	1.243975384	0.23044775	0.248	1.962744296	-1.959212456	-1.08520219	0.293454613	0.271	1.90503025	-1.866863945	1.109308746	0.283225182	0.254	1.926694625	-1.997754705	magenta	0.053227376	0.4575582	-0.332670219
ENSPLAG00000000468	lrrc8c	leucine rich repeat containing 8 VRAC subunit C [Source:NCBI gene;Acc:106948760]	non-significant	-0.244244418	0.809729529	0.781	1.754078462	-1.636570178	-0.637937071	0.532044173	0.472	1.871638242	-1.742500096	1.688062221	0.109722264	0.065	2.19555823	-1.395799925	0.147270945	0.884705111	0.853	2.068766152	-1.598159279	-0.646785287	0.526678693	0.44	1.783533759	-1.852652957	darkgreen	0.083987138	-0.12226903	-0.190182471
ENSPLAG00000000469	herc4	HECT and RLD domain containing E3 ubiquitin protein ligase 4 [Source:NCBI gene;Acc:106952678]	non-significant	0.588324591	0.563427929	0.629	1.893466897	-2.037390489	1.091948147	0.29014322	0.317	2.250430913	-2.353468156	0.562102042	0.581408763	0.567	1.854714135	-2.848138858	0.172391524	0.865229392	0.856	2.202093995	-2.371062528	-0.635097845	0.534085212	0.516	2.21682823	-2.179763521	salmon	0.390017415	0.352781439	-0.637060209
ENSPLAG00000000470	NA	zinc finger protein 11-like [Source:NCBI gene;Acc:106960761]	non-significant	-0.615934967	0.545440994	0.523	1.681007371	-1.655160637	-0.740878751	0.468913288	0.383	1.499296969	-1.631633641	-0.32815884	0.746812916	0.692	1.76305121	-1.491133396	-0.251028408	0.804895728	0.752	1.645445383	-1.590403221	-0.386399002	0.704145225	0.618	1.483208101	-1.691475962	turquoise	-0.134460886	0.161499882	0.283579139
ENSPLAG00000000471	cpne1	copine-1-like [Source:NCBI gene;Acc:106946057]	non-significant	-0.455402454	0.654118758	0.709	2.147760447	-2.401272981	1.691873468	0.108981538	0.13	2.255794011	-2.118732187	1.880112047	0.077402894	0.09	2.072128743	-2.237784473	0.01239343	0.990260545	0.992	2.286720753	-2.389451239	-1.027678777	0.318951454	0.38	2.356549643	-2.192345875	turquoise	0.596187988	0.295077588	-0.69671174
ENSPLAG00000000472	ercc1	ERCC excision repair 1	non-significant	-0.693707194	0.496483603	0.421	1.714349959	-1.759443874	-0.970373118	0.345512947	0.23	1.616223602	-1.422627941	0.03944312	0.968998233	0.962	1.753717705	-1.462234947	0.863887286	0.400050831	0.305	1.680981907	-1.547584463	-0.333333833	0.743086267	0.679	1.600956992	-1.644920053	grey	-0.158826144	-0.290132885	0.352980363
ENSPLAG00000000473	slc4a2b	solute carrier family 4 member 2 [Source:NCBI gene;Acc:106937491]	non-significant	0.424279455	0.676254394	0.714	2.276318824	-2.293038184	-0.578727187	0.570388766	0.625	2.161779679	-2.401404697	0.268171404	0.791805631	0.791	2.772998275	-1.95088771	1.150703382	0.266280065	0.327	2.709271162	-2.237121841	-1.088612953	0.291991025	0.339	2.337340622	-2.37668034	turquoise	0.152287394	-0.092170211	-0.444757059
ENSPLAG00000000474	NA	NA	non-significant	-0.168176605	0.868269082	0.83	1.396717012	-1.547610109	1.386065829	0.183702745	0.08	1.523596905	-1.567653839	-0.314379463	0.757071731	0.706	2.017166734	-1.302838487	-0.083449939	0.934499195	0.886	1.740886108	-1.381075644	1.018490107	0.323167188	0.204	1.631037699	-1.630767829	turquoise	0.146334701	-0.055443594	-0.360591856
ENSPLAG00000000475	PPP3CA	serine/threonine-protein phosphatase 2B catalytic subunit alpha isoform [Source:NCBI gene;Acc:106958666]	non-significant	0.255290853	0.801314801	0.832	2.258801622	-2.262280631	0.852389151	0.405888631	0.488	2.317602148	-2.387688598	0.986806871	0.337623492	0.402	2.140764865	-2.726006082	-0.653881771	0.522209651	0.571	2.35952925	-2.392927363	-1.541294925	0.142229293	0.194	2.340146803	-2.452813555	yellow	0.662827632	0.652319675	-0.229527339
ENSPLAG00000000477	pax5	paired box 5 [Source:NCBI gene;Acc:106947400]	non-significant	-0.762209818	0.45554239	0.57	2.342994018	-2.23785965	1.501105066	0.151737661	0.208	2.813496804	-2.711449678	0.025921297	0.979623028	0.982	2.874281732	-1.879322917	-0.371839205	0.714751075	0.708	3.25395056	-2.84282931	-0.112701182	0.911629087	0.905	2.926160097	-2.712069533	turquoise	0.233563462	-0.058144574	-0.547014797
ENSPLAG00000000478	memo1	mediator of cell motility 1 [Source:NCBI gene;Acc:106945335]	non-significant	-0.637123063	0.531849844	0.351	1.310579125	-1.376644561	1.713896308	0.104785268	0.012	1.351868742	-1.252907294	0.366621242	0.718440732	0.645	1.397773592	-1.17527609	-0.317049651	0.755187717	0.639	1.30437863	-1.217906427	-0.520539788	0.609611486	0.44	1.303235565	-1.279027211	turquoise	0.522485043	0.203281353	-0.520754237
ENSPLAG00000000479	NA	nesprin-1-like [Source:NCBI gene;Acc:106946714]	Female Mating Preference	0.833095681	0.415416126	0.479	2.19594292	-2.322456637	2.862604979	0.010811282	0.014	2.376346412	-2.316138728	1.487456724	0.155271666	0.204	1.970723952	-2.437781145	-1.3516602	0.194749057	0.235	2.173033413	-2.362331193	-1.797848282	0.09054863	0.123	2.399664268	-2.289014122	black	0.956463437	0.649519778	-0.64796909
ENSPLAG00000000480	dusp12	dual specificity phosphatase 12 [Source:NCBI gene;Acc:106951356]	Female Mating Preference	0.887443266	0.386231296	0.379	2.098292838	-1.989599608	2.11451085	0.04960186	0.035	1.799970597	-2.002845411	1.163638391	0.260699465	0.235	2.017199672	-1.927584412	-1.195526223	0.248804087	0.232	2.032161911	-1.868046794	-0.04428786	0.965207225	0.958	1.837719304	-1.86325964	salmon	0.511178278	0.526149668	-0.746433495
ENSPLAG00000000481	rbfox3b	RNA binding protein fox-1 homolog 3 [Source:NCBI gene;Acc:106936058]	non-significant	0.025249629	0.980126191	0.974	2.381181066	-2.338564392	0.687688756	0.500957212	0.518	2.121956424	-2.24309703	-0.009575535	0.992471812	0.994	2.315690185	-2.082495019	0.783796243	0.444281146	0.446	2.478015051	-2.080288983	-4.279224011	0.000540896	0	2.196690929	-2.202623549	brown	0.591049335	-0.040469329	-0.151439855
ENSPLAG00000000482	rsl1d1	ribosomal L1 domain containing 1 [Source:NCBI gene;Acc:106960062]	non-significant	-0.040192157	0.968370464	0.968	1.671893585	-1.70751762	1.545834534	0.140621172	0.086	1.836466129	-1.644117974	0.05640033	0.955682802	0.945	1.785532287	-1.782405352	-0.301781632	0.766594064	0.723	1.610410207	-1.709589354	-0.492641922	0.628765585	0.582	1.640964968	-1.69682095	turquoise	0.477483522	0.098583357	-0.649658226
ENSPLAG00000000483	tmem132e	transmembrane protein 132E [Source:NCBI gene;Acc:106962049]	Female Mating Preference	0.545108365	0.59219	0.609	2.13290768	-2.230639018	2.710787839	0.014870254	0.029	2.453094951	-2.257773433	0.992951145	0.334706423	0.422	2.236218239	-1.944656383	-0.598522313	0.557630251	0.627	2.285409503	-2.319636086	-0.893201008	0.384609403	0.428	2.14161572	-2.215729769	blue	0.762644513	0.706488612	-0.407684195
ENSPLAG00000000484	lrrc42	leucine rich repeat containing 42 [Source:NCBI gene;Acc:106948696]	Female Social Partner Preference	0.350952616	0.729588324	0.758	2.359470579	-2.292298453	2.552653404	0.020636129	0.055	2.754030032	-2.438822306	2.96112837	0.008774887	0.024	2.708005532	-2.299086817	-2.613967391	0.018477367	0.036	2.598031101	-2.381329694	-0.169490688	0.867474067	0.895	2.534392299	-2.474570863	blue	0.666434406	0.947211881	-0.590592981
ENSPLAG00000000485	herpud1	homocysteine inducible ER protein with ubiquitin like domain 1 [Source:NCBI gene;Acc:106963411]	non-significant	-1.640597087	0.117771169	0.148	2.175126536	-2.547060158	1.760180791	0.096420001	0.106	2.214423814	-2.315169792	0.598531676	0.557404485	0.591	2.160246762	-2.019472186	0.522028986	0.608597037	0.657	2.296278646	-2.351528225	-0.891317269	0.385589569	0.438	2.240563858	-2.255142176	turquoise	0.402301352	0.036803005	-0.597812794
ENSPLAG00000000486	lig3	DNA ligase 3 [Source:NCBI gene;Acc:106962057]	non-significant	-0.901130003	0.379099964	0.308	1.769528806	-1.928714144	0.977102285	0.342267057	0.282	1.655226337	-1.698417467	-0.802394157	0.433438467	0.331	1.600933936	-1.796870572	-0.42928179	0.673278471	0.636	1.644748638	-1.675684046	-0.827591717	0.41972667	0.361	1.742999486	-1.746215457	pink	0.278725196	0.199763288	-0.010002722
ENSPLAG00000000490	nubpl	nucleotide binding protein like [Source:NCBI gene;Acc:106939746]	non-significant	-0.565682427	0.578406187	0.572	1.894863751	-2.115421297	0.42223743	0.678162165	0.648	1.981730505	-1.820303118	0.164235106	0.871489772	0.87	1.952269498	-1.764613715	0.595960989	0.55929957	0.524	1.92478245	-1.946567288	0.531982686	0.601837736	0.59	1.820475865	-1.972475997	lightcyan	0.1710633	0.131806635	0.121555736
ENSPLAG00000000491	bcar3	BCAR3 adaptor protein	non-significant	-0.032238049	0.974627445	0.976	2.036216969	-1.929794124	-1.693197961	0.108725131	0.082	1.892188576	-1.908042655	0.101201726	0.920578522	0.915	1.887165083	-1.734591919	1.800996592	0.090032742	0.076	1.911797529	-2.05166633	-0.730471245	0.475360924	0.473	1.742302866	-1.875202948	blue	-0.326174076	-0.560884989	0.384935759
ENSPLAG00000000492	ugdh	UDP-glucose 6-dehydrogenase [Source:NCBI gene;Acc:106947386]	non-significant	0.336510084	0.740272912	0.758	1.965881466	-2.031516057	1.020133583	0.322014107	0.312	1.867212916	-2.091722294	-1.311951403	0.207038247	0.176	2.103538685	-1.830374644	0.380434441	0.708482563	0.688	1.949259399	-1.906660307	-0.089466352	0.929789742	0.924	2.083572215	-1.925231177	brown	0.211576789	-0.229273565	-0.217767631
ENSPLAG00000000493	zbtb48	zinc finger and BTB domain-containing protein 48-like [Source:NCBI gene;Acc:106936020]	non-significant	1.270554792	0.21963168	0.291	3.421002729	-2.895503877	-0.519521928	0.610118737	0.672	2.371634674	-2.425938942	1.972743785	0.065073239	0.111	2.507011378	-2.026700015	0.360946414	0.722725469	0.773	2.323611354	-2.523649655	0.313158372	0.758089377	0.794	2.208600129	-2.221395473	grey	0.114381576	0.408054559	-0.329851582
ENSPLAG00000000494	car15	carbonic anhydrase 15-like [Source:NCBI gene;Acc:106961366]	non-significant	0.437429293	0.666863317	0.742	2.390510395	-2.297895017	-1.509632067	0.149563813	0.227	2.408649686	-2.319016701	0.175455439	0.862801977	0.862	2.632615688	-2.539237908	0.038372193	0.969851999	0.975	2.526248372	-2.550708535	0.248616713	0.806729433	0.828	2.380477192	-2.437826579	greenyellow	-0.561345298	-0.32654566	0.709955618
ENSPLAG00000000495	cntnap1	contactin associated protein 1 [Source:NCBI gene;Acc:106952634]	non-significant	0.811087591	0.427626407	0.511	2.355676317	-2.388326989	1.370593643	0.188390995	0.231	2.271074386	-2.248752535	0.638734559	0.531537575	0.603	2.298798105	-2.300763933	-0.170882641	0.866396823	0.876	2.315383297	-2.27016229	-3.221233838	0.005174743	0.003	2.317131365	-2.377066113	brown	0.738339535	0.360171684	-0.349288312
ENSPLAG00000000496	reep3b	receptor accessory protein 3 [Source:NCBI gene;Acc:106940481]	non-significant	-0.604140849	0.553086493	0.555	2.205399622	-2.123610343	-0.406144568	0.689720907	0.723	2.207403546	-2.193410011	-1.193339967	0.249182049	0.292	2.197671497	-2.118554357	0.411587155	0.685946094	0.696	2.020145088	-1.998984553	0.73534588	0.47246658	0.496	2.128770905	-2.047137496	lightgreen	-0.331919849	-0.654974141	0.186277167
ENSPLAG00000000499	oaz1a	ornithine decarboxylase antizyme 1 [Source:NCBI gene;Acc:106950709]	non-significant	0.346045905	0.733212067	0.734	2.185207654	-2.072641581	-1.251239095	0.227852086	0.235	2.203125	-2.012201458	0.582454106	0.567933338	0.595	1.941314869	-2.04121512	-0.161861835	0.873382826	0.883	2.184469893	-1.902621941	0.454408994	0.65546337	0.661	1.881144743	-2.043682449	turquoise	-0.132695036	0.245598064	0.126789634
ENSPLAG00000000500	asic2	acid sensing ion channel subunit 2 [Source:NCBI gene;Acc:106953306]	non-significant	1.504621991	0.149301176	0.152	2.038833449	-2.013953362	-1.186726378	0.251712502	0.246	1.987937091	-1.991051661	-0.304474512	0.764475093	0.766	2.193377884	-1.746309001	0.101406869	0.92045122	0.927	2.261378301	-1.843200056	-1.27655817	0.219456965	0.221	2.187277658	-1.963062259	turquoise	-0.193806272	-0.302243413	0.647486617
ENSPLAG00000000502	rap1gap	RAP1 GTPase activating protein [Source:NCBI gene;Acc:106954310]	non-significant	0.175789208	0.862369213	0.871	2.230632914	-2.140294339	-0.616941023	0.545477094	0.591	2.327582314	-2.24391019	0.365294809	0.719412455	0.739	2.025964661	-2.249888868	0.771940718	0.451079559	0.455	1.995899916	-2.024055065	-2.046569363	0.056997348	0.069	2.195038505	-2.220274982	yellow	0.175255457	0.210486767	0.147781044
ENSPLAG00000000503	NA	E3 ubiquitin-protein ligase TRIM21-like [Source:NCBI gene;Acc:106950596]	non-significant	-0.650331449	0.523472171	0.569	2.651443499	-2.486595551	2.206270328	0.041462451	0.063	2.269628974	-2.272381763	-0.485662391	0.633428607	0.728	2.597851909	-1.943658234	-1.212800651	0.242307682	0.275	2.13112583	-2.073166872	1.703496392	0.107259005	0.141	2.04223158	-2.284296053	magenta	0.100854362	0.129893554	-0.336584978
ENSPLAG00000000504	RASGRF1	ras-specific guanine nucleotide-releasing factor 1-like [Source:NCBI gene;Acc:106935920]	non-significant	0.026166868	0.97940441	0.984	2.322867454	-2.332096266	-1.110493045	0.28230145	0.317	2.351252015	-2.340064446	-0.186503622	0.854265118	0.886	2.401187982	-2.200769586	0.645648616	0.527396495	0.567	2.329798262	-2.265867311	-2.392361556	0.028968179	0.041	2.238434819	-2.278481714	red	0.223743633	-0.173033277	0.253304292
ENSPLAG00000000507	PYURF	PIGY upstream reading frame [Source:NCBI gene;Acc:106950406]	non-significant	-0.336078142	0.740593313	0.79	1.911132463	-2.328877131	1.32727239	0.202030522	0.242	2.276308591	-2.209692493	2.158452084	0.045536897	0.055	2.015781871	-2.396868563	-1.41169719	0.176644096	0.209	2.130652985	-2.147540838	0.860913033	0.401640055	0.412	2.334288237	-2.260887358	blue	0.33437554	0.69978893	-0.468876067
ENSPLAG00000000508	NT5C3B	7-methylguanosine phosphate-specific 5'-nucleotidase A-like [Source:NCBI gene;Acc:106949901]	non-significant	-1.54442167	0.139418343	0.097	2.02719871	-1.735227168	0.374128399	0.71295051	0.703	2.128919818	-2.005540351	0.787765741	0.441717965	0.44	2.457806268	-1.627647091	-0.172620478	0.865052277	0.853	2.082510476	-1.715083436	0.076773551	0.939728185	0.944	1.995076879	-2.120985257	darkred	0.046589639	0.398009458	-0.354061377
ENSPLAG00000000510	prpf4bb	pre-mRNA processing factor 4B [Source:NCBI gene;Acc:106936565]	non-significant	1.001146307	0.329670465	0.346	2.257578344	-2.115733507	-0.192485761	0.849650441	0.844	2.206882168	-2.088423527	-1.417629148	0.174431043	0.187	2.295900045	-1.932563678	1.915530853	0.072944356	0.063	2.19631858	-1.9723422	-1.686713799	0.110496249	0.118	2.111720596	-2.037532777	magenta	0.030338681	-0.339029082	0.17350881
ENSPLAG00000000511	khdrbs1a	KH domain-containing	non-significant	0.06797013	0.946538578	0.93	1.518671153	-1.599403314	0.427174301	0.674632569	0.595	1.667482832	-1.519981936	-1.035772726	0.31486875	0.188	1.718592623	-1.386881992	-0.257199121	0.80020926	0.735	1.667988984	-1.441452695	-0.743103958	0.467882117	0.366	1.567273277	-1.576696926	darkturquoise	-0.056902072	-0.11798534	0.234884427
ENSPLAG00000000512	cnih1	protein cornichon homolog 1 [Source:NCBI gene;Acc:106943379]	non-significant	1.294027012	0.211576347	0.125	1.647216237	-1.695195563	-0.433929838	0.669815362	0.622	1.726721796	-1.638521805	-0.526226371	0.605552837	0.537	1.633049853	-1.788008485	0.290288409	0.775217156	0.748	1.550574914	-1.796171175	0.185868758	0.854816558	0.832	1.743816639	-1.594980128	green	-0.282774692	-0.358616029	0.483405007
ENSPLAG00000000514	NA	NA	non-significant	-1.143622543	0.267361683	0.311	2.286566605	-2.47596531	0.670211285	0.511757092	0.572	2.661719062	-2.59128434	0.264424197	0.794643341	0.852	2.350590856	-2.350136531	-0.934106815	0.363736523	0.454	2.513985206	-2.36862019	-0.733461706	0.473584061	0.555	2.549256065	-2.349729288	turquoise	0.08889815	0.014412392	-0.48234593
ENSPLAG00000000515	NA	regulator of G-protein signaling 20-like [Source:NCBI gene;Acc:106935723]	Female Mating Preference	-0.204724315	0.840022811	0.839	2.020666023	-1.95300276	-3.278154255	0.004450945	0.004	2.037545655	-2.197796678	-1.328744416	0.201554494	0.22	2.301577292	-1.853672548	1.198889304	0.247528995	0.255	2.081988209	-2.030370682	1.164950105	0.260627786	0.251	2.04460823	-2.085701325	greenyellow	-0.783883444	-0.736328255	0.803101237
ENSPLAG00000000516	lsm8	LSM8 homolog	Social Preference	0.505294615	0.619318074	0.624	2.18384291	-2.115303708	2.475673044	0.024159629	0.017	2.063553881	-1.911634625	2.688906702	0.015564436	0.01	2.261354719	-1.834900272	-0.287476965	0.777331187	0.779	1.996649405	-1.946635795	0.720931965	0.481055595	0.501	2.043177959	-2.153944887	blue	0.597064991	0.787222977	-0.658920374
ENSPLAG00000000519	daam1b	disheveled-associated activator of morphogenesis 1-like [Source:NCBI gene;Acc:106949068]	non-significant	1.749051645	0.096852366	0.114	2.020803243	-2.259006992	1.882670584	0.077036186	0.104	2.379433467	-2.394466088	-0.809429229	0.429491773	0.501	2.049999976	-1.844621583	-0.964367475	0.348802597	0.454	2.262204613	-2.090420272	-0.511637396	0.615692899	0.63	2.256713003	-2.258188033	pink	0.352966454	0.385528552	-0.088327914
ENSPLAG00000000520	anxa11b	annexin A4-like [Source:NCBI gene;Acc:106964293]	non-significant	1.358926577	0.190506264	0.179	1.999728575	-1.990148405	0.583125971	0.567491277	0.562	1.908591942	-2.08226237	1.466820762	0.160744096	0.145	1.832635661	-1.832357622	-0.377019575	0.710970473	0.729	1.959153005	-1.995339679	-0.326443685	0.74819837	0.746	1.973779921	-2.007717292	tan	0.151597669	0.079342675	-0.293286927
ENSPLAG00000000521	cyp24a1	1	Female Mating Preference	1.218460654	0.238358255	0.24	1.882554058	-2.148456786	-2.59029615	0.019096236	0.027	2.361168146	-2.194668096	-0.715483073	0.484056577	0.519	2.598027738	-1.911392745	1.591824383	0.130424699	0.173	2.398194743	-2.005245392	1.65972684	0.115878556	0.133	2.207897938	-2.226773894	darkred	-0.723908393	-0.652447195	0.758666896
ENSPLAG00000000522	ilf2	interleukin enhancer binding factor 2 [Source:NCBI gene;Acc:106935251]	non-significant	1.748129802	0.097015692	0.047	1.715232247	-1.72160118	0.18314181	0.856860851	0.824	1.733943684	-1.861898252	0.219121594	0.829173752	0.833	1.590374539	-1.744298588	-0.803568771	0.433085986	0.381	1.707788458	-1.712360519	0.914611989	0.373585866	0.332	1.715014364	-1.772358875	salmon	-0.088891923	0.206613542	-0.090550584
ENSPLAG00000000523	NA	GTPase IMAP family member 4-like [Source:NCBI gene;Acc:106958228]	non-significant	0.494625602	0.626686397	0.642	2.363914684	-2.066973054	-0.333890539	0.742559878	0.746	2.565175829	-2.338770832	-0.644128962	0.528117841	0.545	3.091185098	-1.838945966	1.660608378	0.115699244	0.216	3.24667033	-2.421477044	-1.736513867	0.101129221	0.179	2.666384395	-2.659508023	pink	0.102235256	-0.121927429	0.20713104
ENSPLAG00000000525	nxnl2	nucleoredoxin like 2 [Source:NCBI gene;Acc:106940616]	non-significant	0.028938605	0.977223424	0.975	1.664249041	-1.595554481	-1.116787377	0.279675788	0.172	1.623706952	-1.650899032	0.553792448	0.586957238	0.555	1.621254818	-1.491788332	2.014559883	0.060570924	0.007	1.502937548	-1.635056626	1.12867428	0.27520066	0.173	1.616058402	-1.501590793	black	-0.43198866	-0.206498859	0.301534921
ENSPLAG00000000526	NA	histone deacetylase 5-like [Source:NCBI gene;Acc:106938937]	non-significant	-0.031404752	0.975283051	0.969	1.752040448	-2.048032077	0.651998807	0.523150829	0.499	1.919866095	-2.095577994	-0.008470298	0.993340715	0.991	1.718649021	-1.857170011	-0.552065947	0.588313495	0.572	1.852947778	-1.77635268	-2.352269363	0.031385767	0.017	1.925500938	-1.92299919	brown	0.645172308	0.342856707	-0.383208159
ENSPLAG00000000527	map7d1a	MAP7 domain-containing protein 1-like [Source:NCBI gene;Acc:106954899]	non-significant	0.980697826	0.339392347	0.361	2.372606906	-2.10862898	-1.449293211	0.165516103	0.185	2.127279703	-2.206305916	-2.122982882	0.048793181	0.053	2.307186893	-1.90213871	0.984182953	0.339257125	0.371	2.122912274	-2.161527694	0.344360011	0.734931261	0.756	2.303557968	-2.234861173	greenyellow	-0.552236015	-0.501865162	0.787004007
ENSPLAG00000000528	rcan3	regulator of calcineurin 3 [Source:ZFIN;Acc:ZDB-GENE-040718-445]	non-significant	0.738829588	0.469280212	0.547	2.293098429	-1.905716947	-0.556348369	0.585247754	0.589	2.562478939	-2.077029719	-0.943617971	0.35862969	0.346	3.136040542	-1.839997165	0.380827586	0.708196353	0.712	3.085276388	-2.132874439	-1.8039118	0.089557357	0.141	2.561442687	-2.486259028	lightyellow	-0.067802304	-0.309566445	0.293633437
ENSPLAG00000000529	NA	NA	non-significant	-0.38696903	0.703194023	0.803	2.138040684	-2.17285655	1.215816976	0.240726937	0.291	2.356520367	-2.342764992	2.298536087	0.034536324	0.05	2.066537767	-2.538017441	-0.207915208	0.837843257	0.831	2.139655705	-2.441486513	1.72541411	0.103155066	0.127	2.198538815	-2.454154016	blue	0.333744821	0.694543795	-0.443345087
ENSPLAG00000000530	DMTN	dematin actin binding protein [Source:HGNC Symbol;Acc:HGNC:3382]	non-significant	0.997413577	0.33143042	0.338	2.17552176	-2.215140266	-1.430906037	0.17064641	0.2	2.226999429	-2.175714614	-0.677174632	0.507438393	0.544	2.317371963	-2.218428787	0.168840419	0.867977409	0.863	2.179618409	-2.188021991	-1.852747774	0.081915998	0.102	2.214802988	-2.286213227	royalblue	0.128114805	-0.041781552	0.397507435
ENSPLAG00000000533	slc16a13	solute carrier family 16 member 13 [Source:NCBI gene;Acc:106934595]	non-significant	0.062815986	0.950586687	0.947	1.692509813	-1.761722804	0.076019089	0.940294502	0.939	1.584677653	-1.589174951	0.381244492	0.707761211	0.691	1.54126526	-1.671794055	-1.574295409	0.134422323	0.063	1.668950447	-1.657181978	0.761706055	0.456999983	0.385	1.60686902	-1.636805753	purple	-0.052030204	0.446050238	-0.218655095
ENSPLAG00000000535	NA	complement factor H-related protein 1-like [Source:NCBI gene;Acc:106946268]	non-significant	-0.1614711	0.873472538	0.876	1.929055172	-1.767745325	0.306594785	0.76288831	0.748	1.733769301	-1.774177457	1.382184905	0.184869773	0.116	1.712606243	-1.602891032	1.250085692	0.22873152	0.157	1.688684473	-1.748669635	-0.980226714	0.341148152	0.277	1.706329956	-1.731058134	lightcyan	0.312604992	0.14596518	-0.160588626
ENSPLAG00000000536	fbxo32	F-box protein 32 [Source:NCBI gene;Acc:106953589]	non-significant	-1.06967217	0.298523885	0.333	2.268002936	-2.220044685	-2.420802974	0.027010132	0.063	2.684146842	-2.394674973	1.172458208	0.25723817	0.302	3.132399018	-1.955583677	3.412049771	0.003444758	0.01	2.66300931	-2.210888451	0.310713559	0.759914343	0.78	2.40582008	-2.494881157	purple	-0.235947986	-0.127971513	0.207104112
ENSPLAG00000000537	prrt2	tumor suppressor candidate 5 homolog [Source:NCBI gene;Acc:106956253]	non-significant	-0.150828221	0.881743473	0.89	2.362187385	-2.314303999	-1.677804663	0.11173742	0.178	2.445063712	-2.521742988	-1.751140479	0.098006665	0.141	2.310490088	-2.242054011	0.788440323	0.441635561	0.512	2.401166383	-2.435806647	-0.447169557	0.660574778	0.731	2.325607671	-2.199743681	green	-0.560576842	-0.693371351	0.712009958
ENSPLAG00000000538	NA	NA	non-significant	0.43532745	0.668360629	0.7	2.367646871	-2.619694465	1.97685076	0.064569819	0.067	2.05913971	-2.090013242	0.012881407	0.989872902	0.996	2.377821564	-1.93076192	-0.313362922	0.757936755	0.774	2.39596089	-2.083467471	-1.840643403	0.083754185	0.102	2.102095331	-2.099811193	brown	0.803866236	0.247286142	-0.423583332
ENSPLAG00000000539	NA	NA	non-significant	0.586469658	0.56464736	0.566	1.945437585	-1.765845796	0.511809679	0.615391511	0.596	2.331447195	-1.985132856	1.416728998	0.174690089	0.193	2.897051626	-1.716550705	0.16227821	0.873060129	0.839	2.60862	-2.028052276	0.133866568	0.89512948	0.892	2.110796333	-2.518064249	turquoise	0.283978969	0.057643375	-0.412264794
ENSPLAG00000000541	C12orf4	chromosome unknown open reading frame	non-significant	-2.102778433	0.049418728	0.036	1.873751532	-1.943554421	0.390495469	0.701037186	0.701	1.788736805	-1.886707148	1.559925668	0.137263633	0.113	1.873924626	-1.954796989	-0.510760986	0.616293166	0.587	1.935914641	-2.032307938	0.617802106	0.545150474	0.532	2.048814237	-1.930189988	blue	0.03481988	0.395252515	-0.060130069
ENSPLAG00000000542	lrrc3ca	leucine rich repeat containing 3C [Source:NCBI gene;Acc:106958697]	non-significant	0.307324486	0.762028754	0.793	2.485619291	-2.070291171	0.111277778	0.912703928	0.931	2.204491958	-2.29247164	0.757090717	0.45939733	0.513	2.399541101	-1.941785942	-0.349804452	0.730916476	0.754	2.223739023	-2.031582635	0.711060724	0.486990981	0.504	2.148414824	-2.126021638	magenta	-0.032675684	0.382103813	-0.372083563
ENSPLAG00000000543	luc7l	LUC7 like [Source:NCBI gene;Acc:106951331]	non-significant	1.390965899	0.180738769	0.188	2.056793041	-2.029724348	0.868538204	0.397238347	0.412	2.112956108	-1.962742197	-0.018324602	0.985594006	0.988	1.811785206	-2.519688063	-0.402158005	0.692736365	0.672	1.988901115	-2.301498957	0.289865899	0.775534742	0.77	2.157792811	-2.061790097	red	-0.039274027	0.23142779	-0.157493859
ENSPLAG00000000545	NA	E3 ubiquitin-protein ligase TRIM33-like [Source:NCBI gene;Acc:106937255]	non-significant	-0.452450418	0.656204668	0.711	1.945762354	-2.00276785	2.05172133	0.055986977	0.073	2.231944944	-2.240416342	1.077961742	0.296162346	0.282	2.594834471	-1.815191742	-0.40558115	0.690268075	0.696	2.553318352	-2.201428156	0.117446272	0.907926117	0.904	2.109619456	-2.334219611	blue	0.581115028	0.66488642	-0.598733969
ENSPLAG00000000547	zmynd19	zinc finger MYND-type containing 19 [Source:NCBI gene;Acc:106950852]	non-significant	1.365089232	0.188595483	0.128	1.838328384	-1.705585594	-0.761842951	0.4566304	0.392	1.794353069	-1.675933443	0.410316315	0.686716802	0.584	2.171391678	-1.567030076	-0.346614775	0.733267607	0.701	1.954109711	-1.805309614	1.096991847	0.288418347	0.219	1.713096178	-1.678308263	turquoise	-0.121899928	0.123496028	0.197039765
ENSPLAG00000000548	psmb6	proteasome subunit beta type-6-like [Source:NCBI gene;Acc:106941575]	non-significant	0.322974632	0.750335989	0.767	2.190067233	-2.192910529	-0.246768169	0.808053295	0.808	2.148646345	-1.914056254	1.402209382	0.178911958	0.176	1.926180993	-2.230479327	-0.228945828	0.821728431	0.835	2.103141544	-2.191240766	1.270336473	0.221609792	0.23	2.215843611	-2.003567248	lightyellow	-0.069182767	0.309258289	-0.166839506
ENSPLAG00000000549	haus7	HAUS augmin-like complex subunit 7 [Source:NCBI gene;Acc:106949572]	non-significant	-1.225404654	0.235793626	0.268	2.522352388	-2.651916821	-1.931285817	0.070355833	0.118	2.245042769	-2.295903027	0.83489978	0.415394188	0.497	2.296052664	-1.860027656	0.782972177	0.444751621	0.527	2.038204319	-2.018107048	-0.921948408	0.369858295	0.42	2.111819228	-2.104782631	midnightblue	0.151190031	-0.05940196	-0.118777849
ENSPLAG00000000550	adora2b	adenosine A2b receptor [Source:NCBI gene;Acc:106949392]	non-significant	-2.101307827	0.049562165	0.052	2.128559021	-1.997395874	-0.309469142	0.760738917	0.767	2.042513879	-2.128758295	-0.025943584	0.979605512	0.979	2.296549809	-1.826607501	-0.481881493	0.636228154	0.648	2.110013309	-1.834808423	0.511052115	0.616093736	0.607	2.173717006	-1.870335867	darkgreen	-0.08552359	-0.106686362	-0.078948013
ENSPLAG00000000551	clec3ba	C-type lectin domain family 3 member B [Source:NCBI gene;Acc:106964116]	non-significant	0.810062561	0.428200572	0.449	2.299402754	-2.178130916	-1.572116791	0.134413431	0.16	2.115193993	-2.109460871	0.378890804	0.709475979	0.73	2.105050881	-1.716889604	0.298403017	0.769125739	0.789	2.037334243	-2.043286433	1.40037701	0.179949165	0.192	2.06577518	-1.902765344	blue	-0.592193348	-0.361827117	0.292455191
ENSPLAG00000000554	morc2	MORC family CW-type zinc finger 2 [Source:NCBI gene;Acc:106944571]	non-significant	0.46563441	0.64691155	0.6	1.758641077	-1.820678079	0.612425816	0.548389671	0.492	1.899754584	-1.740357768	-0.586316805	0.565394287	0.536	1.78864026	-1.576560732	1.764982	0.096091034	0.032	1.68161226	-1.60631784	-0.671336124	0.511308934	0.441	1.653599351	-1.730427165	pink	0.175748799	-0.065624011	0.243670355
ENSPLAG00000000557	NA	NA	Female Mating Preference	-0.594561062	0.559338185	0.59	2.11615522	-2.385493215	2.563122596	0.020196401	0.028	2.219926619	-2.259960901	0.101150202	0.920618812	0.926	2.050506523	-2.005355744	-0.174952931	0.863248354	0.874	2.29666921	-2.307994459	-2.100402809	0.051417134	0.068	2.219258921	-2.225738159	black	0.795612769	0.374042927	-0.586415281
ENSPLAG00000000558	traf6	TNF receptor associated factor 6 [Source:NCBI gene;Acc:106965102]	non-significant	-0.851189241	0.405546376	0.449	2.187227245	-2.281402633	1.349048491	0.195079138	0.238	2.162753065	-2.083337165	1.252684001	0.227338471	0.235	2.600299423	-2.040266959	-1.368817362	0.189428963	0.214	2.522032182	-2.23073801	0.323068124	0.750707288	0.782	1.980858196	-2.418522545	green	0.550607629	0.595868892	-0.456759914
ENSPLAG00000000559	sgf29	SAGA complex associated factor 29 [Source:NCBI gene;Acc:106961667]	non-significant	0.117151861	0.908002069	0.897	1.686528847	-1.801680403	0.508825822	0.617437387	0.567	1.856277368	-1.7487464	0.732264605	0.4740176	0.443	1.530330247	-1.744533565	-0.753905467	0.461544269	0.411	1.580881549	-1.635332698	1.268369928	0.222293684	0.144	1.628821816	-1.644469191	brown	-0.066648815	0.132872225	0.156779561
ENSPLAG00000000560	tat	tyrosine aminotransferase-like [Source:NCBI gene;Acc:106941463]	non-significant	0.552674209	0.587102218	0.654	2.107061828	-2.268852665	-0.194095868	0.848409341	0.858	2.213892247	-2.211385294	-0.046145716	0.963733754	0.964	1.914005568	-2.298999236	-0.188155922	0.853052124	0.87	2.018264025	-1.960448578	-1.125466714	0.276517947	0.256	2.134679446	-2.050575	yellow	0.285893901	0.249322536	-0.167873249
ENSPLAG00000000561	pdcb	phosducin-like [Source:NCBI gene;Acc:106936150]	non-significant	-1.308653693	0.206674745	0.261	2.592899098	-2.09259029	-1.4018333	0.179022402	0.221	2.338619244	-2.251703451	0.993866051	0.334273579	0.383	2.469160383	-2.100535166	0.268173551	0.791894024	0.803	2.518772618	-2.14560032	-2.583897558	0.019651644	0.038	2.437908064	-2.410133295	grey	0.051490134	0.171037863	0.175603587
ENSPLAG00000000562	xrcc6	X-ray repair cross complementing 6 [Source:NCBI gene;Acc:106961269]	non-significant	0.766449509	0.453077698	0.299	1.465584676	-1.325684172	1.071738416	0.298869698	0.107	1.264798955	-1.318868006	-1.270469753	0.221089767	0.077	1.246903396	-1.524101566	-0.62110357	0.543028726	0.348	1.25975389	-1.341629747	0.97414217	0.344070852	0.141	1.307117603	-1.308032416	cyan	0.198486631	0.157114272	-0.036351012
ENSPLAG00000000563	lsm3	LSM3 homolog	non-significant	0.043989919	0.965383729	0.964	1.870418612	-1.853462819	-0.177415332	0.861286272	0.848	2.042225345	-1.854198845	0.598378569	0.557504261	0.516	2.005170773	-1.763977069	0.47438251	0.641452882	0.605	2.058593602	-1.933336109	1.250430059	0.228608941	0.192	1.859915411	-2.056002383	red	-0.214328576	0.191997396	-0.212949446
ENSPLAG00000000566	si:dkey-29b11.3	actin binding Rho activating protein [Source:NCBI gene;Acc:106950900]	non-significant	-0.024191977	0.980958487	0.968	1.414284357	-1.402100294	0.54549508	0.592524115	0.468	1.472111133	-1.400032011	1.30015685	0.210959855	0.072	1.504036716	-1.338684573	-0.635519156	0.533817224	0.371	1.448157459	-1.267149393	-0.596845017	0.558723113	0.418	1.374531145	-1.40028917	black	0.49671219	0.44429425	-0.155856478
ENSPLAG00000000568	zgc:165481	zgc:165481 [Source:ZFIN;Acc:ZDB-GENE-070615-21]	non-significant	0.344279	0.734518559	0.727	1.947834669	-1.885082403	-0.783434148	0.444188431	0.377	1.935265111	-1.814703959	-0.235070977	0.81697173	0.813	2.019572595	-1.529816801	-1.40476231	0.178662908	0.143	1.986696815	-1.733454088	-0.234832824	0.817231843	0.814	1.982234097	-1.916237774	turquoise	-0.296191705	0.036122688	0.385236338
ENSPLAG00000000569	tubb2	tubulin beta chain-like [Source:NCBI gene;Acc:106958824]	non-significant	0.6879841	0.499998007	0.512	2.165231044	-2.179868527	-0.467902763	0.645817579	0.692	2.185857909	-2.391094575	0.039255221	0.969145839	0.973	1.880336394	-2.728389288	-1.510996261	0.149728686	0.193	2.076079281	-2.369181642	0.131754394	0.896773943	0.904	2.297543807	-2.4601479	darkred	0.027699975	-0.085098527	0.020541447
ENSPLAG00000000572	NA	SWI/SNF-related matrix-associated actin-dependent regulator of chromatin subfamily E member 1-like [Source:NCBI gene;Acc:106935644]	non-significant	-0.46746073	0.645628859	0.641	1.910368818	-1.937846795	-0.772143607	0.450668143	0.463	1.862261452	-2.052454569	-1.329072119	0.201448641	0.178	1.870076928	-2.06450275	1.729051514	0.102487343	0.087	1.913203994	-1.986880088	0.805246821	0.432144152	0.416	1.961474069	-1.774473789	blue	-0.668106724	-0.802661675	0.314506461
ENSPLAG00000000573	NA	NA	non-significant	0.416819041	0.681606791	0.674	1.910495525	-2.090479848	0.89123593	0.385286796	0.367	1.922316891	-1.879365283	-1.520530049	0.146823285	0.118	1.876819758	-1.886653588	-0.656249444	0.520723351	0.499	1.954513726	-1.775051484	-1.2248681	0.237847366	0.231	1.972906844	-1.805927623	red	0.076711994	-0.294149408	-0.084933396
ENSPLAG00000000574	NA	SH2 domain-containing protein 4A-like [Source:NCBI gene;Acc:106952400]	Female Mating Preference	1.151318249	0.264262868	0.296	2.125569344	-2.186733934	-2.662531391	0.016442497	0.023	2.204274662	-2.230342344	-0.828897678	0.418689172	0.465	2.14616034	-2.186752657	1.750436735	0.098637142	0.101	2.062133246	-2.060029413	0.637866542	0.532325459	0.568	2.022616759	-2.194270968	blue	-0.49117087	-0.675438221	0.460753317
ENSPLAG00000000575	NA	endophilin-B1-like [Source:NCBI gene;Acc:106947761]	Female Mating Preference	-0.966467004	0.346274576	0.352	2.179152933	-2.120034406	2.186042743	0.043143177	0.035	2.049013417	-1.879743468	1.24095689	0.231533117	0.254	2.085294659	-2.087211367	-0.424133142	0.676954173	0.704	2.045917348	-2.081325493	-1.077799843	0.296649515	0.306	2.000804907	-2.17980677	yellow	0.778281565	0.612253164	-0.346719258
ENSPLAG00000000576	arl11	ADP-ribosylation factor-like protein 11 [Source:NCBI gene;Acc:106957814]	non-significant	0.137540422	0.892089388	0.886	2.008892169	-1.894477234	0.076142122	0.940198069	0.938	2.18144478	-1.998215971	1.952473514	0.067609925	0.065	2.708648533	-1.713407138	-0.489982671	0.630606017	0.584	2.516845467	-1.904610837	-0.813227432	0.427682673	0.424	2.098463659	-2.241921656	lightcyan	0.279951038	0.269623785	0.043471489
ENSPLAG00000000577	CPSF7	cleavage and polyadenylation specific factor 7 [Source:NCBI gene;Acc:106958181]	non-significant	-0.384928065	0.704679798	0.716	2.218348648	-2.250969072	-2.10946065	0.050089723	0.058	2.219690435	-2.105938014	-1.050843501	0.30809127	0.358	2.401768874	-2.289760472	0.281728647	0.781659162	0.78	2.275548488	-2.360820654	0.673662081	0.509866172	0.556	2.406632591	-2.204888873	greenyellow	-0.663377927	-0.456579939	0.718160118
ENSPLAG00000000578	DMXL1	Dmx like 1 [Source:NCBI gene;Acc:106944938]	non-significant	0.964936113	0.347020633	0.379	2.328584934	-2.429504532	0.903267111	0.379049869	0.413	2.083510574	-2.145429725	-0.203827459	0.840916892	0.838	2.434300011	-1.9173869	0.075155056	0.940996238	0.957	2.372131863	-2.309396246	-3.178166605	0.005670891	0.008	2.380611378	-2.375508008	brown	0.628107029	0.069236947	-0.38458834
ENSPLAG00000000579	rab27a	RAB27A	non-significant	0.16882905	0.867763111	0.887	2.437499983	-2.571548842	0.809560294	0.429418462	0.516	2.503178042	-2.703410532	1.187725346	0.251329034	0.339	3.035113771	-2.348467678	0.043891341	0.965518519	0.968	2.584972689	-2.311226897	0.566218862	0.578875842	0.654	2.425378571	-2.396452025	darkturquoise	0.37077386	0.170716714	-0.395052516
ENSPLAG00000000580	NA	protein SET-like [Source:NCBI gene;Acc:106956198]	non-significant	0.754528472	0.460028602	0.385	1.710200063	-1.55273189	-0.265671199	0.793698672	0.73	1.67401814	-1.514141209	-0.240196916	0.813060235	0.775	1.578333278	-1.65099419	0.219780045	0.828742117	0.79	1.525398642	-1.574107543	0.974419485	0.343937266	0.232	1.663916275	-1.563200653	brown	-0.582403217	-0.278474608	0.466858134
ENSPLAG00000000581	n4bp1	NEDD4 binding protein 1 [Source:NCBI gene;Acc:106939703]	non-significant	-0.839648603	0.411823982	0.445	1.657927382	-1.664277468	-0.781492256	0.445298749	0.375	1.903277161	-1.826394507	-1.100507101	0.286504371	0.191	2.846636874	-1.553671213	2.72599835	0.014666076	0.009	2.305634972	-1.781415013	-1.230740491	0.235699882	0.171	1.837928267	-2.396398814	purple	0.024232406	-0.410567164	0.37979363
ENSPLAG00000000582	glis1a	GLIS family zinc finger 1a [Source:ZFIN;Acc:ZDB-GENE-070912-8]	non-significant	-0.551177232	0.588107146	0.58	2.168678858	-2.228869866	-1.492056021	0.154073218	0.166	2.045412056	-2.171565174	0.300316955	0.767589677	0.786	2.064605779	-1.999389202	1.476971505	0.158540269	0.157	2.026443234	-1.965340262	1.389578335	0.183148602	0.184	2.002627862	-1.943201744	pink	-0.465211491	-0.254922053	0.049263307
ENSPLAG00000000584	NA	NA	non-significant	-0.182970717	0.856811053	0.866	2.274806577	-2.35186406	-1.783168436	0.09248598	0.147	2.257169108	-2.364703092	-1.10168605	0.286005784	0.334	2.246206533	-2.250874187	1.071722773	0.299291369	0.351	2.534397949	-2.457031823	-2.075816646	0.053900746	0.082	2.296486043	-2.283704797	red	-0.268871961	-0.654892082	0.491679103
ENSPLAG00000000586	zfat	zinc finger and AT-hook domain containing [Source:NCBI gene;Acc:106960443]	non-significant	0.135278225	0.893852777	0.892	1.93340891	-1.891773298	1.961798704	0.066432123	0.061	1.924838234	-2.284740787	-0.158848976	0.875666288	0.85	2.025089656	-1.881115511	-1.189035614	0.251279145	0.282	2.273285138	-1.984166857	-1.371270552	0.188677927	0.179	1.958738969	-2.26089022	yellow	0.717130918	0.488612522	-0.51843851
ENSPLAG00000000587	UQCRFS1	cytochrome b-c1 complex subunit Rieske	non-significant	0.859615784	0.401002007	0.412	2.19541585	-2.054750132	-1.537664795	0.142599144	0.156	2.325611547	-2.112416495	0.473997886	0.641553333	0.676	2.327245188	-2.061199561	0.002416765	0.99810072	0.997	2.218342921	-2.011128395	-0.536675375	0.598663933	0.62	2.044015034	-2.045716781	grey60	-0.035777951	0.130421856	-0.206005852
ENSPLAG00000000588	siah1	siah E3 ubiquitin protein ligase 1 [Source:NCBI gene;Acc:106946279]	non-significant	0.139344346	0.890683637	0.871	1.943678689	-1.84049469	-0.863987897	0.399663387	0.298	1.669303396	-1.54850745	-0.15567481	0.87812938	0.853	1.689364298	-1.458510695	0.321359127	0.751978618	0.721	1.763090921	-1.808583554	0.169824088	0.867216022	0.861	1.741262961	-1.627390915	turquoise	-0.138594182	0.010358753	0.237839621
ENSPLAG00000000591	ptger1b	prostaglandin E2 receptor EP1 subtype-like [Source:NCBI gene;Acc:106949543]	Female Mating Preference	-0.138847873	0.891070488	0.922	2.260403847	-2.197700338	-3.006168013	0.007973126	0.007	2.13153086	-2.138097261	-1.736611214	0.100604323	0.102	1.919830709	-2.177842368	1.188468437	0.251496315	0.29	2.215453621	-2.088098598	0.531117637	0.602423698	0.62	2.103876534	-2.075347247	black	-0.698397994	-0.682810244	0.581578114
ENSPLAG00000000592	kansl3	KAT8 regulatory NSL complex subunit 3 [Source:NCBI gene;Acc:106938070]	non-significant	0.640855548	0.529475005	0.446	1.632712051	-1.634322151	-0.170952664	0.866286325	0.842	1.459241218	-1.505715914	-1.057983474	0.304917335	0.181	1.44673434	-1.64888612	1.294230737	0.213431388	0.097	1.414411867	-1.727452439	-0.030911319	0.975711588	0.963	1.552804551	-1.412310291	greenyellow	-0.245330778	-0.429260682	0.351512374
ENSPLAG00000000593	zmynd11	zinc finger MYND-type containing 11 [Source:NCBI gene;Acc:106955207]	non-significant	-0.347250675	0.73232171	0.72	1.909040641	-1.977970016	1.91353025	0.072733274	0.067	1.992650936	-2.080121306	-0.438172417	0.666797623	0.69	1.921050915	-1.740984487	0.172656722	0.86502424	0.864	1.918280893	-1.852544145	-0.50358563	0.621218208	0.612	1.789494578	-2.012646683	pink	0.391799536	0.368971211	-0.161834393
ENSPLAG00000000594	wrap53	WD repeat containing antisense to TP53 [Source:NCBI gene;Acc:106963054]	non-significant	-0.535687442	0.59855573	0.568	1.765014118	-1.804667224	1.602559774	0.127513263	0.075	1.695578751	-1.835668362	-0.926237158	0.367331465	0.338	2.031479854	-1.698281922	-0.116243061	0.908864875	0.903	2.00040076	-1.801336469	-0.026932743	0.978836873	0.976	1.966058956	-1.99854454	pink	0.342922082	0.211431088	0.013313304
ENSPLAG00000000596	ARF1	ADP-ribosylation factor 1-like [Source:NCBI gene;Acc:106937999]	Female Social Partner Preference	0.16458244	0.871057393	0.87	2.2047411	-2.112345508	1.682911844	0.11073014	0.134	2.312755178	-2.176407878	2.950997806	0.008965749	0.022	2.106268046	-2.518671738	-1.341774867	0.197868295	0.207	2.02039536	-2.078608643	0.251772902	0.804329897	0.807	2.118850813	-2.240086188	magenta	0.415317469	0.54348479	-0.729135095
ENSPLAG00000000597	NA	nucleolin-like [Source:NCBI gene;Acc:106964795]	non-significant	-0.481173025	0.636034867	0.53	1.433217956	-1.434048731	0.067872304	0.946681977	0.921	1.342164347	-1.396385695	-0.464567265	0.648156547	0.565	1.462363285	-1.273853561	0.543615143	0.593985631	0.497	1.503893141	-1.436161306	1.160081215	0.262549197	0.12	1.545394258	-1.399672584	red	-0.091572498	0.104146375	-0.241054829
ENSPLAG00000000599	tmem67	transmembrane protein 67 [Source:NCBI gene;Acc:106945856]	non-significant	-0.540317152	0.595423226	0.64	2.293757177	-2.347339206	2.28506118	0.035476008	0.053	2.300501113	-2.275650406	0.806614547	0.431068078	0.473	2.533183304	-1.830248447	-1.171612591	0.258015821	0.321	2.598290879	-2.100631273	-0.493764132	0.627989674	0.67	2.197188895	-2.339001446	blue	0.771742236	0.705377452	-0.556846571
ENSPLAG00000000600	cfdp1	craniofacial development protein 1 [Source:NCBI gene;Acc:106938587]	non-significant	-0.070116359	0.944853347	0.926	1.62554993	-1.645363033	-0.485591789	0.63347764	0.558	1.665330899	-1.526948419	-0.076298565	0.940075451	0.933	1.528186757	-1.520027488	1.876215005	0.07845382	0.013	1.496332783	-1.587597429	0.342960234	0.735964757	0.701	1.475627887	-1.407932364	black	-0.382558807	-0.246948021	0.392889907
ENSPLAG00000000601	cdr2a	cerebellar degeneration related protein 2 [Source:NCBI gene;Acc:106956893]	non-significant	1.817585925	0.08535899	0.073	1.979826164	-1.903189656	-1.017759169	0.323108969	0.353	1.999446802	-1.917112279	0.164716311	0.871116823	0.858	1.990692017	-1.92841816	0.786937328	0.442490689	0.443	1.980282502	-1.946692402	-0.693643776	0.497568231	0.493	2.049420259	-2.158629045	grey60	0.118197765	0.093400115	0.007068706
ENSPLAG00000000602	NA	NA	non-significant	-2.278401722	0.034773634	0.066	2.504653132	-2.339050731	-1.854455139	0.081166726	0.105	2.295856516	-2.358775312	-1.921828066	0.071613427	0.113	2.338516767	-2.324343438	0.423546529	0.677373502	0.704	2.224114967	-2.294706953	0.423562749	0.677361906	0.722	2.504980087	-2.218599201	tan	-0.358321648	-0.118617791	0.494995478
ENSPLAG00000000603	swap70b	switch-associated protein 70-like [Source:NCBI gene;Acc:106941414]	non-significant	1.196648628	0.2465527	0.275	2.255268771	-2.121981995	-1.821897315	0.086175359	0.138	2.612236139	-2.469745746	-0.564217038	0.580000821	0.648	2.070008537	-2.420346338	0.62377671	0.541314081	0.604	2.291228014	-2.302202124	0.909740237	0.376075159	0.425	2.300781431	-2.332532925	blue	-0.551637234	-0.702006992	0.424961657
ENSPLAG00000000604	NA	peroxisomal membrane protein 11C-like [Source:NCBI gene;Acc:106936172]	non-significant	0.613212822	0.547200564	0.647	2.615920133	-2.726022033	-1.684414643	0.110435237	0.186	2.667621843	-2.388211317	-1.641114503	0.119207754	0.207	2.851280324	-1.991240915	2.4049685	0.028244863	0.055	2.490719118	-2.145376121	0.920119401	0.370785227	0.452	2.234921367	-2.435512903	blue	-0.562347456	-0.764394356	0.511282744
ENSPLAG00000000605	tor2a	torsin family 2 member A [Source:NCBI gene;Acc:106936035]	non-significant	-0.316326557	0.755295601	0.681	1.486126284	-1.455477869	0.589080167	0.563581515	0.415	1.456422907	-1.402382057	-0.611054587	0.549275851	0.458	1.54293573	-1.328736478	-0.038324512	0.969889441	0.976	1.500446424	-1.335376923	0.825591635	0.420828735	0.284	1.394406188	-1.447203114	darkgreen	-0.061111235	-0.099678831	-0.249468492
ENSPLAG00000000606	ccdc102a	coiled-coil domain containing 102A [Source:NCBI gene;Acc:106935917]	non-significant	-0.475967878	0.63966906	0.6	1.860747452	-1.726653097	0.979392477	0.341167222	0.3	2.011064373	-1.834412401	-0.565037772	0.579454932	0.512	2.853250834	-1.486414832	-0.832189323	0.417200383	0.379	2.594068909	-1.705041693	-1.614999188	0.125294607	0.1	1.839720888	-2.236699483	brown	0.349851936	-0.032909575	-0.273893159
ENSPLAG00000000608	NA	NA	non-significant	-0.83908936	0.412129764	0.389	2.054823304	-1.966544931	0.697929998	0.494690484	0.49	2.124586371	-1.993236868	0.225538911	0.824258607	0.851	2.072201851	-1.662344042	-0.53582212	0.599240397	0.614	2.088170861	-2.022069057	-0.395959061	0.697215244	0.675	2.039013591	-1.888092479	turquoise	0.240581233	0.079428412	-0.503623567
ENSPLAG00000000609	NA	NA	non-significant	-1.361963794	0.18956263	0.24	2.368147272	-2.356236102	1.205521775	0.244571941	0.3	2.39413171	-2.372172822	0.148346327	0.883821018	0.902	2.456802923	-1.942808127	-0.451012938	0.65785898	0.679	2.404905267	-2.370671226	-0.761678495	0.45701599	0.504	2.49147409	-2.211055303	turquoise	0.504574616	0.145828188	-0.648287514
ENSPLAG00000000610	rce1a	Ras converting CAAX endopeptidase 1 [Source:NCBI gene;Acc:106946964]	non-significant	0.323079274	0.750258012	0.738	1.963296826	-1.826153229	-0.794143825	0.438095964	0.38	1.813083881	-1.698757119	-0.336514097	0.74061599	0.732	2.214231966	-1.513718048	1.101304203	0.286592201	0.255	1.918490469	-1.811443917	0.292269614	0.773728506	0.742	1.769737758	-1.965159452	grey	0.129359387	-0.09813191	0.115381237
ENSPLAG00000000611	NA	neurabin-1-like [Source:NCBI gene;Acc:106946954]	non-significant	0.449773889	0.658098417	0.682	2.119804654	-2.136505626	-0.704122322	0.490923601	0.535	2.230962052	-2.281945773	-0.349102379	0.731314199	0.709	2.209931546	-2.682945022	-0.621181906	0.542978437	0.566	2.427014319	-2.292974619	-0.114643214	0.910113307	0.911	2.337728533	-2.130675549	darkgreen	-0.096112628	-0.131110134	0.242742005
ENSPLAG00000000612	khdrbs1b	KH domain-containing	non-significant	0.640913516	0.529438168	0.465	1.692196101	-1.662152093	1.919536816	0.071921099	0.026	1.665140497	-1.657738457	-0.906964521	0.377146822	0.29	1.594568352	-1.694573214	-0.826732637	0.420199804	0.316	1.603750045	-1.683816296	-0.781009356	0.445873485	0.364	1.674950464	-1.61709417	yellow	0.380584009	0.390683526	-0.308932863
ENSPLAG00000000613	DENND5B	DENN domain-containing protein 5B-like [Source:NCBI gene;Acc:106938500]	non-significant	0.886433637	0.386760844	0.42	1.964200086	-1.894304743	1.026071722	0.319287549	0.344	2.031534982	-2.21614549	0.726633403	0.477372301	0.444	1.664279652	-2.942805676	-0.122568259	0.903931481	0.881	1.905794633	-2.484699641	-1.120670611	0.278496372	0.27	2.487508653	-2.199710829	yellow	0.537463198	0.515991788	-0.149037203
ENSPLAG00000000614	atp10d	ATPase phospholipid transporting 10D (putative) [Source:NCBI gene;Acc:106935484]	non-significant	-0.444661699	0.661722094	0.679	2.238025689	-2.382833659	1.154865786	0.264176962	0.317	2.686014142	-2.362036121	-0.179418081	0.859738	0.884	2.3176142	-2.092692525	0.241919326	0.811827777	0.833	2.484372991	-2.366746551	-1.208546341	0.243895385	0.316	2.511376229	-2.423653719	turquoise	0.320848435	-0.065236931	-0.60195327
ENSPLAG00000000615	pvalb7	parvalbumin-7-like [Source:NCBI gene;Acc:106936714]	non-significant	1.087754467	0.290670886	0.328	2.150588614	-2.239473886	-2.29158033	0.03501846	0.057	2.280497786	-2.429623807	-1.186918269	0.251638807	0.338	2.034932757	-2.589679747	0.052139454	0.959044452	0.971	2.152284112	-2.310721269	0.730737918	0.475202311	0.489	2.530944299	-2.277345925	black	-0.612519215	-0.509575556	0.539531836
ENSPLAG00000000618	smim13	small integral membrane protein 13 [Source:NCBI gene;Acc:106941903]	Female Mating Preference	1.6099546	0.124336708	0.171	2.30006162	-2.282732715	-2.658509069	0.016580501	0.025	2.424153947	-2.239108766	0.226081049	0.823843714	0.837	2.648436566	-2.335826153	1.027119544	0.3192069	0.392	2.40087864	-2.328788284	0.704887194	0.49072489	0.551	2.529764856	-2.131621888	black	-0.683321333	-0.46199446	0.500850207
ENSPLAG00000000620	rasgrf2b	Ras protein specific guanine nucleotide releasing factor 2 [Source:NCBI gene;Acc:106956814]	non-significant	-0.868352235	0.396325606	0.345	1.890478775	-1.76610567	0.061325451	0.951817761	0.954	1.639887754	-1.798730146	-0.654680187	0.52146448	0.462	1.853460707	-2.02735386	-1.009345273	0.327402081	0.248	1.798279337	-1.736806478	-1.868805204	0.0795327	0.039	1.707655952	-1.863287749	lightcyan	0.277487073	-0.032603802	0.100661045
ENSPLAG00000000621	NA	teneurin transmembrane protein 2 [Source:NCBI gene;Acc:106960231]	Female Mating Preference	-0.01132733	0.99108354	0.993	2.393528682	-2.233186609	2.80171209	0.012291267	0.024	2.478256163	-2.288220225	1.187307229	0.25148948	0.306	2.036518302	-2.774707488	-1.271982954	0.221038475	0.282	2.27034828	-2.387000611	-1.584108354	0.132171823	0.167	2.349766719	-2.52474363	pink	0.815258278	0.680690137	-0.325045708
ENSPLAG00000000622	atp6v1d	ATPase H+ transporting V1 subunit D [Source:NCBI gene;Acc:106957938]	non-significant	-1.089665176	0.289849946	0.216	1.820542684	-1.684831498	-1.14910719	0.266478583	0.215	1.733833335	-1.850852122	0.111133446	0.912816663	0.901	1.611763828	-1.911921771	0.003474724	0.997269298	0.999	1.727917039	-1.703254248	-0.156874629	0.877249757	0.857	1.77970579	-1.674167822	turquoise	-0.202417823	0.148930149	0.300804673
ENSPLAG00000000623	map2k5	mitogen-activated protein kinase kinase 5 [Source:NCBI gene;Acc:106959731]	non-significant	0.168888609	0.867716926	0.842	2.004195923	-1.867400478	-0.595307872	0.559507357	0.522	1.733561737	-1.779977975	0.014000994	0.988992765	0.991	2.107394485	-1.491064831	0.768740997	0.452925381	0.374	1.92916736	-1.816929357	-0.585626115	0.566062056	0.497	1.72454008	-1.812786471	red	-0.132506946	-0.524993811	0.039314175
ENSPLAG00000000624	SIPA1L2	signal induced proliferation associated 1 like 2 [Source:NCBI gene;Acc:106962748]	non-significant	-0.420016534	0.679310637	0.677	2.098488432	-2.286652977	0.730036319	0.475343375	0.472	2.099873327	-2.117089504	-1.206683078	0.244135884	0.263	1.970968028	-2.373740525	0.447872126	0.660077964	0.682	2.003905555	-2.023065685	-0.962554113	0.349685358	0.365	2.233193018	-2.140451824	red	0.276294199	-0.30027144	-0.063059849
ENSPLAG00000000625	pitrm1	pitrilysin metallopeptidase 1 [Source:NCBI gene;Acc:106956211]	non-significant	0.878258276	0.391066456	0.432	2.028249498	-1.888339073	-0.205975118	0.839265476	0.831	1.8739081	-1.69420736	-0.671858766	0.510733431	0.442	2.716984604	-1.60517725	-0.156026249	0.877907887	0.875	2.203355634	-1.840426634	1.96272825	0.066789006	0.048	1.921654465	-1.943349593	lightcyan	-0.213805656	0.049391562	0.063389981
ENSPLAG00000000626	mrc2	mannose receptor C type 2 [Source:NCBI gene;Acc:106950748]	non-significant	0.048622885	0.961740867	0.954	1.909450595	-1.942314557	0.337684267	0.739749551	0.758	2.083490935	-2.024892631	0.220050242	0.828462026	0.844	1.88003166	-1.788512446	0.992354991	0.33537431	0.354	1.908745936	-1.784513128	-0.824851983	0.42123676	0.411	1.963478392	-1.939206534	salmon	0.070939311	-0.004002261	-0.317958938
ENSPLAG00000000627	NA	NA	non-significant	-0.407419769	0.688374954	0.675	2.07137791	-1.982447121	1.685538442	0.11021515	0.114	1.940789864	-2.040315127	1.255653893	0.226285603	0.224	1.808062851	-1.983094825	-1.060440462	0.304241477	0.273	1.749392775	-1.814796037	-1.58962512	0.130920668	0.104	1.890200242	-1.792822747	greenyellow	0.609665688	0.439356439	-0.805387792
ENSPLAG00000000628	igflr1	IGF-like family receptor 1 [Source:ZFIN;Acc:ZDB-GENE-121211-3]	non-significant	-0.355320326	0.726368138	0.735	2.291313305	-2.121112787	-1.661666105	0.114972329	0.142	2.096317512	-2.189468975	-0.630007268	0.537095989	0.582	2.372658083	-1.903262653	2.000358219	0.062220432	0.079	2.360566084	-2.157942141	-0.26900494	0.791265127	0.804	1.986637317	-2.215230613	blue	-0.573633889	-0.892950516	0.405706645
ENSPLAG00000000630	setd5	SET domain containing 5 [Source:NCBI gene;Acc:106959686]	Female Mating Preference	-0.629505642	0.536714596	0.549	2.237750437	-2.45155107	3.047239592	0.007304549	0.014	2.413144424	-2.440163764	-0.68824605	0.500615021	0.55	2.20583087	-2.123810707	-0.441094023	0.664877826	0.707	2.310837244	-2.226608578	-1.199024311	0.247477913	0.308	2.149074829	-2.282093055	pink	0.601976195	0.344205721	-0.194610313
ENSPLAG00000000632	NA	NA	non-significant	0.051462297	0.959508684	0.964	2.007215249	-1.94578224	0.721471206	0.480460013	0.493	2.381915023	-2.503004246	-0.572989621	0.574179636	0.618	2.782757954	-2.036520662	0.005606657	0.995593878	0.996	2.797898792	-2.328897002	-0.749563902	0.464085389	0.571	2.360957292	-2.404077008	red	0.253291316	-0.245763919	-0.091563331
ENSPLAG00000000633	irx6a	iroquois homeobox 6 [Source:NCBI gene;Acc:106948458]	non-significant	1.828034476	0.08371571	0.061	1.930493581	-1.89426301	0.284692873	0.779330501	0.754	1.874702545	-1.685072956	0.72470083	0.47852686	0.454	1.861191367	-1.678729226	0.062457407	0.950949946	0.947	2.056487418	-1.852728057	-1.559723163	0.137823983	0.122	1.82933841	-1.908029803	darkgreen	0.153260269	0.098754541	-0.147465543
ENSPLAG00000000634	rps12	ribosomal protein S12 [Source:NCBI gene;Acc:106945796]	non-significant	-0.36847559	0.716700949	0.725	2.059433193	-2.384094596	1.374620414	0.187161664	0.23	2.293595645	-2.182913623	1.52889181	0.144749035	0.194	2.02098911	-2.640189221	-0.576446372	0.572104488	0.599	2.017848409	-2.269139055	0.82919218	0.418846136	0.436	2.272594134	-2.073175855	magenta	0.15312247	0.364605575	-0.726435926
ENSPLAG00000000635	thrap3a	thyroid hormone receptor-associated protein 3-like [Source:NCBI gene;Acc:106954900]	non-significant	-1.136361189	0.270310322	0.388	2.402577107	-2.559293005	1.506735949	0.150299219	0.225	2.668682037	-2.582774981	-0.148873199	0.883411603	0.889	3.237918196	-2.090059904	-0.083523491	0.934441606	0.934	3.495386588	-2.640221637	0.087991934	0.930943627	0.926	2.730082406	-2.895653493	turquoise	0.317184946	0.13255065	-0.556602713
ENSPLAG00000000636	fan1	FANCD2 and FANCI associated nuclease 1 [Source:NCBI gene;Acc:106958145]	non-significant	-0.054165165	0.957384162	0.962	2.156528393	-2.360564797	0.34266651	0.736064547	0.753	1.988732284	-2.157414164	0.656306453	0.520443191	0.54	2.013060975	-2.126456122	-0.452741665	0.656639038	0.669	2.013181911	-1.997852462	-0.586563325	0.56544704	0.575	2.018446474	-2.086316001	brown	0.459247132	0.33888654	-0.409171854
ENSPLAG00000000637	tgm2b	transglutaminase 2 [Source:NCBI gene;Acc:106954742]	non-significant	1.087682139	0.290701995	0.329	2.255115093	-2.262830653	-1.50859843	0.149825938	0.202	2.330663167	-2.285814431	0.07051263	0.944611402	0.959	2.560654818	-2.032679124	0.836444102	0.41487122	0.483	2.421470501	-2.284366722	1.018845316	0.323003485	0.37	2.215828075	-2.39035267	yellow	-0.619087314	-0.5274724	0.213495432
ENSPLAG00000000638	nek4	NIMA related kinase 4 [Source:NCBI gene;Acc:106950087]	non-significant	0.578991063	0.569577687	0.523	1.884213422	-1.892953594	-0.994394997	0.334023513	0.303	1.835440302	-2.013028156	0.794256948	0.438031892	0.449	1.825836798	-1.715096676	-0.271227964	0.78958427	0.801	1.820192097	-1.887727799	-0.637346838	0.532655532	0.515	1.813039127	-1.923184057	turquoise	-0.031322039	-0.055186059	0.50530753
ENSPLAG00000000641	ap1s2	adaptor related protein complex 1 subunit sigma 2 [Source:NCBI gene;Acc:106952019]	Female Social Partner Preference	0.089569711	0.929591637	0.943	1.749923928	-1.622817925	0.392119325	0.699859506	0.62	1.688302676	-1.54937963	2.580116587	0.019501521	0.003	2.005915937	-1.531621957	-0.29298284	0.773192819	0.71	1.657015654	-1.603025217	-0.347540148	0.732585226	0.686	1.754825005	-1.671907422	blue	0.185045442	0.426959909	-0.251206064
ENSPLAG00000000642	fastkd1	FAST kinase domains 1 [Source:NCBI gene;Acc:106955140]	non-significant	0.218193374	0.829666942	0.802	1.798910873	-1.880414956	0.699603392	0.493670875	0.453	1.642090994	-1.825654081	0.290845485	0.774700341	0.758	1.704833212	-1.833719971	-1.03701682	0.314707652	0.217	1.624813297	-1.644520763	1.547321507	0.140775792	0.08	1.766029202	-1.599113508	magenta	-0.082809516	0.166094023	-0.429839327
ENSPLAG00000000644	frmd5	FERM domain containing 5 [Source:NCBI gene;Acc:106935922]	non-significant	0.401945388	0.692329444	0.693	2.176049102	-2.207093542	-1.489647491	0.154699854	0.142	1.945037706	-2.06704801	-0.635034767	0.533890086	0.551	1.981164769	-1.879592618	0.318092	0.754411094	0.764	2.20317445	-2.065745961	-1.530850995	0.144777987	0.161	2.030731705	-2.064329563	lightgreen	-0.156581921	-0.329856637	0.262120714
ENSPLAG00000000645	irf7	interferon regulatory factor 7 [Source:NCBI gene;Acc:106937983]	non-significant	-1.465682986	0.15952339	0.227	2.446698867	-2.176188633	-0.697239079	0.495111823	0.574	2.617167365	-2.536242546	-0.837180489	0.414146533	0.48	3.490440443	-1.970472174	1.262006594	0.224517936	0.326	3.239897769	-2.367427657	0.48674713	0.632848674	0.676	2.316309309	-2.824689109	darkgreen	-0.258999323	-0.433873448	0.094465113
ENSPLAG00000000647	nsmaf	neutral sphingomyelinase activation associated factor [Source:NCBI gene;Acc:106941817]	non-significant	0.964795389	0.347089268	0.265	1.644394254	-1.787069956	0.149291624	0.883086482	0.852	1.640638452	-1.595468568	-0.02286412	0.98202583	0.984	1.630914528	-1.653008893	0.058046263	0.954409895	0.952	1.568060189	-1.645377408	-0.966394045	0.347817876	0.246	1.601985222	-1.626815041	brown	0.387476518	0.062675646	-0.005950496
ENSPLAG00000000648	pgap4	post-GPI attachment to proteins GalNAc transferase 4 [Source:NCBI gene;Acc:106941034]	non-significant	-0.050493788	0.960270032	0.951	2.222361865	-2.382012728	0.508241704	0.617838267	0.639	2.086106202	-2.262188261	-0.178052814	0.860793389	0.868	2.040301833	-1.966545084	-0.49720701	0.625612028	0.614	1.897328619	-1.976223321	-0.748499848	0.464709477	0.492	2.088043809	-1.959762332	darkgrey	0.435145347	-0.007120659	-0.110472144
ENSPLAG00000000649	csmd3a	CUB and Sushi multiple domains 3 [Source:NCBI gene;Acc:106945148]	non-significant	0.176740991	0.861632146	0.894	2.264255234	-2.470264889	1.211620864	0.242288443	0.319	2.450551	-2.298827029	1.214384685	0.241259067	0.316	2.364851838	-2.256794994	-1.017966324	0.32340869	0.387	2.196573093	-2.216776097	-2.092438191	0.052210008	0.073	2.468445968	-2.344251427	brown	0.830395906	0.504698842	-0.582090536
ENSPLAG00000000650	NA	zinc finger CCHC domain-containing protein 7-like [Source:NCBI gene;Acc:106947399]	non-significant	-0.463788633	0.648209062	0.64	2.161556757	-1.944192623	-0.712885797	0.48562148	0.487	2.15190348	-2.232305881	-1.066253491	0.301270717	0.3	2.110932744	-1.824910142	0.457435373	0.653331793	0.668	2.012863316	-1.902769526	1.614324584	0.125441478	0.114	1.956884899	-2.027798583	grey60	-0.432360356	-0.34591468	0.497983492
ENSPLAG00000000651	trh	thyrotropin releasing hormone [Source:NCBI gene;Acc:106948005]	non-significant	-0.394581071	0.697663494	0.743	2.418813349	-2.419088795	-2.069435427	0.054113859	0.103	2.621522848	-2.579647669	-1.795955962	0.090358935	0.14	2.256259649	-2.26635787	-0.467817359	0.64604299	0.719	2.28017457	-2.332810669	2.026062152	0.059264068	0.093	2.445918323	-2.418067055	tan	-0.505809783	-0.212763719	0.494183304
ENSPLAG00000000652	tspan11	tetraspanin-11-like [Source:NCBI gene;Acc:106943146]	non-significant	-0.005153789	0.995943053	0.994	2.132571051	-1.845944211	0.471453938	0.643331564	0.648	2.793631495	-2.872897973	1.014431918	0.32464764	0.435	3.110698575	-1.89311141	1.271604105	0.221169831	0.345	2.990706079	-2.536795839	2.973203024	0.008749245	0.035	2.792815895	-2.867328139	turquoise	-0.140519837	0.145702555	0.181146905
ENSPLAG00000000654	gxylt2	glucoside xylosyltransferase 2-like [Source:NCBI gene;Acc:106941845]	non-significant	0.256119255	0.800684748	0.821	2.174497949	-2.274347395	-0.595680083	0.559264351	0.588	2.051975428	-2.289403398	-0.060948591	0.952113463	0.95	2.192554625	-1.96384751	0.433655464	0.670162719	0.695	2.100862238	-2.190637694	-1.3802068	0.185962399	0.209	2.124649603	-2.160328651	red	0.091970717	-0.229110487	-0.030395644
ENSPLAG00000000655	NA	NA	Social Preference	1.121335133	0.276488504	0.312	2.573830685	-2.295882481	-2.444812109	0.025725935	0.036	2.439179412	-2.20923684	-2.175011711	0.044085975	0.042	2.303721352	-1.852713156	1.442731125	0.167836417	0.234	2.387779057	-2.163594264	-0.130565885	0.897699487	0.916	2.150055479	-2.157067909	blue	-0.457220683	-0.567793835	0.42989549
ENSPLAG00000000657	tcp1	t-complex 1 [Source:NCBI gene;Acc:106936544]	non-significant	-0.423377835	0.676900319	0.634	1.897721745	-1.86648182	-0.458094308	0.652706414	0.608	1.895282412	-1.828675855	1.266173626	0.222586712	0.179	1.674780999	-1.884786333	-0.032596854	0.974387672	0.972	1.657873509	-2.001743621	1.575083393	0.134240419	0.093	1.827435118	-1.800891699	royalblue	-0.451887484	0.078330949	0.103064103
ENSPLAG00000000658	si:dkey-76k16.5	glycine N-acyltransferase-like protein 3 [Source:NCBI gene;Acc:106961698]	non-significant	-1.937442155	0.068109477	0.038	1.826801501	-1.887110858	-1.578788853	0.132874774	0.145	2.69441324	-2.134999694	0.057312976	0.954966504	0.94	4.002261218	-1.584440461	-0.287979155	0.776953438	0.713	4.062340202	-2.289519303	0.057444755	0.954881772	0.95	2.604303162	-3.159590274	black	-0.488061515	-0.224636704	0.288459218
ENSPLAG00000000659	zgc:77938	alcohol dehydrogenase class-3-like [Source:NCBI gene;Acc:106961687]	non-significant	-1.419972098	0.172246934	0.208	2.360575333	-2.419654425	-0.121686548	0.904579125	0.919	2.303991518	-2.411818145	-1.109845712	0.282572513	0.322	3.062507983	-2.043469732	2.024235766	0.059469856	0.096	2.865357736	-2.268398386	0.291879089	0.774021869	0.822	2.240814013	-2.588586697	blue	-0.335193405	-0.597886914	0.164904996
ENSPLAG00000000661	prtfdc1	hypoxanthine-guanine phosphoribosyltransferase-like [Source:NCBI gene;Acc:106962268]	Female Mating Preference	1.277067654	0.217373008	0.228	2.364640381	-1.980467357	-2.362025386	0.030412756	0.047	2.26886845	-2.321135997	-1.612933667	0.125231551	0.179	2.408446894	-1.958490695	0.47499831	0.641023102	0.661	2.234467341	-2.216222286	0.717646339	0.483026386	0.521	2.249154622	-2.367495914	turquoise	-0.463754662	-0.375391159	0.746328774
ENSPLAG00000000662	prdm11	PR/SET domain 11 [Source:NCBI gene;Acc:106937355]	non-significant	0.610262656	0.549110956	0.546	1.998846003	-1.804566439	-1.124087291	0.276653371	0.211	1.887634917	-1.761314651	-1.201786469	0.245978551	0.21	2.267771676	-1.616325489	0.418367728	0.681080197	0.629	2.123233784	-1.782098329	0.12892573	0.898976998	0.888	1.862809159	-1.904821946	salmon	-0.412921226	-0.302592426	0.406924186
ENSPLAG00000000663	si:dkey-84j12.1	transmembrane protein 8B [Source:NCBI gene;Acc:106955677]	non-significant	-0.233906393	0.817626277	0.836	1.914545038	-1.911590811	1.471138203	0.15958619	0.159	2.062816064	-2.056983959	1.438132008	0.168614956	0.167	1.835335133	-2.239189972	-1.364331673	0.190808466	0.181	1.947563377	-2.188773245	-1.508324047	0.150405649	0.16	2.11240982	-2.103753109	lightcyan	0.74751116	0.766921092	-0.483673472
ENSPLAG00000000665	NA	NA	non-significant	-0.812679297	0.426735786	0.593	2.089000055	-2.148451482	-0.748114805	0.464651299	0.534	2.204842848	-2.210608845	1.049707798	0.308598315	0.336	2.437103292	-2.165274659	0.129899117	0.898218795	0.899	2.524477019	-2.025191537	0.710329347	0.487432459	0.522	2.224075789	-2.272211471	magenta	-0.178647483	0.261721665	-0.208253056
ENSPLAG00000000666	10-Sep	septin-6-like [Source:NCBI gene;Acc:106949092]	non-significant	0.383427	0.705773318	0.732	2.204153504	-2.242404385	0.64205805	0.529429231	0.565	2.045655825	-2.509003084	-0.314038639	0.757326078	0.771	2.28276821	-2.047913968	1.621367988	0.123915228	0.164	2.332132824	-2.217403968	-0.000728305	0.999427641	1	2.318196503	-2.384648143	turquoise	0.203025614	-0.160088251	-0.423204941
ENSPLAG00000000667	NA	NA	non-significant	-0.471399094	0.642866688	0.663	1.996423768	-2.164039935	0.358402344	0.724469695	0.752	2.059439655	-1.900655467	1.054564133	0.306434373	0.3	2.069333856	-1.902762356	0.011018284	0.991341163	0.99	2.161039827	-1.92463145	-0.619778554	0.543879732	0.549	1.933839063	-2.043184535	orange	0.394913838	0.211440846	-0.371058528
ENSPLAG00000000668	NA	NA	non-significant	-1.559198617	0.135890423	0.195	2.474329733	-2.462035064	2.185393952	0.04319811	0.105	2.628812343	-2.727554307	0.624548129	0.540589055	0.612	3.486836719	-2.021968728	0.223294242	0.826051243	0.862	3.177620302	-2.675284216	-0.025725983	0.97978489	0.983	2.917185585	-3.042852215	turquoise	0.12641777	0.025498741	-0.376046111
ENSPLAG00000000670	NA	NA	non-significant	2.094724992	0.050208866	0.074	2.269098457	-2.291380276	1.23202636	0.23476747	0.293	2.311699316	-2.26721925	0.551260523	0.588653157	0.582	2.755540696	-2.200661192	-1.462416784	0.16243854	0.189	2.744994226	-2.112846184	-0.821677251	0.422990966	0.437	2.34121514	-2.382343747	purple	0.355507896	0.311278944	-0.530634395
ENSPLAG00000000672	zgc:153733	sesquipedalian-1-like [Source:NCBI gene;Acc:106961096]	Female Mating Preference	-0.981201474	0.339150528	0.393	2.302200355	-2.40108142	2.733698539	0.014175279	0.031	2.475885151	-2.478781769	0.112537727	0.911719898	0.931	2.721489837	-1.882365601	0.239279673	0.813839611	0.822	2.756685522	-2.521349066	-0.328630124	0.74657483	0.745	2.406384237	-2.524616644	turquoise	0.333776309	0.035049115	-0.67257258
ENSPLAG00000000673	gli3	transcriptional activator GLI3-like [Source:NCBI gene;Acc:106936562]	non-significant	-1.550817356	0.137882142	0.119	1.988329988	-2.044771124	-0.114954148	0.909833068	0.903	2.147765669	-1.999951117	0.471857006	0.643049669	0.64	1.954677743	-1.811709899	0.44462894	0.662372711	0.67	1.901012703	-1.736454568	-2.157690881	0.046031042	0.025	1.886549895	-1.920287872	brown	0.30848528	-0.074376695	-0.02610046
ENSPLAG00000000675	man2b1	mannosidase alpha class 2B member 1 [Source:NCBI gene;Acc:106957745]	non-significant	0.168463187	0.86804683	0.871	2.141009514	-2.141068533	1.58534959	0.13137631	0.12	2.030496267	-1.987220016	1.421790588	0.173237519	0.151	1.730629342	-2.021069298	0.794782437	0.438038628	0.468	1.930953072	-2.257966919	-0.809080398	0.429997362	0.431	2.113440671	-1.999879547	turquoise	0.463828684	0.224902335	-0.574792637
ENSPLAG00000000676	fam149b1	protein FAM149B1-like [Source:NCBI gene;Acc:106934968]	non-significant	-1.496191656	0.151467233	0.167	2.334355255	-2.072132039	-1.921310515	0.071682821	0.092	2.190639404	-2.217226017	-0.875232489	0.393688325	0.411	3.175783223	-1.988943459	2.243794801	0.03890601	0.055	2.407466049	-2.204493728	-0.586731535	0.565336694	0.566	2.270150781	-2.536598948	magenta	-0.360522999	-0.439316994	0.748668644
ENSPLAG00000000677	bsx	brain specific homeobox [Source:NCBI gene;Acc:106964359]	non-significant	1.842567327	0.081476198	0.133	2.305997203	-2.385649475	-0.357362057	0.725234137	0.765	2.338173388	-2.145610804	0.53682076	0.598371995	0.602	2.508864093	-2.149612952	0.71256995	0.48608072	0.491	2.504351743	-2.022648392	-1.994594095	0.062901433	0.072	2.254545609	-2.174522352	pink	0.09677729	0.154733083	0.06258191
ENSPLAG00000000678	NA	NA	non-significant	0.720134724	0.480441493	0.563	2.058257883	-2.088555958	1.605780853	0.12680105	0.142	1.939386956	-2.126296317	0.681552439	0.504733976	0.498	2.005059609	-1.957543243	0.726273132	0.477862082	0.451	1.964381555	-1.959706029	1.238242002	0.23297849	0.229	1.911975018	-2.128628488	salmon	0.264546695	0.27339899	-0.491557802
ENSPLAG00000000679	prkrip1	PRKR interacting protein 1 [Source:NCBI gene;Acc:550595]	non-significant	0.237301832	0.815030399	0.822	2.16204903	-1.882869551	-1.112357792	0.281521683	0.27	2.125002567	-1.964870527	-0.795250859	0.437469201	0.402	2.39330238	-1.811232373	-0.221651725	0.827308667	0.794	2.307317235	-1.954224934	2.229522572	0.040011681	0.049	1.980710832	-2.28008024	brown	-0.790061203	-0.353642838	0.584907658
ENSPLAG00000000680	bend5	BEN domain containing 5 [Source:NCBI gene;Acc:106948686]	Female Mating Preference	-0.114646189	0.909960577	0.902	2.114252505	-2.048436863	2.778977849	0.012892456	0.016	2.224577591	-2.153365126	1.264148898	0.223294946	0.259	2.164093153	-2.154309845	-0.665128157	0.515171044	0.533	2.178601559	-1.995100544	-1.304501456	0.20998991	0.22	2.095766202	-2.26660218	greenyellow	0.690592259	0.659832455	-0.793295511
ENSPLAG00000000682	NA	insulin-like growth factor-binding protein 5 [Source:NCBI gene;Acc:106941271]	non-significant	-1.761890291	0.09460232	0.078	1.89184949	-1.910417623	0.540565456	0.595843966	0.645	2.070830044	-1.997766239	0.639573025	0.531005234	0.53	2.105342047	-2.055823778	0.36138101	0.722406672	0.686	2.180913453	-1.9848884	-0.583115717	0.567711159	0.533	2.154178625	-2.013480381	midnightblue	0.390975032	0.326748592	-0.576947931
ENSPLAG00000000684	NA	calcium/calmodulin-dependent protein kinase type II subunit beta [Source:NCBI gene;Acc:106955966]	non-significant	-0.176649932	0.861702657	0.874	2.179675849	-2.249653583	0.65199551	0.523152905	0.549	2.25877942	-2.339286571	-0.275177359	0.786508208	0.822	2.26439102	-2.145449197	0.193104443	0.849237347	0.865	2.090684813	-2.065395913	-3.600851216	0.002300129	0.001	2.187973912	-2.261329998	brown	0.662572421	0.214913247	-0.271152732
ENSPLAG00000000685	slc20a2	solute carrier family 20 member 2 [Source:NCBI gene;Acc:106962023]	non-significant	0.359156325	0.723544277	0.769	2.342567295	-2.573006822	-0.195955381	0.846976504	0.873	2.600997126	-2.43782692	0.270752561	0.789852701	0.8	2.444141661	-2.314475948	0.070849538	0.944370297	0.956	2.29947795	-2.390971097	-3.403450962	0.003508634	0.009	2.440911536	-2.322025054	brown	0.546721834	0.107554882	-0.319134493
ENSPLAG00000000687	tk1	thymidine kinase 1 [Source:NCBI gene;Acc:106951261]	non-significant	-0.442387886	0.66333661	0.721	2.52413931	-2.584394898	2.170633798	0.044465369	0.089	2.470113552	-2.424767205	0.857843307	0.40295346	0.499	2.584525322	-1.911459163	-0.283470169	0.780347162	0.767	2.559392089	-2.27187561	-0.388094701	0.702914049	0.741	2.244642785	-2.320900809	turquoise	0.481712805	0.260933772	-0.853649111
ENSPLAG00000000688	slc13a5b	solute carrier family 13 member 5-like [Source:NCBI gene;Acc:106959294]	non-significant	-1.137013026	0.270044646	0.297	2.252214729	-2.184560136	-1.683946692	0.110526993	0.119	2.205679949	-2.059579216	0.11306267	0.911309957	0.92	1.935949	-2.167213054	-0.444090847	0.66275378	0.667	2.204796737	-2.105251495	0.326076739	0.748470965	0.759	2.152857149	-2.033882704	cyan	-0.294299612	-0.131743052	0.121406228
ENSPLAG00000000690	SIPA1L1	signal induced proliferation associated 1 like 1 [Source:HGNC Symbol;Acc:HGNC:20284]	non-significant	1.608138317	0.124735393	0.15	2.123195398	-2.118023041	-1.873602564	0.078342874	0.072	1.994913547	-2.025580135	-1.41978043	0.17381321	0.16	1.980341304	-2.021222627	1.876167378	0.078460713	0.079	2.07871706	-2.05588613	-0.92111005	0.370282975	0.378	2.038260407	-1.939513434	blue	-0.439664808	-0.628815625	0.430997557
ENSPLAG00000000691	cep112	centrosomal protein 112 [Source:NCBI gene;Acc:106957064]	non-significant	-0.141504271	0.889000954	0.868	1.848623834	-1.81785119	0.818089931	0.424664479	0.323	1.520875434	-1.676860447	-0.503502799	0.621095151	0.607	1.463865431	-1.505007611	1.2167729	0.240832428	0.164	1.629156762	-1.659443153	-1.022882705	0.321146947	0.231	1.652573734	-1.526040963	orange	0.392334172	-0.209415567	-0.220989964
ENSPLAG00000000692	grin2da	glutamate receptor ionotropic	non-significant	-0.405698702	0.689617202	0.695	2.06007355	-2.057806833	0.787753347	0.441725022	0.479	2.268648555	-2.253740159	1.194186653	0.2488595	0.3	2.002053042	-2.222835772	-1.624575256	0.123225501	0.13	2.190547398	-2.025710217	-1.142313109	0.269651719	0.275	2.097351637	-2.143120371	green	0.623169036	0.644365211	-0.591345608
ENSPLAG00000000693	NA	post-GPI attachment to proteins factor 2-like [Source:NCBI gene;Acc:106956790]	non-significant	0.369797595	0.71573215	0.707	2.161739317	-1.964160002	0.990707438	0.335769591	0.332	2.23033857	-1.931782232	1.577296032	0.13321774	0.144	2.513896424	-1.80325328	-1.009238889	0.327451577	0.334	2.368010804	-1.937396954	-1.772236767	0.094842715	0.113	2.125309012	-2.245140843	yellow	0.561406513	0.407209466	-0.028380723
ENSPLAG00000000695	NA	rab11 family-interacting protein 1-like [Source:NCBI gene;Acc:106950388]	non-significant	-0.695679461	0.495275796	0.476	1.974163003	-2.079026843	-1.458171037	0.163084707	0.168	2.113207002	-2.343115278	-0.014226591	0.988815418	0.991	2.130548836	-1.766223124	1.208793025	0.243803105	0.256	2.017697307	-2.002656698	-0.090939751	0.928636815	0.925	2.104738322	-2.018513194	grey60	-0.252551974	-0.476619694	0.363625656
ENSPLAG00000000696	NA	NA	non-significant	-0.43248958	0.670384541	0.722	2.308298184	-2.500060233	1.043360696	0.311443109	0.37	2.005825839	-2.16121361	-0.294930768	0.771630762	0.771	2.31496009	-2.076230145	-0.414322463	0.683981445	0.711	2.110681568	-1.959692956	0.834955397	0.415685214	0.431	2.057228715	-1.984724712	turquoise	-0.027908602	-0.226822116	-0.281769126
ENSPLAG00000000697	rrn3	RRN3 homolog	non-significant	-0.624491912	0.539929719	0.524	1.930430474	-1.808895532	-0.50821194	0.617858697	0.588	1.9871009	-1.894229276	0.453616663	0.655862047	0.625	1.765435476	-1.933917594	0.486144237	0.633266967	0.604	1.824681678	-2.044011327	2.821240991	0.012031389	0.005	1.925316105	-1.953115638	brown	-0.620617512	-0.183907328	0.227978353
ENSPLAG00000000698	NA	transcriptional activator GLI3-like [Source:NCBI gene;Acc:106957989]	non-significant	0.199714256	0.843882638	0.852	2.198339907	-2.152642654	0.104523954	0.917981168	0.898	1.905859126	-2.082081418	-1.031797141	0.3166743	0.292	2.235047133	-1.607619955	1.934720736	0.070382868	0.062	2.252466973	-2.00762383	-2.442652187	0.026182808	0.025	1.927373683	-2.030004273	red	0.224472088	-0.443981468	0.106717153
ENSPLAG00000000699	JAK2	tyrosine-protein kinase JAK2-like [Source:NCBI gene;Acc:106953247]	Female Mating Preference	0.325117333	0.748739852	0.738	1.88120362	-2.000396048	2.891077461	0.010179884	0.001	1.832400475	-1.767501764	1.27040325	0.221112879	0.169	1.572977411	-1.707109486	-0.160865013	0.874155471	0.86	1.621666322	-1.870139488	-0.082039112	0.935603915	0.925	1.764249285	-1.649362793	black	0.521131699	0.310001578	-0.357189854
ENSPLAG00000000700	prim1	DNA primase subunit 1 [Source:NCBI gene;Acc:106961403]	Female Mating Preference	-0.622531013	0.541190007	0.555	2.047774794	-2.172441415	3.402257474	0.003405198	0.001	1.939940129	-2.031767682	0.679966783	0.505712567	0.529	1.97121686	-2.012728246	-0.954681032	0.353536007	0.364	2.108285957	-1.909452843	-0.571944503	0.575079981	0.59	1.878958254	-2.114698376	turquoise	0.591546234	0.401356261	-0.856750002
ENSPLAG00000000702	hmg20b	high mobility group 20B [Source:NCBI gene;Acc:106959368]	non-significant	-2.41109962	0.026490616	0.038	2.158493251	-2.241264041	-0.325129417	0.749064223	0.761	2.127969901	-1.999587455	-0.78477176	0.443424625	0.426	1.897045859	-2.161275319	0.57109725	0.575640862	0.587	1.923176302	-2.083035748	1.780712589	0.093402289	0.096	2.19391938	-2.16575819	brown	-0.40753778	-0.12076103	0.098225329
ENSPLAG00000000704	tbc1d30	TBC1 domain family member 30 [Source:NCBI gene;Acc:106954112]	non-significant	0.767971825	0.452194711	0.486	2.116967219	-2.050069983	0.66109137	0.517444813	0.584	2.38737095	-2.254223465	-0.58018224	0.569429468	0.572	2.080609002	-2.472517973	-0.565394288	0.579423558	0.588	2.292940619	-2.367727304	-0.179535755	0.859706271	0.87	2.194249211	-2.189017395	pink	0.120787223	0.307924927	0.099096267
ENSPLAG00000000705	si:ch73-215d9.1	dyslexia-associated protein KIAA0319-like [Source:NCBI gene;Acc:106958835]	non-significant	2.274133504	0.035076164	0.054	2.275264585	-2.306563051	0.698358728	0.494429139	0.559	2.240702881	-2.220765642	0.656905188	0.520067471	0.553	1.893532605	-2.467682746	-0.807010584	0.431155609	0.48	2.261133203	-2.257539339	1.253050415	0.227677895	0.267	2.211650125	-2.303822546	yellow	0.279527825	0.515605887	-0.02846675
ENSPLAG00000000706	NA	NA	non-significant	-0.357130244	0.725035267	0.738	2.427804229	-2.317228636	0.387837766	0.702966341	0.757	2.287388433	-2.289268854	1.113393449	0.281089299	0.359	2.269664004	-2.488259982	-0.254424262	0.802315719	0.829	2.281293331	-2.244074956	-0.563794265	0.580487119	0.633	2.453532071	-2.373711086	yellow	0.545679751	0.611708483	-0.117031166
ENSPLAG00000000707	NA	NA	non-significant	0.720702914	0.480099976	0.454	2.086740172	-2.097889485	1.063080796	0.302665939	0.344	1.901257562	-2.159825114	-1.090890968	0.290595025	0.303	2.017958974	-1.875019401	-0.479031203	0.638211712	0.67	1.969493099	-1.881070261	1.256715024	0.226380767	0.215	1.901593142	-1.930702923	tan	0.149640536	0.30037987	-0.014839094
ENSPLAG00000000709	NA	zinc finger protein 62-like [Source:NCBI gene;Acc:106964652]	Female Mating Preference	0.702383506	0.491183002	0.471	2.075663772	-2.029679087	2.159198632	0.045470553	0.04	2.165020763	-1.940701449	-0.052175842	0.958998924	0.955	2.197488964	-1.967061323	-0.718760142	0.482357765	0.508	2.245683546	-2.071394022	0.607690005	0.551677093	0.579	1.855309601	-2.201894188	purple	0.426923081	0.496455649	-0.523726203
ENSPLAG00000000710	NA	phosphoinositide 3-kinase regulatory subunit 5-like [Source:NCBI gene;Acc:106963936]	Female Mating Preference	-1.169070773	0.257216915	0.278	2.209967837	-2.353209762	2.88220698	0.010372662	0.021	2.581081411	-2.261484841	0.610669122	0.549525103	0.645	2.3621517	-2.157778176	-0.778230045	0.447465029	0.489	2.303040225	-2.170569789	-0.721953196	0.480444015	0.518	2.204668081	-2.385813449	turquoise	0.590100913	0.319332357	-0.797928002
ENSPLAG00000000711	NA	synaptonemal complex central element protein 3 [Source:NCBI gene;Acc:106937272]	non-significant	0.211076877	0.835134695	0.791	1.447668337	-1.459188673	1.395931981	0.180762684	0.063	1.458003477	-1.431527254	1.472566106	0.159204753	0.049	1.62091933	-1.3988563	-0.687954759	0.501051935	0.387	1.504748131	-1.396955183	0.054082761	0.957519533	0.947	1.368359978	-1.583118981	green	0.708045291	0.65605427	-0.76794203
ENSPLAG00000000712	tdg.2	G/T mismatch-specific thymine DNA glycosylase-like [Source:NCBI gene;Acc:106939000]	non-significant	0.36214718	0.721345388	0.709	1.743634363	-1.868902746	-0.416636361	0.682175969	0.68	1.816437006	-1.672751756	-1.171260709	0.257706074	0.231	1.799291884	-1.823261453	1.789312799	0.091960357	0.051	1.614689126	-1.875233109	-0.32314175	0.750652534	0.721	1.95561714	-1.829461179	magenta	-0.130797566	-0.384543505	0.493138534
ENSPLAG00000000713	NA	uncharacterized LOC106964294 [Source:NCBI gene;Acc:106964294]	non-significant	0.494213831	0.626971595	0.642	1.936223308	-1.933019643	0.290923571	0.774641634	0.775	1.98174388	-1.964088125	-0.611284823	0.549127004	0.493	2.620649314	-1.878099145	0.154893101	0.87878707	0.878	2.623947097	-1.775101211	1.838311097	0.084112535	0.087	2.057055739	-2.252914854	midnightblue	-0.128488977	-0.183247517	0.393755328
ENSPLAG00000000714	NA	NA	non-significant	0.073544209	0.942162335	0.949	1.486141592	-1.413784993	-0.054194947	0.957413875	0.946	1.731986454	-1.585198232	-0.671284967	0.511089828	0.307	2.653767439	-1.278522795	-0.206648525	0.838816317	0.729	2.482454146	-1.457342256	1.96612215	0.066364904	0.052	1.731948417	-2.263272589	brown	-0.584138527	-0.124974073	0.349338085
ENSPLAG00000000715	flr	tetratricopeptide repeat protein 30A-like [Source:NCBI gene;Acc:106940681]	non-significant	-1.690101113	0.107787172	0.058	1.721704635	-1.754690054	-1.381291174	0.185139371	0.142	1.964278199	-1.977123876	-0.369687226	0.716196544	0.655	2.594598663	-1.608199935	0.425314989	0.676109685	0.63	2.370974202	-1.794804714	0.214532267	0.832764505	0.8	1.959209203	-2.003422049	purple	-0.391369762	-0.332283171	0.59712656
ENSPLAG00000000716	NA	chloride channel protein 2-like [Source:NCBI gene;Acc:106938191]	non-significant	-0.800087606	0.433813306	0.506	2.303275379	-2.379946297	0.665197985	0.514879274	0.571	2.384356206	-2.348571628	-0.003521034	0.99723176	0.995	2.14800718	-2.307701385	-0.592529498	0.561540162	0.613	2.295430007	-2.308268344	-0.894952741	0.38369942	0.445	2.413151333	-2.585250109	lightcyan	0.527674311	0.420124891	-0.157877941
ENSPLAG00000000718	SCN8A	sodium channel protein type 8 subunit alpha-like [Source:NCBI gene;Acc:106962534]	non-significant	0.03009448	0.976313958	0.968	2.139537253	-2.207687466	0.871465086	0.395683619	0.438	2.113205498	-2.161643951	0.557433569	0.5845227	0.614	2.273987337	-2.157529017	-1.590970008	0.130617185	0.172	2.277643767	-2.12435494	-3.935328686	0.001124516	0	2.185137892	-2.295205436	brown	0.719248228	0.244526225	-0.346005018
ENSPLAG00000000720	RASAL1	RAS protein activator like 1 [Source:NCBI gene;Acc:106953533]	non-significant	-0.762433976	0.455411874	0.512	2.241541951	-2.201604337	2.208528782	0.041278589	0.069	2.326709775	-2.371710152	0.930058445	0.36540611	0.424	2.153678216	-2.68037871	-2.052535005	0.056352894	0.085	2.340286272	-2.61854895	-2.795233362	0.012701594	0.033	2.405216825	-2.709682747	black	0.833197784	0.595416016	-0.620532267
ENSPLAG00000000723	myorg	myogenesis regulating glycosidase (putative) [Source:NCBI gene;Acc:106958265]	non-significant	0.345299344	0.73376399	0.739	2.127877113	-2.13670589	0.438379461	0.666650502	0.68	1.9934461	-2.124495438	1.237278999	0.232860931	0.237	2.068076764	-2.262534636	-0.790608951	0.440403547	0.44	2.016150202	-2.166497371	-1.448697115	0.166185178	0.17	2.077534278	-2.279043538	darkgrey	0.573919614	0.222484829	-0.114442129
ENSPLAG00000000724	mblac1	metallo-beta-lactamase domain containing 1 [Source:NCBI gene;Acc:106956081]	non-significant	0.388794066	0.701866478	0.742	2.18000894	-1.896495894	-0.556381471	0.585225631	0.582	2.209460382	-2.060105686	1.095801804	0.288500655	0.285	2.434789091	-1.878627204	0.69727223	0.495353707	0.511	2.352767742	-1.79121996	-0.167624022	0.868919118	0.864	1.956875576	-1.923101075	darkturquoise	0.04373844	0.118536644	-0.475748535
ENSPLAG00000000725	dhx29	DExH-box helicase 29 [Source:NCBI gene;Acc:106939760]	non-significant	1.014478277	0.323438109	0.215	1.564746575	-1.53315122	1.404894381	0.178125062	0.082	1.639321625	-1.587392078	-0.017614876	0.986151899	0.984	2.045920197	-1.560469566	0.294197454	0.772280826	0.69	1.945535667	-1.602598202	0.131486382	0.896982642	0.868	1.635733378	-1.57765005	greenyellow	0.344172048	0.167093436	-0.490292214
ENSPLAG00000000726	pdlim5b	PDZ and LIM domain protein 5-like [Source:NCBI gene;Acc:106949388]	non-significant	0.201573455	0.842449803	0.827	2.027651932	-1.948383054	-0.998011863	0.332317121	0.36	2.077651588	-2.253306788	-0.161757993	0.873410099	0.858	2.304555943	-2.000072145	-0.108813457	0.914664557	0.922	2.090801335	-1.974560122	0.426281612	0.675419316	0.673	1.899747375	-2.080734754	grey60	-0.171787554	-0.302699272	0.498349383
ENSPLAG00000000727	pla2g6	phospholipase A2 group VI [Source:NCBI gene;Acc:106936627]	non-significant	-1.040576889	0.311479536	0.276	2.04677437	-1.956461976	0.093273489	0.926780584	0.906	1.841236273	-1.843433137	1.27542239	0.219373844	0.176	1.752252583	-1.73021266	0.821002239	0.423364548	0.409	1.845377807	-1.837749631	-0.575096922	0.572995561	0.542	1.80349559	-1.819770116	grey	0.246000746	0.115517752	-0.265095637
ENSPLAG00000000729	gpr137	integral membrane protein GPR137-like [Source:NCBI gene;Acc:106957954]	Female Mating Preference	0.317492149	0.754425246	0.719	1.464378508	-1.556487699	-2.114798091	0.049574242	0.01	1.560005104	-1.59972546	0.399237886	0.694706183	0.58	2.629157491	-1.390186762	2.353920622	0.031282569	0.019	2.170487696	-1.593909711	0.896746014	0.382769352	0.264	1.797318071	-1.795626351	purple	-0.446124395	-0.482012576	0.565533193
ENSPLAG00000000730	znf407	zinc finger protein 407 [Source:NCBI gene;Acc:106953060]	non-significant	-0.019569668	0.984596161	0.977	1.755063178	-1.849418358	1.148640215	0.266665883	0.218	1.68275003	-1.693980766	0.511938005	0.615303597	0.601	1.648370209	-1.776022029	-0.364085295	0.720424129	0.683	1.633952085	-1.739252757	-0.132035382	0.896555148	0.904	1.540287423	-1.659316885	purple	0.155981056	0.201910037	-0.485018644
ENSPLAG00000000731	NA	NA	non-significant	-0.04943833	0.961099777	0.966	2.285122246	-2.111262745	0.332598642	0.74351775	0.753	2.382588642	-2.07026936	1.354983154	0.193218182	0.227	2.806500009	-1.845328681	0.259680737	0.798326752	0.818	2.692003103	-2.13122622	-0.775487741	0.449038838	0.518	2.291763394	-2.52520314	brown	0.587254994	0.362945985	-0.150646762
ENSPLAG00000000732	NA	H-2 class I histocompatibility antigen	non-significant	0.944228736	0.35722082	0.389	2.153640515	-2.194344971	1.343734893	0.196757477	0.242	2.215193346	-2.238129747	-0.515494513	0.612869506	0.615	3.045586854	-1.844608249	-0.577742658	0.571249198	0.575	3.12168821	-2.251756966	0.40125885	0.693385302	0.696	2.169298348	-2.625257591	magenta	0.037370836	0.16471053	-0.394359878
ENSPLAG00000000733	lrch1	leucine-rich repeats and calponin homology (CH) domain containing 1 [Source:ZFIN;Acc:ZDB-GENE-030131-1783]	non-significant	-0.368116189	0.716964413	0.605	1.327262597	-1.369545618	-0.00901242	0.992914514	0.991	1.32869417	-1.285617732	-0.220160985	0.828377162	0.74	1.521030061	-1.249610155	1.38970826	0.183109835	0.033	1.31537671	-1.26708361	0.090785565	0.928757457	0.908	1.257696932	-1.384019544	grey	0.03407291	-0.120190156	0.061132294
ENSPLAG00000000734	anapc7	anaphase promoting complex subunit 7 [Source:NCBI gene;Acc:106957689]	non-significant	0.255609566	0.801072383	0.722	1.645418868	-1.509592919	-0.562387874	0.581218384	0.477	1.471145962	-1.42282653	-0.240650003	0.812714736	0.741	1.595552477	-1.373035183	0.818823185	0.424571973	0.27	1.503458296	-1.404519583	-0.096807943	0.924046638	0.914	1.476370046	-1.432316703	green	-0.339558059	-0.379102136	0.528437871
ENSPLAG00000000735	NA	ras-interacting protein 1-like [Source:NCBI gene;Acc:106958088]	Female Mating Preference	1.964106574	0.064721524	0.153	2.74558436	-2.726533414	4.086863994	0.000773273	0	2.252273768	-2.294022049	1.320218346	0.204324089	0.268	2.347111558	-2.004436577	-1.662235682	0.115368863	0.136	2.353354797	-2.073275533	-0.113364285	0.911111488	0.925	2.228189397	-2.198710521	green	0.739294436	0.539139587	-0.707308396
ENSPLAG00000000737	dusp22a	dual specificity protein phosphatase 22-A-like [Source:NCBI gene;Acc:106951239]	non-significant	1.440337656	0.166479961	0.152	1.988059566	-2.062712554	-0.584625794	0.5665051	0.56	2.248494293	-2.082628468	-0.053595134	0.957884724	0.944	2.447879738	-1.763674268	-1.024350576	0.320473858	0.285	2.15260258	-1.819541451	1.789616982	0.091909717	0.067	1.76774502	-2.037392515	brown	-0.330118757	0.017618797	0.258415863
ENSPLAG00000000738	NA	NA	non-significant	-2.682551991	0.014960604	0.002	1.927310408	-1.76419018	1.531954655	0.143995403	0.125	2.191491362	-1.908328194	-0.111362469	0.91263778	0.912	2.28972931	-1.587296289	-1.894885362	0.07579288	0.082	2.149701901	-1.988939361	0.243994877	0.810246832	0.77	1.983457876	-2.113630982	turquoise	0.242967248	0.202450074	-0.196246969
ENSPLAG00000000739	si:dkey-27j5.5	si:dkey-27j5.5 [Source:ZFIN;Acc:ZDB-GENE-121214-264]	non-significant	-0.048202789	0.96207115	0.973	2.378128805	-2.533236	0.286627874	0.777873382	0.812	2.542858179	-2.427569448	-0.431083755	0.671843044	0.709	2.839044023	-2.018637132	-0.629598684	0.53758992	0.586	2.798018431	-2.361452814	1.500017852	0.152526188	0.214	2.351359821	-2.535195662	tan	0.037712677	0.425014889	0.104019619
ENSPLAG00000000742	arhgef16	Rho guanine nucleotide exchange factor 16 [Source:NCBI gene;Acc:106944885]	non-significant	-1.215999572	0.239272305	0.2	1.939017762	-1.937824473	-0.049979548	0.960723272	0.964	1.967818092	-1.736148731	-0.041635942	0.967275731	0.96	2.021520156	-1.864392302	-0.959681404	0.35108699	0.306	2.090006687	-1.804503616	0.527856662	0.604635123	0.59	1.847749802	-1.943530035	orange	-0.378718449	-0.153099657	0.324051185
ENSPLAG00000000743	C16orf89	chromosome unknown open reading frame	non-significant	0.235845686	0.816143383	0.818	2.118960665	-2.075626739	-2.067589115	0.054306397	0.05	2.005455152	-2.088432947	-0.867362149	0.397864184	0.417	1.832866511	-2.042735549	-0.669794865	0.512266239	0.553	2.184409275	-2.033778176	1.478425427	0.158155142	0.162	2.029042309	-1.994067044	yellow	-0.595870717	-0.364207473	0.39372216
ENSPLAG00000000744	mycbp	MYC binding protein [Source:NCBI gene;Acc:106948721]	non-significant	-0.802701462	0.432338097	0.458	1.927541754	-2.086592286	0.229786509	0.821009407	0.856	1.988886554	-2.150938257	0.728420423	0.47630618	0.489	2.300458979	-1.881266183	-0.604021119	0.55405543	0.559	2.0616605	-1.910399806	0.355260721	0.726901038	0.75	2.184424473	-1.947216395	turquoise	0.108311123	0.062693477	-0.431999598
ENSPLAG00000000745	NA	KIAA0825 ortholog [Source:NCBI gene;Acc:106946006]	non-significant	-1.167927978	0.257666199	0.28	2.133322689	-2.201755279	-0.341306832	0.73706955	0.75	2.379241164	-2.33689812	1.375735523	0.186822377	0.221	2.262141672	-2.113137854	-0.654849273	0.521602017	0.568	2.184308195	-2.226556176	-0.389158325	0.70214223	0.726	2.091330104	-2.172410999	grey	0.293605437	0.317365977	0.07727166
ENSPLAG00000000748	washc4	WASH complex subunit 4 [Source:NCBI gene;Acc:106948417]	non-significant	-1.348171499	0.193877887	0.149	1.828926002	-1.989310142	-1.93910658	0.06933086	0.035	1.639911321	-1.89185937	-1.497415676	0.15268632	0.131	1.984141174	-1.845573008	0.624235996	0.541019777	0.484	1.948705725	-1.734709465	-1.39303974	0.182118074	0.154	1.995352787	-1.852238054	magenta	-0.376616336	-0.464466888	0.646399438
ENSPLAG00000000749	NA	arrestin domain-containing protein 3-like [Source:NCBI gene;Acc:106958268]	non-significant	-0.863958785	0.398672839	0.474	2.356173821	-2.643445078	1.328692218	0.201571358	0.284	2.354929203	-2.515355493	0.726046055	0.477723019	0.547	2.242579178	-2.735998905	0.542221054	0.594923959	0.618	2.101305509	-2.316415471	-1.325472729	0.2030994	0.243	2.265584595	-2.421001215	yellow	0.412984916	0.216669229	-0.138449795
ENSPLAG00000000750	trim25	E3 ubiquitin/ISG15 ligase TRIM25-like [Source:NCBI gene;Acc:106962911]	non-significant	-0.546663173	0.591142655	0.618	2.487480671	-2.224577047	-1.386482214	0.183577889	0.246	2.189798165	-2.718381269	-1.980804933	0.06408844	0.096	2.246799039	-2.555678156	1.30640609	0.209356562	0.276	2.27227832	-2.530086284	-0.116428524	0.908720165	0.904	2.472237491	-2.38277299	blue	-0.471907991	-0.840622847	0.38284287
ENSPLAG00000000752	pmpca	peptidase	non-significant	0.276217776	0.785442559	0.75	1.689457458	-1.754374041	0.710936717	0.486797792	0.421	1.730369671	-1.597208632	0.285614192	0.778636612	0.721	1.728237567	-1.699666417	0.656982524	0.520263646	0.451	1.651302152	-1.822341349	-0.275442771	0.786400342	0.751	1.635806412	-1.81307518	turquoise	0.116350516	-0.149600626	-0.409973874
ENSPLAG00000000753	ndufa2	NADH:ubiquinone oxidoreductase subunit A2 [Source:NCBI gene;Acc:106948565]	non-significant	-0.050929973	0.959927141	0.965	2.213283677	-2.216277761	-0.355774992	0.726400947	0.699	2.182661171	-1.871052752	1.337090059	0.198872496	0.202	1.918166743	-1.905464632	-1.608818829	0.126645652	0.122	2.047328571	-2.00341899	1.273750953	0.220426277	0.236	2.094766227	-2.026268106	brown	-0.319901622	0.268288335	-0.084413255
ENSPLAG00000000754	tpi1b	triosephosphate isomerase 1 [Source:NCBI gene;Acc:106951131]	non-significant	-0.021923914	0.982743363	0.987	2.231589495	-2.043002624	-1.884595565	0.076761302	0.095	2.346239226	-2.161417934	-1.273755556	0.219950179	0.271	2.230991781	-2.125101537	1.596336348	0.129412164	0.154	2.192868344	-2.153355742	1.5395722	0.14264709	0.166	2.21305202	-2.126583229	green	-0.874218806	-0.673832432	0.697421923
ENSPLAG00000000755	lingo2b	leucine-rich repeat and immunoglobulin-like domain-containing nogo receptor-interacting protein 2 [Source:NCBI gene;Acc:106953130]	non-significant	-1.03838821	0.312470128	0.451	2.160569587	-2.20743392	0.116866917	0.908339902	0.93	2.464971638	-2.506337311	-1.208862409	0.243319176	0.247	1.995254273	-3.865287533	-0.654449286	0.521853178	0.514	2.443606126	-3.197998783	1.694685571	0.108948177	0.152	2.809739217	-2.49417854	tan	-0.022539053	0.246067901	0.17812812
ENSPLAG00000000756	plgrkt	plasminogen receptor with a C-terminal lysine [Source:NCBI gene;Acc:106946419]	non-significant	1.274614137	0.21822176	0.182	1.872841469	-1.920583028	-1.492694279	0.153907512	0.145	2.083649773	-1.88721244	0.953119966	0.353932687	0.334	2.327917109	-1.729954734	0.778497325	0.447311821	0.403	2.141076675	-1.76693571	1.722732533	0.103649744	0.102	2.022031778	-2.136675653	turquoise	-0.435812833	-0.137270448	0.518491538
ENSPLAG00000000757	tspan3b	tetraspanin-3-like [Source:NCBI gene;Acc:106945591]	non-significant	0.348777642	0.731193802	0.698	1.76755877	-1.76579652	0.561603556	0.581740856	0.501	1.721807033	-1.53448523	1.859611385	0.080397555	0.043	1.910687621	-1.453549834	-1.307184435	0.209098174	0.108	1.649639933	-1.544151069	1.697382578	0.108428693	0.049	1.655488884	-1.765403778	lightyellow	0.136079872	0.703808916	-0.223616712
ENSPLAG00000000758	NA	NA	Social Preference	0.310367607	0.759750419	0.763	2.087914409	-2.181105052	2.637120802	0.017333117	0.038	2.53622841	-2.373008716	2.514938393	0.022296746	0.036	2.567299905	-1.997591345	-1.02088975	0.322062426	0.393	2.505401831	-2.308675379	-1.137503959	0.271598669	0.323	2.357380689	-2.583527538	blue	0.836737239	0.875261464	-0.733418694
ENSPLAG00000000759	pi4kb	phosphatidylinositol 4-kinase beta [Source:NCBI gene;Acc:106952733]	non-significant	-0.862259161	0.399583301	0.474	2.319468362	-2.481071696	1.84065874	0.083256861	0.148	2.47805192	-2.479453458	0.769210993	0.452360697	0.525	2.903834461	-2.10851223	-1.294043637	0.213494491	0.295	2.897193697	-2.52744922	0.075449374	0.940765634	0.944	2.452516161	-2.662396171	blue	0.678447985	0.733063574	-0.418122944
ENSPLAG00000000761	gpr27	probable G-protein coupled receptor 173 [Source:NCBI gene;Acc:106939727]	non-significant	-0.478203493	0.638107016	0.557	1.778911051	-1.726892938	-0.40959028	0.687239239	0.66	1.70082093	-1.763596889	-0.988497804	0.336818929	0.297	1.61757217	-1.60980291	-0.372181746	0.714500853	0.72	1.803580681	-1.750433591	0.045245616	0.964455345	0.956	1.718795632	-1.626054488	magenta	-0.049417702	-0.182271295	0.405017634
ENSPLAG00000000763	NDUFS8	NADH:ubiquinone oxidoreductase core subunit S8 [Source:NCBI gene;Acc:106954498]	non-significant	-0.606928087	0.551274551	0.426	1.619905389	-1.449679863	1.11072594	0.282203975	0.154	1.594038241	-1.474297226	1.370999263	0.18826687	0.087	1.718730409	-1.277281202	-0.080026835	0.937179822	0.919	1.694000448	-1.38700704	0.380826459	0.708197174	0.609	1.579477123	-1.602481031	red	0.241451096	0.592111565	-0.519627281
ENSPLAG00000000764	NA	NA	non-significant	-0.288644059	0.776062725	0.796	2.35263559	-2.647967764	1.945102793	0.06855408	0.075	2.033044422	-2.173222496	-0.221966752	0.826993678	0.867	2.256817032	-2.039042764	-0.764819769	0.455193765	0.514	2.192414192	-2.049081837	-1.232030316	0.235230218	0.281	2.162458424	-2.221690688	brown	0.731376125	0.205047438	-0.300754877
ENSPLAG00000000765	SMURF2	E3 ubiquitin-protein ligase SMURF2-like [Source:NCBI gene;Acc:106937021]	non-significant	-0.425586061	0.675318793	0.7	2.402332608	-2.292243629	0.523018924	0.607735111	0.66	2.395211449	-2.345753262	0.013719628	0.989213953	0.986	3.006030656	-2.021483105	-2.178662076	0.044192626	0.086	2.944479963	-2.272436095	-4.707221976	0.000219979	0	2.421128542	-2.637470803	pink	0.346124798	0.235772981	-0.160286536
ENSPLAG00000000766	arrb1	beta-arrestin-1 [Source:NCBI gene;Acc:106941570]	non-significant	0.48772213	0.631475785	0.631	2.134903743	-1.897498813	-1.055182108	0.306159797	0.3	2.094035774	-1.968826157	1.872046635	0.078569047	0.056	2.013117794	-1.752207283	-0.036739075	0.97113447	0.961	1.972781103	-1.926283699	-1.016520742	0.324075872	0.322	1.986719162	-2.229944741	brown	0.361443537	0.335761393	-0.018293383
ENSPLAG00000000767	zmynd8	zinc finger	non-significant	-0.124971598	0.901893878	0.899	2.187083356	-2.304115283	1.602344754	0.127560927	0.176	2.301016119	-2.352408279	-0.033000464	0.974059939	0.975	2.110242037	-2.389852242	-0.583344186	0.567560972	0.627	2.255896289	-2.283639545	-1.054746504	0.306762149	0.349	2.258248843	-2.319846388	pink	0.446677632	0.382896252	0.100016927
ENSPLAG00000000769	NA	NA	non-significant	-0.353412558	0.72777404	0.728	1.794300828	-1.745576069	-1.213498488	0.241588762	0.225	2.183375684	-1.98442791	-1.876695019	0.077895063	0.094	2.641372858	-1.66282238	0.052491211	0.958768414	0.956	2.365144649	-1.804793541	2.606158585	0.018775707	0.025	2.003354397	-2.309691583	orange	-0.737832605	-0.57725181	0.720106534
ENSPLAG00000000771	prss23	serine protease 23-like [Source:NCBI gene;Acc:106949814]	non-significant	0.787648138	0.440876963	0.424	2.086305648	-2.31070114	0.121991869	0.90434096	0.909	2.152054099	-2.293428358	-0.870237628	0.396335143	0.447	2.226279661	-2.067522074	0.10289374	0.919289168	0.926	2.114129944	-1.885113882	0.672561558	0.510548522	0.51	2.089422198	-2.070452849	darkred	-0.132907137	-0.469729197	0.232879072
ENSPLAG00000000773	cryba1a	crystallin beta A4 [Source:NCBI gene;Acc:106948055]	non-significant	-0.405455009	0.68979317	0.711	2.083546709	-2.207541819	-0.371107056	0.715158184	0.764	2.146982462	-2.058441382	1.51253324	0.148830127	0.132	1.899416688	-1.97290422	-0.1865444	0.85429525	0.877	2.069296357	-1.924170806	1.424907744	0.172849794	0.178	1.971346032	-1.980790011	cyan	-0.011950794	0.304567796	0.163587765
ENSPLAG00000000775	vrk1	VRK serine/threonine kinase 1 [Source:NCBI gene;Acc:106959043]	Female Mating Preference	1.132329963	0.27195768	0.265	1.925115859	-1.954033208	2.227114267	0.039793871	0.029	2.039177027	-1.91127944	-0.247301215	0.807647515	0.765	1.739236912	-2.234281489	-0.763049324	0.456220234	0.441	1.843451011	-2.184251735	1.057738209	0.305435864	0.28	2.03512239	-1.996229841	salmon	0.330270541	0.244501915	-0.616026807
ENSPLAG00000000776	nme8	thioredoxin domain-containing protein 3 homolog [Source:NCBI gene;Acc:106938355]	non-significant	2.353097544	0.029855073	0.016	2.012355067	-1.938536705	0.973078062	0.344205623	0.308	1.99555258	-1.752133454	-0.110772567	0.913098544	0.889	2.346902325	-1.642398861	0.000823649	0.999352712	0.998	2.115103438	-1.85854637	-1.75182245	0.098392065	0.083	1.882412156	-2.007154262	tan	0.261552635	-0.126023151	0.006475195
ENSPLAG00000000778	NA	NA	non-significant	1.002649517	0.328963567	0.37	2.014721358	-1.994612935	0.040099652	0.968482498	0.972	1.783175283	-1.80365821	-0.607378184	0.551655585	0.531	1.862230659	-1.734506372	0.798282674	0.436061375	0.405	1.75543649	-1.884005306	-0.378767935	0.709696278	0.675	1.798969743	-1.748670545	grey	0.077542721	-0.273148774	0.042839486
ENSPLAG00000000779	NA	store-operated calcium entry associated regulatory factor [Source:NCBI gene;Acc:106954494]	non-significant	-0.403648556	0.691098158	0.709	1.968871345	-2.046131993	0.0302512	0.976220272	0.98	1.840303933	-1.865844772	0.666022494	0.514365046	0.464	1.737106961	-2.195792884	-0.537618727	0.598026919	0.555	1.899651602	-2.140883806	2.915792724	0.009871534	0.003	1.903694349	-1.94828825	red	-0.306396382	0.360344645	-0.085852388
ENSPLAG00000000780	bap1	BRCA1 associated protein 1 [Source:NCBI gene;Acc:106945188]	non-significant	0.481599986	0.635737185	0.608	1.947681066	-1.838341442	1.08154608	0.294611185	0.27	1.92520918	-1.918399593	0.400086884	0.694092589	0.658	1.828912308	-2.262014608	-0.215845051	0.831757812	0.813	1.77674716	-2.082499465	0.690381455	0.499564207	0.456	1.8248341	-1.849112487	cyan	0.243750953	0.301605992	-0.03393697
ENSPLAG00000000781	NA	dnaJ homolog subfamily A member 1-like [Source:NCBI gene;Acc:106943048]	non-significant	0.07742151	0.939119348	0.949	2.351382598	-2.600210125	0.071266126	0.944020576	0.961	2.543247011	-2.31417208	1.904588035	0.073957547	0.101	2.259042961	-2.5767908	-0.037397117	0.970617706	0.976	2.191059393	-2.217141451	-1.427785057	0.17203227	0.235	2.380107397	-2.406267815	darkgrey	0.510455443	0.264623071	-0.090371423
ENSPLAG00000000782	mical3a	protein-methionine sulfoxide oxidase mical3a-like [Source:NCBI gene;Acc:106958858]	non-significant	-0.082389981	0.935221401	0.935	1.836922761	-1.911390328	-0.039502446	0.96895163	0.963	1.83732988	-1.888866951	0.741848282	0.468340876	0.433	1.776662891	-1.711838302	0.213868375	0.833273718	0.798	1.734310704	-1.698623919	-1.364603699	0.190724579	0.126	1.675302288	-1.763762652	yellow	0.520960386	0.333511487	0.055113677
ENSPLAG00000000783	uggt2	UDP-glucose glycoprotein glucosyltransferase 2 [Source:NCBI gene;Acc:106955006]	non-significant	0.540910464	0.595022372	0.633	2.254450491	-2.436116872	0.931448424	0.364707476	0.367	1.910380377	-2.065741469	-0.822797017	0.422055404	0.429	2.322209921	-2.025617659	-0.376863048	0.711084593	0.727	2.378902886	-2.064934625	-1.991556516	0.063263008	0.061	1.97136272	-2.153841866	red	0.443047141	-0.134102112	0.010891031
ENSPLAG00000000785	pmp22b	peripheral myelin protein 22 [Source:NCBI gene;Acc:106941062]	Female Mating Preference	0.22206104	0.826699056	0.858	2.25240477	-2.11320723	2.266649721	0.03679839	0.031	2.159817633	-2.16851054	1.673210113	0.112650318	0.142	2.202493081	-2.014394008	-0.866801803	0.398497539	0.441	2.149594059	-2.037495199	-0.257518947	0.799966574	0.787	1.944041365	-2.2643322	black	0.534774225	0.538406112	-0.512291552
ENSPLAG00000000786	tgm2l	protein-glutamine gamma-glutamyltransferase 2-like [Source:NCBI gene;Acc:106936513]	non-significant	0.171423479	0.865751718	0.905	2.331809393	-2.602617738	0.814879227	0.426450013	0.479	2.289162847	-2.554016081	0.271267961	0.789462916	0.815	2.749387546	-1.953024296	0.400089327	0.694229737	0.747	2.491066527	-2.30123375	-1.16237154	0.261644038	0.343	2.533329466	-2.504787642	brown	0.557678274	0.11403815	-0.254585537
ENSPLAG00000000787	NA	NA	Female Mating Preference	0.771138097	0.450361558	0.446	2.239571802	-2.303474469	2.160270927	0.045375416	0.045	2.026607408	-2.129248919	-0.103266259	0.918964337	0.932	1.883330537	-2.048400133	-2.052947725	0.056308554	0.051	2.04489657	-2.053185702	0.872449363	0.39549899	0.415	1.941220601	-1.900339608	blue	0.394666659	0.732400001	-0.609679312
ENSPLAG00000000789	gnsb	N-acetylglucosamine-6-sulfatase-like [Source:NCBI gene;Acc:106948135]	non-significant	-0.15421301	0.879111479	0.902	2.351900037	-2.326575872	0.548394962	0.590575523	0.66	2.268769415	-2.610968875	-0.704992799	0.490395427	0.565	2.674673959	-2.017557759	0.542711856	0.594593528	0.639	2.484596151	-2.31469844	0.52843095	0.604245381	0.67	2.273670982	-2.506061497	turquoise	-0.092108571	-0.322719463	-0.331902796
ENSPLAG00000000790	NA	ribonucleoside-diphosphate reductase large subunit [Source:NCBI gene;Acc:106939252]	non-significant	-0.635211879	0.533068116	0.491	1.750917124	-1.871395673	-1.005431428	0.328835908	0.29	1.740767501	-1.939135306	-1.26874193	0.221690862	0.172	1.711513075	-2.188197145	1.340773937	0.198186346	0.123	1.650172292	-1.931066658	-0.808751749	0.430181138	0.379	1.981626324	-2.019620593	lightgreen	-0.190072772	-0.564763593	0.071551119
ENSPLAG00000000791	si:ch211-136a13.1	HHIP-like protein 1 [Source:NCBI gene;Acc:106953929]	non-significant	0.684724123	0.502006249	0.382	1.446271119	-1.467938741	0.13966145	0.890574547	0.84	1.463783855	-1.399226885	0.347788692	0.732282934	0.646	1.672170961	-1.311000291	-0.525670996	0.606119554	0.455	1.653837147	-1.379622421	-1.559105828	0.137969677	0.04	1.433681536	-1.438239886	lightyellow	0.006393497	-0.104116859	-0.112294713
ENSPLAG00000000792	NA	PHD and ring finger domains 1 [Source:NCBI gene;Acc:106937981]	non-significant	-0.09972905	0.921632092	0.914	1.479374219	-1.534294235	0.37014949	0.715858415	0.594	1.362153779	-1.476328625	-0.785979534	0.442735663	0.314	1.555207235	-1.230562942	-1.124806748	0.276789565	0.12	1.496775795	-1.264938546	-0.388344656	0.702732639	0.607	1.256349255	-1.335048286	grey	0.223487408	0.104428547	-0.039848763
ENSPLAG00000000793	kpna6	karyopherin subunit alpha 6 [Source:NCBI gene;Acc:106953126]	Female Mating Preference	-0.104270614	0.918076604	0.924	2.262350912	-2.108552682	-2.44558293	0.025685673	0.04	2.135226615	-2.321178492	-2.092858125	0.051724609	0.062	2.736776537	-1.889775331	1.142508736	0.269572742	0.309	2.37984008	-2.106915869	-2.079653472	0.053506091	0.069	2.226525782	-2.254748385	red	-0.344008325	-0.796776715	0.523875138
ENSPLAG00000000794	GID8	glucose-induced degradation protein 8 homolog [Source:NCBI gene;Acc:106952627]	non-significant	-0.527497782	0.604116672	0.569	1.996620948	-1.766765129	-1.031380239	0.316864068	0.283	1.972355332	-1.860995838	-1.164193934	0.260480413	0.22	2.017801561	-1.812409899	0.828235089	0.41937256	0.347	1.674068175	-1.740637159	0.375207881	0.712291759	0.684	1.835409375	-1.777644015	green	-0.546069429	-0.46659458	0.662109627
ENSPLAG00000000795	reep2	receptor expression-enhancing protein 2-like [Source:NCBI gene;Acc:106962576]	non-significant	0.13917128	0.890818487	0.87	2.234355055	-2.02926304	-0.956701278	0.352173426	0.355	2.049999282	-1.999131946	0.769520237	0.452182033	0.478	1.784026273	-1.94130343	-0.767298009	0.45375932	0.463	1.869973167	-2.057599046	-0.651397999	0.52377139	0.531	2.152963853	-1.929417659	turquoise	0.094903915	0.291084848	0.216810308
ENSPLAG00000000798	irf2	interferon regulatory factor 2-like [Source:NCBI gene;Acc:106934613]	non-significant	-0.235897802	0.816103542	0.807	2.373837031	-2.459726311	0.260277737	0.797786855	0.835	2.265039408	-2.531664709	-0.430656289	0.672147816	0.734	2.285761974	-1.94541194	0.618766555	0.544530188	0.598	2.490983186	-2.305352644	-0.066461379	0.947810241	0.95	2.234732479	-2.282734799	turquoise	-0.159182051	-0.386266297	-0.179568923
ENSPLAG00000000799	si:ch211-114m9.1	rho GTPase-activating protein 44-like [Source:NCBI gene;Acc:106946589]	non-significant	-1.295685418	0.211016058	0.258	2.315850337	-2.348471272	0.151273073	0.881547169	0.887	2.392422719	-2.379133606	-0.566388361	0.578557198	0.636	2.182719362	-2.434778438	0.25460767	0.802176442	0.819	2.247427332	-2.239418339	-3.67955	0.001943483	0.004	2.319595778	-2.392952442	brown	0.472062329	0.07390692	-0.056021838
ENSPLAG00000000800	fbxl17	F-box and leucine rich repeat protein 17 [Source:NCBI gene;Acc:106948528]	non-significant	2.128739266	0.046947917	0.01	1.700236244	-1.666468725	1.459019993	0.162853747	0.067	1.63952418	-1.453384554	-0.428142788	0.673941065	0.569	1.633327075	-1.640915637	-0.978523578	0.341964495	0.231	1.604365746	-1.560537499	1.46018597	0.163042961	0.074	1.54933039	-1.585835803	cyan	0.283904117	0.25368811	-0.247768031
ENSPLAG00000000801	fdps	farnesyl pyrophosphate synthase-like [Source:NCBI gene;Acc:106938027]	non-significant	0.081269965	0.936099952	0.933	1.868513311	-1.81460422	0.095922454	0.924707805	0.914	2.234311426	-2.070313127	1.137895002	0.27100302	0.263	1.960640124	-1.743062379	0.484677902	0.63428486	0.625	2.124218695	-1.809000949	-0.41899324	0.680632041	0.702	1.980547773	-1.906885373	grey	0.244646656	0.217025583	-0.331672588
ENSPLAG00000000803	trappc2	trafficking protein particle complex 2 [Source:NCBI gene;Acc:106937792]	non-significant	0.47801343	0.638239747	0.655	2.32482835	-2.521986712	0.355658892	0.726486331	0.758	2.172327253	-2.00067591	0.975031846	0.343263485	0.379	2.319770453	-1.934659984	1.339791828	0.198498814	0.203	1.977056911	-2.023490867	1.489842523	0.155157729	0.168	2.146954143	-2.182783821	darkturquoise	0.077090703	0.124011125	-0.247694959
ENSPLAG00000000804	kctd12.2	potassium channel tetramerisation domain containing 12.2 [Source:ZFIN;Acc:ZDB-GENE-060117-4]	non-significant	-2.006516575	0.059642346	0.089	2.213395194	-2.500935845	0.764791879	0.454918568	0.53	2.54425711	-2.334676563	0.32676327	0.747849739	0.792	2.407756219	-2.448625645	0.191970607	0.850111075	0.867	2.16023721	-2.55352509	0.851439708	0.406729465	0.494	2.643954989	-2.333319968	turquoise	0.024034107	0.041208486	-0.448889646
ENSPLAG00000000805	ppp2r5eb	serine/threonine-protein phosphatase 2A 56 kDa regulatory subunit epsilon isoform [Source:NCBI gene;Acc:106939205]	Female Mating Preference	-0.984048402	0.337785864	0.265	1.790353742	-1.703160052	-2.12867308	0.048256824	0.021	1.78146873	-1.642425339	-0.201144674	0.842980859	0.834	2.096697245	-1.408890416	0.78555299	0.443279222	0.351	1.784580146	-1.668583495	-0.833580929	0.41643766	0.322	1.548585485	-1.852491143	purple	-0.158878292	-0.389527797	0.564989683
ENSPLAG00000000806	emc2	ER membrane protein complex subunit 2 [Source:NCBI gene;Acc:106957828]	Female Mating Preference	-0.080491223	0.936710854	0.935	1.979905635	-2.081578503	-2.771651715	0.013092154	0.015	2.149948664	-2.100206733	-0.766555761	0.453896534	0.517	2.166139162	-1.934174312	1.773766804	0.094581263	0.085	2.047356793	-1.959897201	2.156919818	0.046099959	0.048	2.12581649	-2.094773991	black	-0.942114516	-0.703050458	0.789910083
ENSPLAG00000000809	NA	NA	non-significant	0.383619221	0.705633249	0.65	1.654816469	-1.783260002	2.085567813	0.052457757	0.019	1.777682999	-1.735604149	0.305389009	0.763790564	0.746	1.890239583	-1.465898017	-0.801505913	0.434245578	0.354	1.625256907	-1.596530501	1.444276839	0.167407314	0.099	1.621376453	-1.750112544	red	0.237745676	0.632609411	-0.318455256
ENSPLAG00000000810	NA	NA	non-significant	-1.620752487	0.12198866	0.123	2.139459246	-2.048322908	0.502197179	0.621993888	0.643	2.259221339	-2.321575724	1.0770824	0.2965438	0.339	3.268508453	-1.883719511	-0.428410293	0.673900051	0.702	2.730744705	-2.244651318	0.016705833	0.986871907	0.986	2.388219673	-2.402031978	turquoise	0.093776344	0.011472145	-0.39632574
ENSPLAG00000000811	tdp1	tyrosyl-DNA phosphodiesterase 1 [Source:NCBI gene;Acc:106958003]	non-significant	-1.423315161	0.171289313	0.204	1.951383689	-2.032458439	-0.315114513	0.756523282	0.759	2.0388244	-1.79114775	0.230500248	0.820463759	0.767	2.482121051	-1.975579345	-0.202087518	0.842322282	0.815	2.313329368	-1.964582295	0.62234102	0.542234615	0.521	2.034086171	-2.044758256	brown	-0.458139868	-0.061040954	0.041207438
ENSPLAG00000000812	tasp1	threonine aspartase 1-like [Source:NCBI gene;Acc:106936190]	non-significant	1.202836041	0.244206742	0.6	2.218217418	-2.412954982	-0.912202979	0.374461616	0.453	2.958512962	-2.945905549	-0.363236192	0.720921543	0.682	2.354859555	-3.062973767	0.92024345	0.370722309	0.412	2.598742419	-2.73945818	0.108378228	0.915004461	0.895	2.899394028	-2.891972564	brown	-0.368987307	-0.388274112	0.136558421
ENSPLAG00000000813	sepsecs	Sep (O-phosphoserine) tRNA:Sec (selenocysteine) tRNA synthase [Source:NCBI gene;Acc:106946580]	non-significant	-0.756689788	0.458763607	0.446	1.910102659	-2.00997469	1.613956074	0.125008565	0.101	2.018673646	-1.83045721	1.162703162	0.261068541	0.276	2.104700204	-2.143039327	-1.795962569	0.090858869	0.068	2.111592124	-1.81868938	-0.774799021	0.449434633	0.453	1.948937941	-2.111416118	purple	0.271424438	0.352948232	-0.330721519
ENSPLAG00000000816	B3GAT2	galactosylgalactosylxylosylprotein 3-beta-glucuronosyltransferase 2-like [Source:NCBI gene;Acc:106937736]	non-significant	-0.503341168	0.620664118	0.609	1.978816313	-1.988892102	0.185855369	0.854765516	0.851	2.295584387	-1.932423674	2.006966569	0.060984115	0.074	2.359236131	-1.692049431	-0.401782391	0.693007422	0.681	2.47148854	-1.874772561	0.430028708	0.67274594	0.67	2.1080188	-2.203079258	blue	0.189186787	0.599974738	-0.09643336
ENSPLAG00000000818	n4bp3	NEDD4-binding protein 3 homolog [Source:NCBI gene;Acc:106961781]	non-significant	-0.175871797	0.862305251	0.88	2.223096145	-2.198549483	-2.18467485	0.043259072	0.062	2.187070101	-2.268683625	-0.264692329	0.794440189	0.822	2.471832507	-2.288430083	-0.377768476	0.71042457	0.751	2.383032407	-2.358532934	-1.684294626	0.110969777	0.138	2.388240387	-2.186600734	magenta	-0.244837128	-0.326286851	0.640942413
ENSPLAG00000000819	nanp	N-acetylneuraminic acid phosphatase [Source:NCBI gene;Acc:106951801]	non-significant	1.065792416	0.300228645	0.227	1.82482218	-1.713363623	1.186858208	0.251661871	0.182	1.774386277	-1.769384476	1.246302854	0.229613551	0.168	1.614815525	-1.697297482	-0.918667163	0.371522335	0.295	1.633556067	-1.726283845	-0.283199217	0.780551243	0.746	1.759979504	-1.691522208	greenyellow	0.617458996	0.427744894	-0.610268152
ENSPLAG00000000821	si:ch1073-314i13.4	formation of mitochondrial complex V assembly factor 1 homolog [Source:NCBI gene;Acc:106961087]	non-significant	-0.732984441	0.472753136	0.467	1.931378503	-2.102459046	-0.008610062	0.993230836	0.995	1.97623246	-1.913947909	0.33057303	0.745020503	0.754	1.76860618	-2.191881055	0.496401947	0.626167623	0.606	1.901364838	-1.971665415	0.455967463	0.654365305	0.643	2.066210087	-1.849280299	grey	-0.16046506	0.254173791	0.262554769
ENSPLAG00000000823	NA	duodenase-1-like [Source:NCBI gene;Acc:106940978]	non-significant	-1.467665687	0.158989375	0.163	2.220698506	-2.033997213	-1.464494924	0.161370732	0.17	2.065108863	-1.87984127	-0.92343431	0.368748053	0.381	2.042370804	-1.817916564	-0.196404313	0.84669564	0.861	2.094051328	-1.923562039	-2.042853416	0.05740215	0.05	2.051580565	-1.949796447	blue	-0.205305656	-0.401628128	0.31651101
ENSPLAG00000000824	reep5	receptor expression-enhancing protein 5-like [Source:NCBI gene;Acc:106947028]	non-significant	-0.132652375	0.895900347	0.915	2.067741478	-2.05463129	0.355013184	0.726961274	0.718	2.125198026	-1.85772056	1.774154116	0.094011614	0.096	1.834746554	-2.387694118	-1.569070267	0.13563381	0.112	1.949403288	-2.322093296	2.796236931	0.012675077	0.013	2.044859205	-2.050785011	red	-0.128572047	0.485069103	-0.163340613
ENSPLAG00000000825	NA	NA	non-significant	0.137183207	0.8923678	0.921	2.380950802	-2.378869384	-0.745025665	0.466467902	0.502	2.506958356	-2.523952338	1.813575219	0.087498521	0.169	3.662648825	-1.950608475	-0.750901282	0.463301713	0.492	3.799805254	-2.775348156	0.14463219	0.886755568	0.87	2.644918942	-3.342158129	green	0.247911925	0.193275378	-0.269398108
ENSPLAG00000000826	USP15	ubiquitin specific peptidase 15 [Source:NCBI gene;Acc:106960934]	Female Mating Preference	0.731016377	0.473925912	0.485	2.249913321	-2.395651092	2.185031392	0.043228836	0.042	2.205377641	-2.009527463	0.732474573	0.473892789	0.492	1.919724502	-2.189133772	-1.800645265	0.090090183	0.113	2.116089294	-2.209039571	-1.171355425	0.258116271	0.295	2.1423384	-2.10965213	pink	0.546303316	0.512499568	-0.276986504
ENSPLAG00000000827	nhsa	Nance-Horan syndrome protein-like [Source:NCBI gene;Acc:106943502]	non-significant	0.650427576	0.52341147	0.639	1.911812782	-1.952940674	0.504028504	0.620733451	0.609	2.130892423	-2.293650429	-0.580936726	0.568932376	0.519	1.911439642	-3.240137194	-1.037936692	0.314291808	0.292	2.162474199	-2.72764165	-1.023882475	0.320688395	0.29	2.19390429	-2.268874606	cyan	0.319130467	-0.077590916	0.230946828
ENSPLAG00000000828	ebf2	transcription factor COE2 [Source:NCBI gene;Acc:106962349]	non-significant	0.269257898	0.790711022	0.789	1.901950112	-1.822700991	0.397576717	0.695907385	0.684	1.870716409	-2.044895386	-0.07882589	0.938094781	0.925	2.090498109	-1.652083882	-0.451532011	0.657492572	0.666	2.087103986	-1.779168741	-0.494914695	0.627194626	0.634	1.772647991	-1.939885355	purple	0.151087106	0.320897431	-0.311884381
ENSPLAG00000000829	NA	gastrula zinc finger protein XlCGF57.1-like [Source:NCBI gene;Acc:106936306]	non-significant	0.763454407	0.454818017	0.481	2.113033673	-1.963310745	0.575273516	0.572669085	0.608	2.227835418	-2.092329683	0.482627438	0.635537975	0.65	2.76992313	-1.685026349	-1.307928914	0.208851265	0.236	2.529528252	-1.976385569	-1.950852573	0.06829224	0.087	2.176399637	-2.465875724	brown	0.51800123	0.321784346	-0.298417259
ENSPLAG00000000830	sdhc	succinate dehydrogenase complex subunit C [Source:NCBI gene;Acc:106962319]	Female Social Partner Preference	0.880834138	0.38970647	0.404	2.011591378	-2.144528157	1.474985511	0.158560173	0.176	2.246070941	-2.071143785	2.16168856	0.04524992	0.045	1.909493482	-2.257197126	-1.752379829	0.098293637	0.108	2.072513658	-2.089511741	0.503148329	0.621518969	0.632	2.198627976	-2.111449414	blue	0.514645284	0.879778085	-0.490422855
ENSPLAG00000000832	ankrd29	ankyrin repeat domain-containing protein 29-like [Source:NCBI gene;Acc:106955783]	non-significant	0.39891874	0.694519696	0.703	2.040063177	-2.121522539	-0.157998663	0.876325987	0.868	2.108887972	-2.048479276	0.503837476	0.620864873	0.644	1.68825267	-1.945665951	-0.453307025	0.656240287	0.661	1.997206414	-2.12105116	0.800871736	0.434602461	0.427	1.960293379	-2.028212974	turquoise	-0.06906357	0.320038333	0.332380327
ENSPLAG00000000833	jade1	protein Jade-1-like [Source:NCBI gene;Acc:106952477]	non-significant	0.148242895	0.883754765	0.861	1.937999943	-1.858046466	0.41902751	0.68046123	0.68	1.954049613	-2.037981365	0.923694805	0.36861624	0.335	1.726755907	-1.986041696	1.014935941	0.324808435	0.293	1.821408588	-2.028227349	1.087781246	0.292347423	0.284	1.830884866	-2.062914331	lightyellow	0.140421737	0.287916706	-0.101454019
ENSPLAG00000000834	stx11a	syntaxin-11-like [Source:NCBI gene;Acc:106956583]	non-significant	-0.808417257	0.429123194	0.482	2.485064745	-2.599415212	1.908784692	0.073380717	0.108	2.426922688	-2.206901819	1.342289449	0.19721602	0.251	2.473416172	-2.274372517	-0.547804761	0.591170162	0.62	2.283819286	-2.061328318	-0.43373168	0.670108479	0.717	2.147610121	-2.188321311	turquoise	0.386150432	0.231039913	-0.716565391
ENSPLAG00000000835	NA	rho GTPase-activating protein 12-like [Source:NCBI gene;Acc:106940118]	non-significant	0.642619461	0.528354729	0.545	2.300146664	-2.110896237	0.079338943	0.93769275	0.931	1.941256393	-2.051820311	-0.444110785	0.662583537	0.645	2.120225488	-2.130262358	-0.376758742	0.711160643	0.705	2.087044314	-2.025068795	-0.315394699	0.756421328	0.778	2.256737283	-2.083281122	grey	-0.009363415	0.085998834	0.164215176
ENSPLAG00000000836	rnd3a	rho-related GTP-binding protein RhoE [Source:NCBI gene;Acc:106942744]	non-significant	-0.423249161	0.676992522	0.598	1.652977407	-1.749187936	-0.124526541	0.902364155	0.886	1.53607374	-1.606932833	-0.501937228	0.6221729	0.537	1.354136963	-1.568542444	-0.138715669	0.89135602	0.88	1.349832978	-1.546775443	1.052553737	0.307736893	0.178	1.494119861	-1.464205014	tan	-0.211997414	0.185669611	0.076198962
ENSPLAG00000000837	nt5dc3	5'-nucleotidase domain-containing protein 3-like [Source:NCBI gene;Acc:106947973]	non-significant	-0.651046252	0.523020892	0.57	2.172161121	-2.058585961	-1.84159852	0.083112991	0.103	2.101230192	-2.107004578	-0.758927734	0.458326537	0.457	2.116364606	-2.373808792	1.100521563	0.286922989	0.282	1.969110811	-2.066023661	-0.811950161	0.428394742	0.43	2.163797265	-2.192575282	magenta	-0.294720529	-0.301423585	0.517709166
ENSPLAG00000000838	tyw1	S-adenosyl-L-methionine-dependent tRNA 4-demethylwyosine synthase-like [Source:NCBI gene;Acc:106947655]	non-significant	-0.087042793	0.931572623	0.928	1.622528807	-1.659036182	0.903279466	0.3790435	0.292	1.612813843	-1.589602229	0.318439612	0.754043975	0.732	1.596546768	-1.621043812	-0.047065293	0.963026917	0.954	1.540474322	-1.557511701	-0.652595079	0.523018367	0.454	1.569894597	-1.613598122	yellow	0.597322018	0.404306464	-0.246475185
ENSPLAG00000000842	NA	NA	non-significant	-1.275349864	0.217966978	0.269	2.373269609	-2.238031718	1.612850432	0.12524972	0.199	2.438543756	-2.442665145	-0.205756023	0.839433911	0.866	2.7857675	-1.977835768	-1.18753287	0.251854853	0.323	2.636796334	-2.431789705	-0.269669738	0.790762352	0.808	2.296146084	-2.459815708	turquoise	0.39323636	0.289788597	-0.663939494
ENSPLAG00000000843	fgd6	FYVE	non-significant	1.328342283	0.200218288	0.253	2.387070472	-2.348671274	-0.888143987	0.38690064	0.416	2.214007394	-2.291539024	-0.178951739	0.860098465	0.876	2.62317131	-1.782775114	1.285115393	0.216522845	0.281	2.562724953	-2.11302766	-1.548776989	0.140426633	0.163	2.137772275	-2.406115833	tan	-0.057788449	-0.446942584	-0.053117123
ENSPLAG00000000844	NA	NA	non-significant	0.025464808	0.979956864	0.983	2.536938412	-2.519824515	1.448466634	0.165743986	0.187	2.148660881	-2.241818937	-0.445822633	0.661370898	0.702	2.149988691	-1.942829861	0.213766139	0.833352141	0.865	2.398024165	-2.25757029	-0.377029878	0.710962962	0.75	2.193523585	-2.181442399	turquoise	0.146388223	-0.236979618	-0.414876901
ENSPLAG00000000845	ndufa12	NADH:ubiquinone oxidoreductase subunit A12 [Source:NCBI gene;Acc:106955933]	non-significant	0.002080371	0.998362372	0.997	2.50275542	-2.30169155	-1.568932238	0.135153105	0.221	2.59762101	-2.521804115	-1.59629613	0.128907932	0.216	2.47666895	-2.28804666	1.137264778	0.271695774	0.374	2.366688369	-2.479700378	1.411477256	0.176707834	0.261	2.425300076	-2.48769622	green	-0.76958956	-0.644723798	0.68968451
ENSPLAG00000000846	tmcc3	transmembrane and coiled-coil domain family 3 [Source:NCBI gene;Acc:106955926]	non-significant	0.745120532	0.465559535	0.471	2.026023683	-1.858974134	-0.726564645	0.47741335	0.462	1.825601133	-1.935896094	-0.207140699	0.838369539	0.791	1.97675243	-2.090345385	0.561105175	0.582276849	0.585	1.898243208	-2.027790792	0.534970421	0.599816083	0.557	2.021533929	-1.716791886	pink	-0.22885888	-0.297013047	-0.026219988
ENSPLAG00000000847	eri1	exoribonuclease 1 [Source:NCBI gene;Acc:106955925]	non-significant	0.202824097	0.841486284	0.825	2.020912877	-2.200584263	1.76339627	0.095861076	0.071	1.829093225	-1.859649501	2.057456181	0.055374217	0.024	1.849241735	-1.796740974	0.156348505	0.877657886	0.882	1.871231012	-1.861778316	0.898712696	0.381751083	0.377	1.837224928	-1.981019028	green	0.584027007	0.695624681	-0.556877846
ENSPLAG00000000848	NA	ciliogenesis associated TTC17 interacting protein [Source:NCBI gene;Acc:106958503]	non-significant	0.188081973	0.852859835	0.868	1.985821381	-1.891827376	-1.064949964	0.301843389	0.301	2.016619652	-2.003343612	-1.77806135	0.093347651	0.089	2.1783183	-1.840483687	0.981611051	0.340485621	0.301	2.007962005	-2.011142716	2.151628065	0.046575495	0.04	2.030611831	-2.097037054	blue	-0.576495953	-0.669426657	0.60360017
ENSPLAG00000000849	lamb1b	laminin subunit beta-1-like [Source:NCBI gene;Acc:106955924]	Female Mating Preference	1.344467069	0.195050115	0.291	2.114346589	-2.179470243	-2.57097005	0.019872645	0.047	2.644048156	-2.315406575	-0.242328442	0.811435202	0.821	2.154511187	-2.929076615	2.581245943	0.019758541	0.066	2.412787723	-2.938159119	0.324442773	0.749685217	0.746	2.733156173	-2.417661735	black	-0.528396314	-0.579520462	0.606600587
ENSPLAG00000000850	ssbp1	single stranded DNA binding protein 1 [Source:NCBI gene;Acc:106955921]	non-significant	0.854880009	0.403551886	0.367	1.962509168	-1.868661455	0.817901889	0.424768921	0.397	1.965393289	-1.923304551	-0.198598082	0.844941138	0.838	1.946267083	-1.910959577	-1.115780459	0.280524412	0.253	2.026261677	-1.725203799	0.904211229	0.378913815	0.36	1.693588666	-1.868474414	red	-0.051367381	0.119343305	-0.226359902
ENSPLAG00000000851	creb3l2	cAMP responsive element binding protein 3 like 2 [Source:NCBI gene;Acc:106955923]	non-significant	1.122712073	0.275918051	0.248	1.892803755	-1.812827274	0.669277329	0.512337923	0.469	1.820960071	-1.824112836	1.112855053	0.281314016	0.238	1.809830467	-1.993378942	-0.133345283	0.895535288	0.905	1.780260486	-1.900933708	0.410014531	0.687076693	0.676	1.891078069	-1.883713753	salmon	0.1267679	0.136489808	-0.530527086
ENSPLAG00000000852	NA	caspase-8-like [Source:NCBI gene;Acc:106958504]	non-significant	-0.29127263	0.774083048	0.837	2.265908164	-2.301928418	1.99314516	0.062606844	0.099	2.410365702	-2.295045818	0.311464239	0.759248201	0.789	2.278157267	-2.185083655	0.144070611	0.887192053	0.899	2.44733985	-2.073364035	0.276469591	0.785625256	0.828	2.088080332	-2.397520821	turquoise	0.319235597	0.189209755	-0.722694339
ENSPLAG00000000853	NA	diacylglycerol kinase iota-like [Source:NCBI gene;Acc:106955922]	non-significant	1.558429709	0.136072139	0.198	2.034979384	-2.340385171	1.089849991	0.29104041	0.342	2.183657973	-2.289746203	-0.074121433	0.941781999	0.95	2.097295338	-2.573566055	-1.126123355	0.276247895	0.27	2.162921682	-2.27500662	-0.007801081	0.993869371	0.994	2.416977128	-2.18800961	cyan	0.471323381	0.292359519	-0.031268494
ENSPLAG00000000854	GJC1	gap junction gamma-1 protein-like [Source:NCBI gene;Acc:106955920]	non-significant	-0.382014523	0.706802903	0.689	1.965536759	-1.894015415	-1.049462518	0.308707901	0.296	1.911973611	-2.01015102	0.555835484	0.585590586	0.587	2.25340615	-1.629555987	1.506608401	0.150841624	0.112	1.910149533	-1.760910952	-1.582346021	0.132573632	0.104	1.998350314	-1.862620072	brown	0.130638336	-0.143865886	-0.008814696
ENSPLAG00000000856	tmbim1a	transmembrane BAX inhibitor motif containing 1 [Source:NCBI gene;Acc:106958496]	Female Mating Preference	0.560853352	0.581626781	0.609	2.40717737	-2.069319045	-2.424755544	0.026794651	0.045	2.43280273	-2.345680096	1.008014329	0.327630095	0.375	2.370056066	-2.077264633	1.023074575	0.321058908	0.369	2.32718516	-2.300991466	-0.646411942	0.526914398	0.588	2.114971949	-2.37023785	lightgreen	-0.270759555	-0.453812731	0.153235706
ENSPLAG00000000858	NA	PNKD metallo-beta-lactamase domain containing [Source:NCBI gene;Acc:106958497]	non-significant	1.089930839	0.289735937	0.303	2.155304897	-2.200342749	-2.203155609	0.041717261	0.051	2.286853094	-2.133397159	0.495106755	0.62688536	0.64	2.281096853	-2.210453	2.958602766	0.009022274	0.005	2.168438954	-2.082786016	-1.059741344	0.304550159	0.333	2.129096174	-2.111183908	purple	-0.244609271	-0.236307224	0.591260131
ENSPLAG00000000860	NA	NA	non-significant	1.038649701	0.312351659	0.248	1.720855536	-1.671433909	1.051648131	0.3077324	0.252	1.86819673	-1.73572686	-0.320437492	0.752555615	0.715	1.810562645	-1.866049737	-0.960636109	0.350620745	0.3	1.834580915	-1.706525282	0.460776285	0.650982268	0.627	1.723583924	-1.744324214	purple	0.179250648	0.268985201	-0.390600063
ENSPLAG00000000861	NA	alpha-2	non-significant	-1.309297968	0.206460909	0.272	2.265988398	-2.37755031	0.336967949	0.740279898	0.771	2.068509145	-2.447060343	0.222897837	0.826280559	0.846	2.141254937	-2.429077714	-0.046646831	0.963355394	0.957	2.206378415	-2.251546878	1.012193539	0.32607887	0.371	2.242036256	-2.17793237	turquoise	-0.046305341	-0.025849076	-0.355890832
ENSPLAG00000000863	st8sia6	ST8 alpha-N-acetyl-neuraminide alpha-2	non-significant	-0.59482712	0.559164057	0.539	1.958274524	-1.914947543	0.190735668	0.850999906	0.856	2.109530708	-1.901437405	0.681985861	0.504466678	0.499	2.266179087	-1.664790426	0.196700817	0.846467344	0.835	2.060042711	-1.812792203	1.282434655	0.217438687	0.219	1.923541405	-2.134419022	brown	-0.122331981	0.01919493	-0.098853008
ENSPLAG00000000866	fam102bb	family with sequence similarity 102 member B [Source:NCBI gene;Acc:106955913]	non-significant	-0.859599047	0.401011	0.423	2.060465119	-2.043736371	1.226770164	0.236687341	0.246	2.021067781	-2.038591189	1.677716978	0.111754783	0.131	2.342124158	-2.227894083	-1.041130422	0.312851094	0.317	2.478217989	-2.27179419	-0.396766534	0.696631168	0.714	2.027342482	-2.292112617	lightcyan	0.551586051	0.701984198	-0.480912612
ENSPLAG00000000867	NA	solute carrier family 25 member 24 [Source:NCBI gene;Acc:106955911]	non-significant	-0.86882723	0.396072378	0.458	2.608267312	-2.530631988	-0.295584806	0.771139695	0.783	2.418994609	-2.461844173	0.188309983	0.852871093	0.878	2.325685246	-2.144001239	1.778062421	0.093850599	0.147	2.499691349	-2.343601547	-0.579467638	0.570112087	0.625	2.527965351	-2.326404503	turquoise	0.192652318	-0.224727643	-0.301410546
ENSPLAG00000000868	NA	solute carrier family 12 member 7-like [Source:NCBI gene;Acc:106958499]	Female Mating Preference	1.057142767	0.304054554	0.407	2.488778003	-2.303540233	-3.330128179	0.003979121	0.006	2.52376998	-2.390251038	-0.466294161	0.646945112	0.687	2.10576134	-2.546065467	0.773968553	0.449912175	0.5	2.282447293	-2.54407245	0.815831747	0.426233123	0.488	2.53595626	-2.187586675	blue	-0.71112528	-0.609598759	0.56060852
ENSPLAG00000000869	tmem69	transmembrane protein 69-like [Source:NCBI gene;Acc:106955914]	non-significant	0.667060071	0.512967783	0.561	2.529669291	-2.639555575	0.945293254	0.357798477	0.462	2.371904956	-2.363886588	-0.20005687	0.843818084	0.856	2.311256704	-2.207337259	-1.167283933	0.259710564	0.359	2.51876675	-2.309066073	0.545205644	0.592916008	0.688	2.464294841	-2.461002867	grey	-0.082104153	0.195851625	-0.013868539
ENSPLAG00000000872	tm4sf18	transmembrane 4 L six family member 18 [Source:ZFIN;Acc:ZDB-GENE-050208-690]	non-significant	1.910228054	0.071729083	0.094	2.114334023	-2.334423219	-0.334199438	0.74233091	0.771	2.001599496	-2.420869132	-0.009716535	0.992360963	0.995	2.19085241	-1.835630428	-0.502138455	0.622213788	0.652	2.157774238	-1.941245773	-0.430069182	0.672717088	0.689	1.977096949	-2.101662824	salmon	0.027175903	0.042132497	-0.129705898
ENSPLAG00000000874	cp	ceruloplasmin-like [Source:NCBI gene;Acc:106955907]	non-significant	-0.167386664	0.868881758	0.875	2.233539174	-2.176016804	-0.065621291	0.94844756	0.946	2.388559255	-2.522497046	-0.323763658	0.750079947	0.771	2.553444257	-2.390900767	0.232141946	0.819286376	0.841	2.46281101	-2.312198578	-0.58687994	0.56523935	0.621	2.479454247	-2.277528538	grey60	-0.086841859	-0.267334928	0.030312378
ENSPLAG00000000875	allc	allantoicase [Source:NCBI gene;Acc:106958476]	non-significant	0.399100528	0.694388066	0.753	2.12321644	-2.031250449	1.424424922	0.172485424	0.162	1.927142129	-1.942774202	1.601979827	0.127641855	0.125	2.098853163	-2.032122537	-0.988810663	0.337054486	0.3	2.034948825	-1.694744285	0.424047685	0.677015254	0.629	2.072219441	-2.085377947	purple	0.040968956	0.245178633	-0.342132745
ENSPLAG00000000878	ncoa2	nuclear receptor coactivator 2-like [Source:NCBI gene;Acc:106955901]	non-significant	0.067981715	0.946529481	0.939	2.356336124	-2.500451907	1.558875643	0.137511481	0.206	2.362731813	-2.509724916	0.900332654	0.380564806	0.413	2.457768044	-2.350258573	-0.613895283	0.547667068	0.624	2.399267858	-2.286887362	-1.738384137	0.100791302	0.136	2.114458024	-2.519234032	pink	0.805929441	0.527695274	-0.360393406
ENSPLAG00000000880	slco5a1a	solute carrier organic anion transporter family member 5A1-like [Source:NCBI gene;Acc:106955900]	non-significant	-0.693888523	0.496372487	0.483	2.009657621	-1.882855446	-0.07489459	0.941175925	0.932	2.019611933	-2.045904613	0.014349548	0.98871876	0.992	2.386297773	-1.851641153	-0.15978598	0.874991986	0.872	2.308872223	-1.903339934	-0.227703606	0.822678086	0.835	1.986401987	-1.959188834	yellow	0.282978154	0.129366432	0.193377848
ENSPLAG00000000881	NA	ArfGAP with SH3 domain	non-significant	-0.298700636	0.76849737	0.789	2.509134469	-2.553717847	0.980608556	0.340584219	0.45	2.584909132	-2.437863976	-0.296902775	0.770150437	0.818	2.634338127	-2.251771244	0.129832573	0.898270626	0.906	2.371245529	-2.395233524	2.09177546	0.052276483	0.091	2.509066826	-2.383115961	turquoise	-0.100238823	-0.156408914	-0.256055149
ENSPLAG00000000882	cpsf3	cleavage and polyadenylation specific factor 3 [Source:NCBI gene;Acc:106958487]	non-significant	-1.248230385	0.227512287	0.177	1.656654963	-1.745173658	0.77290198	0.450231087	0.4	1.767564708	-1.785707718	0.635171354	0.533803135	0.429	1.55120298	-2.510913018	-0.255370152	0.801597495	0.771	1.548539052	-2.261500638	2.155658938	0.046212859	0.022	2.002192495	-1.796097067	magenta	-0.081725979	0.205424155	-0.413621602
ENSPLAG00000000883	sulf1	sulfatase 1 [Source:NCBI gene;Acc:106955899]	non-significant	0.308533482	0.761123331	0.749	1.991628834	-2.088529872	1.2691064	0.22156396	0.227	1.939100507	-1.895141571	0.055548922	0.956351072	0.962	1.9319409	-2.069262955	-1.55225419	0.139595424	0.149	1.954303965	-2.063218052	0.228385046	0.822157102	0.823	1.891392226	-2.030302716	pink	0.384954603	0.452713787	-0.073731854
ENSPLAG00000000884	adam17b	ADAM metallopeptidase domain 17 [Source:NCBI gene;Acc:106958488]	non-significant	-0.232175971	0.818950054	0.818	1.829639468	-1.890554419	-0.399693165	0.694377114	0.689	2.071683628	-1.853774796	0.451300103	0.657497289	0.582	1.916771888	-1.945752356	1.703659644	0.107227922	0.09	1.826093868	-2.051087748	-0.20972738	0.836451627	0.828	1.809533016	-1.928539496	yellow	-0.14709169	-0.329594152	0.06265339
ENSPLAG00000000885	panx2	pannexin 2 [Source:NCBI gene;Acc:106955890]	non-significant	-0.041393934	0.967425277	0.965	2.132956906	-2.105297775	-1.437308237	0.168845541	0.183	1.993447553	-2.377129919	-0.308571214	0.761410156	0.767	2.523408142	-2.033703529	-0.419650005	0.680161625	0.719	2.353379157	-2.211120306	-1.419133578	0.17449997	0.216	2.188773398	-2.185532739	red	-0.065774343	-0.288287056	0.250524569
ENSPLAG00000000886	trabd	TraB domain containing [Source:NCBI gene;Acc:106955888]	non-significant	-0.768054544	0.452146761	0.489	2.138902841	-2.048752026	1.918721741	0.072030832	0.076	2.013391706	-2.234500088	0.935985642	0.36243331	0.347	2.756032869	-1.667809397	-1.008994053	0.32756551	0.337	2.676114922	-2.032497898	0.13137065	0.897072765	0.899	2.128122017	-2.363166022	grey	0.252357681	0.289626874	-0.278371711
ENSPLAG00000000887	taf1b	TATA-box binding protein associated factor	non-significant	-0.466621223	0.646218334	0.634	2.204110121	-2.203052815	-0.403308561	0.69176619	0.689	2.209532452	-2.138094235	1.533926074	0.14351206	0.163	2.24584344	-1.937274532	1.497516301	0.153169675	0.163	2.207397239	-2.007124386	0.61130009	0.549342237	0.575	1.995204522	-2.028897749	purple	-0.153368171	-0.196682173	0.23209494
ENSPLAG00000000888	selenoo1	selenoprotein O [Source:NCBI gene;Acc:106955886]	Female Mating Preference	1.243436927	0.22923253	0.25	2.183499281	-2.084570062	-3.906237679	0.001142883	0.001	2.034795176	-2.156778722	-1.076646154	0.296733174	0.346	2.308019013	-2.140544754	1.632895845	0.121451402	0.105	1.969791349	-2.038352798	0.598176738	0.557855322	0.598	2.063543256	-2.079430529	greenyellow	-0.517793397	-0.326336344	0.587132679
ENSPLAG00000000889	klf11a	Krueppel-like factor 11 [Source:NCBI gene;Acc:106958484]	non-significant	-0.155220659	0.878328214	0.872	2.385691853	-2.253531885	1.789889502	0.09136261	0.154	2.527832738	-2.338170686	1.910067808	0.073205155	0.113	2.576793829	-2.03097601	-0.682508855	0.504399964	0.542	2.549411635	-2.294871857	-1.474879042	0.159095899	0.233	2.324486641	-2.441710605	grey60	0.516995448	0.469539167	-0.67230294
ENSPLAG00000000892	mtss1la	MTSS1-like protein [Source:NCBI gene;Acc:106955885]	non-significant	0.482323496	0.635232891	0.605	1.91604761	-1.880933082	-0.104965466	0.91763606	0.93	2.093967231	-2.064330985	-1.233711903	0.234154363	0.227	2.155806276	-1.822594722	1.18556903	0.252608724	0.23	2.016638651	-1.875775503	1.289364921	0.215077266	0.187	1.915921235	-2.130143856	magenta	-0.346674022	-0.11540721	0.384947591
ENSPLAG00000000893	rrm2	ribonucleotide reductase regulatory subunit M2 [Source:NCBI gene;Acc:106958472]	non-significant	-0.555745585	0.58504309	0.607	2.413463512	-2.564104127	2.087893268	0.052222877	0.096	2.638820329	-2.353923571	0.418076284	0.681143157	0.759	2.221275187	-2.305022364	-0.630532034	0.536994191	0.582	2.186688032	-2.24293074	-0.75358936	0.461729	0.543	2.317634596	-2.281927114	turquoise	0.487678874	0.2826982	-0.825689686
ENSPLAG00000000894	NA	NA	non-significant	-1.012127134	0.324531132	0.253	1.739299847	-1.663878985	-1.464385357	0.161400301	0.114	1.8071057	-1.926194573	-0.932033908	0.364413472	0.315	2.476658511	-1.584590865	1.914756899	0.073049392	0.051	2.016595651	-1.805076622	-0.753355799	0.461865519	0.378	1.683462935	-2.003813569	red	-0.251873909	-0.574362576	0.582287165
ENSPLAG00000000895	NA	neural-cadherin-like [Source:NCBI gene;Acc:106955884]	non-significant	-0.143236112	0.887652159	0.894	2.019182214	-2.077878895	1.455937772	0.163693558	0.157	2.010115757	-2.018230796	-0.95972126	0.350694608	0.366	2.168875806	-1.991367046	0.702035185	0.492455525	0.484	1.967421077	-1.871826665	-0.95947251	0.351189063	0.364	2.192871304	-2.182996783	royalblue	0.501350271	0.127109373	-0.088180384
ENSPLAG00000000896	zdhhc14	zinc finger DHHC-type palmitoyltransferase 14 [Source:NCBI gene;Acc:106958471]	non-significant	-0.034128968	0.973139813	0.979	1.924695211	-2.046097681	-0.492206647	0.628891244	0.629	1.965911428	-1.843683772	1.089324742	0.291265329	0.219	2.822471805	-1.559129528	-1.545684271	0.141169424	0.125	2.815987304	-1.825897389	0.09938181	0.922034187	0.909	2.089248938	-2.135597889	salmon	0.015234241	0.396760775	0.162360704
ENSPLAG00000000898	tmem242	transmembrane protein 242 [Source:NCBI gene;Acc:106958474]	non-significant	0.822885827	0.421052706	0.52	2.016960159	-2.142486629	1.178969808	0.254705116	0.309	2.386140248	-2.240873487	0.820296511	0.423440123	0.46	1.93264343	-2.435621499	-1.755024674	0.097827752	0.118	2.308998468	-2.202999607	0.055136823	0.956692479	0.969	2.250243661	-2.177004401	blue	0.476370189	0.762460613	-0.365139881
ENSPLAG00000000899	PTPN14	protein tyrosine phosphatase non-receptor type 14 [Source:NCBI gene;Acc:106955879]	Female Social Partner Preference	-0.213805486	0.833037211	0.853	2.23024414	-2.012463054	-1.625964954	0.122414595	0.143	1.943564084	-2.126615683	-3.106063095	0.00644145	0.004	2.020768863	-2.016862954	1.596403728	0.129397094	0.129	2.010239041	-2.076068858	0.629903105	0.537395577	0.587	2.109360162	-2.200239252	blue	-0.561859711	-0.832249205	0.410384693
ENSPLAG00000000900	arid1b	AT rich interactive domain 1B (SWI1-like) [Source:ZFIN;Acc:ZDB-GENE-030131-4459]	non-significant	-0.387673119	0.702681747	0.616	1.407692431	-1.488433804	-0.49801512	0.624876783	0.501	1.434951585	-1.371565765	-0.133287305	0.895536753	0.859	1.446678252	-1.260246972	0.598432672	0.557688629	0.431	1.387209926	-1.348377355	-0.628135573	0.538524508	0.396	1.420670595	-1.320259562	darkgrey	0.076779615	-0.215525804	0.335877753
ENSPLAG00000000901	NA	pro-opiomelanocortin-like [Source:NCBI gene;Acc:106955877]	non-significant	-0.724591051	0.477766816	0.505	2.13081482	-2.278322147	1.458980244	0.162864555	0.149	2.083096637	-1.892372446	1.060969793	0.303596865	0.293	2.009240706	-1.902545516	0.67662991	0.508028651	0.503	1.867260687	-1.800371915	-0.68528482	0.502691748	0.506	1.803844158	-2.131933271	yellow	0.545642424	0.288314358	-0.13294081
ENSPLAG00000000902	CLDN20	claudin 20 [Source:HGNC Symbol;Acc:HGNC:2042]	Female Mating Preference	0.266171544	0.793050655	0.791	2.178190648	-1.928699996	2.50620319	0.022699028	0.017	1.992670726	-2.192077778	0.007712529	0.993936454	0.997	2.272693453	-1.737701703	-1.445807484	0.166983282	0.192	2.310554447	-2.098646067	-0.592912016	0.561290161	0.554	1.970179968	-2.285706359	blue	0.565946616	0.511961937	-0.528639214
ENSPLAG00000000903	tiam2b	TIAM Rac1 associated GEF 2b [Source:ZFIN;Acc:ZDB-GENE-111019-2]	non-significant	0.033115787	0.973936895	0.967	2.067450174	-2.011131339	0.132599239	0.896072676	0.874	1.851683369	-1.82936585	1.323257217	0.203333503	0.152	1.689795085	-1.749940381	-2.252096163	0.038276004	0.006	1.809086973	-1.724650523	0.384866782	0.705258436	0.67	1.893984393	-1.823381761	purple	-0.031392447	0.325357321	-0.210815106
ENSPLAG00000000904	efr3bb	EFR3 homolog B [Source:NCBI gene;Acc:106955876]	non-significant	0.045159438	0.964464069	0.959	2.000753969	-1.952583279	0.570030724	0.576139684	0.571	2.056666286	-2.016614316	0.673276086	0.509853715	0.483	1.89243483	-2.016942006	0.460837204	0.650939461	0.618	1.878874276	-1.766436496	-2.40812511	0.028066432	0.025	1.891485138	-2.193563151	yellow	0.604069085	0.461212318	-0.219063704
ENSPLAG00000000908	micu3b	calcium uptake protein 3	non-significant	0.923056964	0.367859155	0.397	2.229987551	-2.173729889	0.306357684	0.7630657	0.773	2.220548964	-2.339361883	-1.242420174	0.231006467	0.276	2.228246545	-2.18844735	-0.500598459	0.623274053	0.668	2.493599026	-2.21753652	-0.073295891	0.942453051	0.946	2.196641668	-2.439334351	grey	-0.115665844	-0.121355435	0.07457714
ENSPLAG00000000909	parp1	poly(ADP-ribose) polymerase 1 [Source:NCBI gene;Acc:106955872]	Female Mating Preference	1.204873977	0.243437784	0.244	1.688051194	-1.721761863	2.230917151	0.039496222	0.03	1.947989222	-2.059821512	0.646892115	0.52637091	0.421	1.559630585	-3.107906885	0.826795681	0.420165071	0.316	1.876177099	-2.73566045	-0.30612315	0.763344864	0.703	2.267870745	-2.117504303	salmon	0.469333474	0.328944449	-0.5595473
ENSPLAG00000000910	NA	transcription factor E2F6-like [Source:NCBI gene;Acc:106958485]	Female Mating Preference	0.396792601	0.696059944	0.678	1.975745297	-1.967062063	2.366429993	0.030144467	0.02	1.924433608	-1.996969919	1.107288235	0.283645309	0.277	1.837283267	-2.284818483	-1.862651075	0.080438746	0.075	1.945285499	-2.091515974	-1.051165458	0.308355177	0.298	1.89493074	-1.949817269	blue	0.557201704	0.648240632	-0.555013297
ENSPLAG00000000911	fgf20b	fibroblast growth factor 20 [Source:NCBI gene;Acc:106953949]	non-significant	1.530859581	0.142723063	0.137	2.168732916	-2.079197088	1.140079892	0.270116879	0.274	1.930170106	-1.885487466	-0.022227168	0.982526468	0.984	1.87913743	-2.042154166	-0.831391237	0.41763821	0.411	1.902161919	-1.792472151	-1.896701045	0.075538444	0.049	1.808140762	-1.935743526	black	0.476972057	0.309232125	-0.579168751
ENSPLAG00000000912	NA	endothelin-2-like [Source:NCBI gene;Acc:106958489]	non-significant	0.394899668	0.697432393	0.748	1.938729382	-2.023284591	-0.057249845	0.955016052	0.962	2.079353168	-1.898052581	1.091126717	0.290494229	0.262	1.77627371	-2.046180493	-0.883681204	0.38957991	0.356	1.866302118	-1.982187819	1.955030823	0.067759923	0.05	1.980150094	-1.889958371	lightyellow	-0.061432835	0.439409048	-0.329378805
ENSPLAG00000000914	lin9	lin-9 DREAM MuvB core complex component [Source:NCBI gene;Acc:106955871]	non-significant	0.651660969	0.522632973	0.406	1.678275568	-1.739839773	-0.511280193	0.615754315	0.557	1.731594879	-1.551230164	0.5329626	0.600982164	0.592	1.699018318	-1.646222538	0.080082578	0.937136164	0.938	1.641103081	-1.610813217	-1.389806127	0.183080639	0.098	1.560786382	-1.630331047	turquoise	0.219652655	0.174149075	0.284757687
ENSPLAG00000000916	cd302	CD302 molecule [Source:NCBI gene;Acc:106958458]	non-significant	-1.391639656	0.180537767	0.239	2.429050791	-2.17281579	0.766936407	0.453676165	0.525	2.362194934	-2.210244854	1.752758899	0.097720957	0.128	2.074789564	-2.343345513	-0.908202804	0.376863051	0.415	2.492365175	-2.513536565	1.138311628	0.271270957	0.32	2.229505146	-2.372700834	red	0.271657725	0.609089694	-0.582860192
ENSPLAG00000000917	pfdn6	prefoldin subunit 6 [Source:NCBI gene;Acc:106953948]	non-significant	-0.661988521	0.516139754	0.52	2.30661398	-2.077036194	-0.446673486	0.66076853	0.651	2.201503416	-2.066561369	1.335655124	0.199331599	0.224	2.230683156	-1.979466027	0.115368725	0.909547128	0.913	2.100300271	-2.123206252	0.76789535	0.453413987	0.482	2.013931476	-2.188200282	brown	-0.351716414	-0.056260748	-0.029044276
ENSPLAG00000000919	mmgt1	membrane magnesium transporter 1 [Source:NCBI gene;Acc:106953947]	non-significant	-0.09025606	0.929053653	0.911	2.236562327	-1.968463168	-0.285050783	0.779060919	0.792	2.085560945	-1.736833537	0.668147174	0.513041272	0.492	2.205163094	-1.782325942	-0.039290265	0.969131083	0.972	2.139416999	-1.76884119	1.254939613	0.227008471	0.208	1.833017048	-2.067747007	brown	-0.216932694	0.087440314	0.321827597
ENSPLAG00000000920	RBMS1	RNA binding motif single stranded interacting protein 1 [Source:NCBI gene;Acc:106958455]	non-significant	0.762218504	0.455537332	0.439	1.822883981	-1.830363559	-0.29510668	0.771498674	0.78	1.806907691	-1.81894275	-0.505747291	0.619551574	0.595	1.803550472	-2.025625738	-1.27060564	0.221516314	0.17	1.837761204	-1.931788095	-0.466980259	0.646629325	0.631	1.823514812	-1.783885318	lightgreen	-0.08803677	-0.281849105	0.271538576
ENSPLAG00000000921	acbd3	acyl-CoA binding domain containing 3 [Source:NCBI gene;Acc:106955870]	non-significant	1.19901382	0.245653926	0.23	1.971872582	-2.191559806	1.735688504	0.100771294	0.109	2.173114096	-2.245449184	-0.496190049	0.626136861	0.627	2.320595127	-1.919859849	-0.892898079	0.384766914	0.399	2.318252813	-2.002132401	-0.540223418	0.596269809	0.602	1.994162505	-2.272991322	yellow	0.600226303	0.566061754	-0.387856465
ENSPLAG00000000922	tank	TRAF family member associated NFKB activator [Source:NCBI gene;Acc:106958460]	non-significant	-0.379761856	0.708446124	0.715	2.144149704	-2.251733225	1.118141413	0.279113329	0.32	2.374517156	-2.153302783	-0.071051392	0.944188948	0.95	2.356293935	-2.010083653	-0.314564535	0.757040393	0.785	2.269410308	-2.054037457	0.484131612	0.634664275	0.667	2.30921911	-2.128708928	turquoise	-0.062158572	-0.107226048	-0.450356468
ENSPLAG00000000923	ints6l	sarcoma antigen 1 [Source:NCBI gene;Acc:106953943]	non-significant	1.199870423	0.245329031	0.273	2.239290277	-2.122019905	0.039485768	0.968964731	0.975	2.061419134	-2.077023929	-0.052952273	0.958389384	0.962	1.893128567	-2.183102448	0.412411576	0.685353704	0.696	1.902669721	-2.014521656	-0.403519141	0.691754476	0.698	2.118478015	-1.912397208	grey	0.007248257	-0.022257889	0.001047173
ENSPLAG00000000924	NA	NA	non-significant	-1.430203206	0.169329835	0.144	1.967010414	-1.781022548	1.651032257	0.117147458	0.063	1.685263602	-1.773543464	1.269736014	0.221344873	0.176	1.982453852	-1.600625261	-0.624681858	0.540734159	0.525	1.883555867	-1.721360654	0.58527367	0.566293429	0.525	1.839792539	-1.73940726	grey	0.236932098	0.331558084	-0.122880974
ENSPLAG00000000925	emx3	homeobox protein EMX1-like [Source:NCBI gene;Acc:106955866]	non-significant	-0.250747225	0.804772997	0.766	2.135380882	-2.150016375	2.085321859	0.052482656	0.058	2.084979721	-2.172325265	-1.303402989	0.209874735	0.234	2.189168504	-2.072577483	-1.13522522	0.272524867	0.286	2.244110332	-1.970371637	1.034421932	0.315882846	0.332	1.9204726	-2.036134225	pink	0.342482871	0.304203248	0.06738565
ENSPLAG00000000926	tbr1b	T-box brain transcription factor 1 [Source:NCBI gene;Acc:106958459]	non-significant	-1.620147618	0.122119192	0.205	1.95728668	-2.110776308	0.015524138	0.987795403	0.992	2.439895586	-2.732311948	-1.080973278	0.294858672	0.296	1.919745513	-3.608878718	0.441381484	0.664673956	0.615	2.286724955	-2.974705267	2.391354775	0.029026687	0.092	2.796428208	-2.589626978	tan	-0.169046014	0.162759015	0.159886875
ENSPLAG00000000927	NA	coiled-coil domain containing 69 [Source:NCBI gene;Acc:106955865]	non-significant	-1.157280334	0.261880616	0.251	2.006673973	-2.034952977	-1.023578407	0.320430368	0.337	1.973322088	-1.982020198	0.203737735	0.840985901	0.845	1.967197994	-1.855909496	0.235477331	0.816739955	0.837	1.900809786	-1.96349538	0.360547505	0.723018135	0.751	2.076853461	-1.965768052	tan	-0.084297166	0.226699972	0.142468429
ENSPLAG00000000930	fam122b	protein FAM122A-like [Source:NCBI gene;Acc:106953944]	non-significant	0.195833645	0.846875118	0.855	2.095930822	-1.959779787	-1.204304805	0.24502954	0.212	1.990426067	-1.933141054	-0.975690711	0.342946178	0.31	2.220758109	-1.751697112	-0.658946362	0.519033275	0.5	2.298994997	-1.794636009	-2.858653695	0.011126949	0.01	2.040094398	-2.05773285	brown	0.108579031	-0.142931641	0.182411713
ENSPLAG00000000932	slc4a10b	solute carrier family 4 member 10 [Source:NCBI gene;Acc:106958452]	non-significant	-1.955066822	0.065852879	0.105	2.26873854	-2.374606198	-0.140741277	0.889734369	0.906	2.509288862	-2.60385826	0.092231692	0.927595926	0.925	2.180713544	-3.03795686	0.312263588	0.758757132	0.806	2.28284968	-2.723725285	1.038489535	0.314042076	0.378	2.432216438	-2.452601136	tan	0.062470892	0.365442671	-0.041840368
ENSPLAG00000000933	hprt1	hypoxanthine phosphoribosyltransferase 1 [Source:NCBI gene;Acc:106953941]	non-significant	-0.794933766	0.436731247	0.33	1.626211894	-1.572551066	0.91495056	0.373058387	0.253	1.461177763	-1.43920816	-0.620680184	0.543071464	0.457	1.365476591	-1.612960833	-0.893893861	0.38424931	0.238	1.436791335	-1.514087177	0.482048508	0.636112014	0.552	1.53514186	-1.48468343	midnightblue	-0.276538001	0.012125158	0.081908527
ENSPLAG00000000936	phf6	PHD finger protein 6 [Source:NCBI gene;Acc:106953940]	non-significant	-0.367444474	0.71745692	0.661	1.879474778	-1.697150531	-0.707410267	0.488930344	0.419	1.737336421	-1.722434345	0.075616205	0.940610288	0.936	1.573159177	-1.858981707	0.218780865	0.829507608	0.809	1.527791018	-1.724992163	0.976799558	0.342792238	0.271	1.802360283	-1.720230707	green	-0.612943957	-0.30826166	0.581168406
ENSPLAG00000000938	gcgb	glucagon [Source:NCBI gene;Acc:106958454]	non-significant	0.402738565	0.691755916	0.738	1.895036662	-1.981674879	0.743673782	0.467264243	0.505	1.935822505	-1.918689499	-0.359140674	0.723927324	0.713	1.668221026	-1.907017299	0.300317345	0.767690956	0.754	1.846662914	-1.942096367	0.784387068	0.443944024	0.393	1.885942281	-1.78376922	grey	-0.031209912	-0.24555561	0.155234724
ENSPLAG00000000940	cab39l1	calcium-binding protein 39-like [Source:NCBI gene;Acc:106953939]	non-significant	0.937745415	0.360456055	0.401	2.195108561	-2.213878634	1.704851933	0.106491392	0.123	2.02692478	-2.122871394	2.038241745	0.057451542	0.054	2.112648993	-2.04056483	0.564146997	0.580252567	0.623	2.179828551	-2.268843629	-0.697203432	0.495395642	0.543	2.128557866	-2.330949271	black	0.572315377	0.381925457	-0.536496368
ENSPLAG00000000943	gpc3	glypican-3-like [Source:NCBI gene;Acc:106953938]	non-significant	-0.084292797	0.933729012	0.937	1.639149095	-1.760186104	0.277117491	0.785043103	0.747	1.677969673	-1.501381831	1.757413146	0.096903355	0.029	1.642590191	-1.555306881	-0.547142517	0.591614751	0.513	1.628647694	-1.568006412	-1.106192542	0.28453248	0.214	1.661007755	-1.611670075	blue	0.282420031	0.468427084	-0.127597705
ENSPLAG00000000946	zgc:162730	tristetraprolin-like [Source:NCBI gene;Acc:106953935]	non-significant	-1.457356911	0.16178196	0.205	2.42599756	-2.712754049	-0.148592602	0.883629641	0.89	2.202398236	-2.490240088	-1.541168957	0.141747918	0.184	1.970143549	-2.657250931	0.600702529	0.556211406	0.596	2.288097792	-2.550827214	0.039396291	0.969047828	0.973	2.646998279	-2.219197497	lightgreen	-0.18129533	-0.493849085	0.043500782
ENSPLAG00000000947	zgc:114130	zinc finger protein 36	Female Mating Preference	0.706380163	0.488752444	0.459	1.712612446	-1.750153386	2.323791242	0.032837236	0.006	1.677924097	-1.637611199	-0.093667111	0.926472546	0.924	1.604748683	-1.984608362	-1.929922983	0.071015612	0.026	1.618959524	-1.773701868	-0.270939416	0.789802384	0.744	1.555159762	-1.769414503	pink	0.617901093	0.566477539	-0.347393044
ENSPLAG00000000949	ifih1	interferon induced with helicase C domain 1 [Source:NCBI gene;Acc:106958456]	non-significant	-0.747879848	0.463933196	0.517	2.098725371	-2.394289455	2.229963096	0.039570701	0.065	2.559974668	-2.38028424	-0.475924856	0.640207863	0.704	2.998300848	-1.915872358	-0.739372465	0.470083791	0.516	2.665942019	-2.214266524	0.047886387	0.962382409	0.964	2.317788389	-2.634268849	turquoise	0.418410749	0.072347623	-0.492349866
ENSPLAG00000000951	trappc6bl	trafficking protein particle complex 6A [Source:NCBI gene;Acc:106953931]	non-significant	1.306937391	0.207245242	0.186	1.975478219	-1.989788244	1.792240144	0.090972551	0.102	2.18687929	-2.108798613	1.133759729	0.272686133	0.279	2.115424159	-1.966577595	-0.709491841	0.487938289	0.496	2.036726783	-2.132765667	0.363585942	0.720790057	0.718	1.991789256	-2.105692344	blue	0.570832949	0.793356839	-0.534532827
ENSPLAG00000000953	KCNH7	potassium voltage-gated channel subfamily H member 7 [Source:NCBI gene;Acc:106958457]	non-significant	-0.016041151	0.987373278	0.988	1.915792231	-2.008623356	-1.016842549	0.323532337	0.302	1.87793726	-1.811133438	-0.301376886	0.766795251	0.766	1.976977504	-1.585160901	1.860480529	0.080760484	0.068	1.976049836	-1.934999289	-1.602312078	0.128081416	0.115	1.914080341	-2.010118253	red	0.108268078	-0.297122966	0.337743731
ENSPLAG00000000954	bloc1s3	biogenesis of lysosomal organelles complex 1 subunit 3 [Source:NCBI gene;Acc:106953930]	non-significant	-0.807866872	0.429432107	0.363	1.806405933	-1.821479948	0.514990707	0.613214032	0.568	1.918220646	-1.640567321	-0.769372086	0.452267621	0.394	1.920632398	-1.569073158	0.517725967	0.611530512	0.547	1.828918889	-1.733441134	1.108493174	0.283566897	0.222	1.80143143	-1.742885214	darkgrey	-0.398183145	-0.111863657	0.065484272
ENSPLAG00000000957	NA	phosphatidate phosphatase PPAPDC1A-like [Source:NCBI gene;Acc:106958450]	non-significant	0.679648473	0.505142179	0.479	1.736125802	-1.717818387	-0.115664498	0.909278506	0.898	1.733019757	-1.66253231	-0.357940147	0.724809297	0.623	2.07145882	-1.373099422	0.997015266	0.33317411	0.215	2.1145287	-1.747693074	-1.95621636	0.067609563	0.027	1.665014882	-1.657689185	lightyellow	0.102676029	-0.4280405	0.255377683
ENSPLAG00000000958	NA	NA	non-significant	0.806031194	0.430463425	0.344	1.687685522	-1.598582045	1.846217466	0.08240907	0.036	1.666205423	-1.794852759	1.085515428	0.292900344	0.208	1.904699824	-1.384115871	-0.40520869	0.690536466	0.599	1.905449591	-1.487768	1.397036181	0.180934106	0.111	1.636820097	-1.740951189	red	0.164667204	0.424443165	-0.228618042
ENSPLAG00000000960	yif1b	Yip1 interacting factor homolog B	non-significant	-0.295999025	0.770527428	0.79	2.361801351	-2.086145018	0.560210529	0.582669409	0.624	2.2873214	-2.053539214	-0.375109993	0.712233829	0.753	1.812716214	-2.20031749	-0.391427845	0.700496477	0.719	1.920984335	-2.019025127	1.375941006	0.187254717	0.204	2.087193742	-2.197638278	brown	-0.394495978	-0.096821235	0.221167482
ENSPLAG00000000964	NA	probable E3 ubiquitin-protein ligase HERC6 [Source:NCBI gene;Acc:106953926]	non-significant	-1.034603094	0.314188563	0.397	2.384524877	-2.247962453	-0.075676496	0.94056303	0.946	2.822048135	-2.541510884	-0.427651734	0.674291642	0.729	3.540538561	-2.027297404	0.51052223	0.616456743	0.689	3.062562401	-2.417410915	-0.173951345	0.864022887	0.878	2.648667285	-3.156692259	darkgreen	0.01852161	-0.329385279	-0.042399498
ENSPLAG00000000965	syt7a	synaptotagmin-7-like [Source:NCBI gene;Acc:106955835]	non-significant	0.615036622	0.54602134	0.652	3.240621242	-2.551209741	-1.02226253	0.321034679	0.471	2.610901245	-2.510230918	-0.217774198	0.830206683	0.875	2.553006984	-2.087648818	0.534786231	0.599940618	0.681	2.611893025	-2.44344896	0.842549667	0.411543606	0.541	2.357878937	-2.196414352	black	-0.46607985	-0.471078181	0.380803751
ENSPLAG00000000966	NA	leucine rich repeat containing 10B [Source:NCBI gene;Acc:106955834]	non-significant	2.311350643	0.032518149	0.021	1.931058862	-1.847415898	-0.310791783	0.759750545	0.741	1.841630271	-1.74122962	0.819130823	0.424086643	0.392	1.786776612	-1.506677051	-0.370699017	0.71558421	0.717	1.825370717	-1.738652849	1.714866567	0.105112696	0.069	1.74566861	-1.797516101	brown	-0.192578306	0.243821734	0.064369399
ENSPLAG00000000969	FCHSD2	FCH and double SH3 domains 2 [Source:NCBI gene;Acc:106953924]	non-significant	-0.721084741	0.479870555	0.462	2.061405346	-2.038915285	0.826343186	0.420096592	0.41	1.839242998	-2.030120882	0.607708676	0.551441431	0.532	1.998687437	-1.89903822	-1.08116701	0.295193083	0.27	1.993961461	-2.036988095	-1.277896416	0.218996057	0.222	1.902245408	-1.977360697	brown	0.503960164	0.304761416	-0.279830236
ENSPLAG00000000970	HGFAC	HGF activator [Source:NCBI gene;Acc:106958448]	non-significant	-0.101484718	0.920257414	0.934	2.164085641	-2.152831626	0.043815987	0.965563431	0.968	1.897072157	-1.80257931	-0.239753011	0.81339877	0.806	1.930281982	-2.055821507	-0.437807281	0.667210744	0.647	1.85807934	-1.915521765	2.743527776	0.014142684	0.009	1.986827503	-1.794983533	brown	-0.326335238	0.128797195	-0.140707237
ENSPLAG00000000971	NA	regulator of G-protein signaling 12-like [Source:NCBI gene;Acc:106958443]	non-significant	0.472618778	0.642012343	0.689	2.451608726	-2.44443426	1.545939897	0.140595813	0.195	2.29004812	-2.337914449	-0.348010208	0.732119551	0.784	2.236322851	-2.237168235	-0.428953451	0.673512625	0.729	2.313967913	-2.350229504	1.092789642	0.290206082	0.362	2.326206179	-2.276275102	tan	0.483257531	0.44650267	-0.271253512
ENSPLAG00000000973	msantd1	Myb/SANT-like DNA-binding domain containing 1 [Source:ZFIN;Acc:ZDB-GENE-121227-1]	non-significant	-0.095131551	0.925233098	0.909	1.872754609	-1.963932576	-0.424841249	0.676299608	0.664	1.927797195	-1.750027084	0.013891201	0.989079075	0.99	1.961363791	-1.82878002	-1.895375242	0.075724157	0.057	2.038603436	-1.830462644	0.289348983	0.775923344	0.755	1.773385583	-2.049348447	purple	-0.140768762	0.192904019	-0.047616123
ENSPLAG00000000974	NA	NA	Female Social Partner Preference	-1.491229335	0.152754302	0.147	2.145098156	-2.159144527	-0.768358576	0.452853402	0.462	2.012779843	-2.057031663	-2.499869301	0.022995009	0.017	2.243473289	-1.740834205	0.257463884	0.800008355	0.773	2.150803397	-2.033032278	-1.137711329	0.2715145	0.267	2.196580531	-2.068347576	blue	-0.374652476	-0.656870623	0.384215386
ENSPLAG00000000975	dtx4a	E3 ubiquitin-protein ligase DTX4-like [Source:NCBI gene;Acc:106958437]	Female Mating Preference	0.230459427	0.820263766	0.825	2.083319334	-2.089206091	2.365845363	0.03017995	0.019	2.086575999	-2.059197042	1.089603312	0.291146025	0.275	1.927959706	-2.102962245	-0.208966497	0.837035868	0.844	2.089105016	-2.010105143	-0.999327042	0.332086464	0.324	2.088564166	-1.970165337	black	0.876888023	0.636784775	-0.730252567
ENSPLAG00000000976	si:ch211-119e14.1	si:ch211-119e14.1 [Source:ZFIN;Acc:ZDB-GENE-141216-162]	non-significant	-1.251931646	0.226190831	0.295	2.288926715	-2.332903691	1.369790076	0.18863709	0.252	2.662746451	-2.327619656	0.050478691	0.960331368	0.965	2.922098458	-2.027624378	-0.031474475	0.975269245	0.977	2.95005526	-2.421536986	-0.182640209	0.857308573	0.875	2.503851968	-2.584353289	turquoise	0.213462747	0.008991342	-0.58305496
ENSPLAG00000000977	aoc2	primary amine oxidase	non-significant	1.141927882	0.268047689	0.358	2.590595866	-2.397498175	-0.880959863	0.39066774	0.475	2.53927917	-2.596994277	0.421884135	0.678415048	0.725	2.372016288	-2.497285113	0.63089164	0.536764763	0.602	2.312991419	-2.342952197	0.460720192	0.651021685	0.709	2.49560729	-2.480373197	lightgreen	-0.161742701	-0.360099997	0.050717791
ENSPLAG00000000978	angptl2b	angiopoietin-related protein 2-like [Source:NCBI gene;Acc:106953919]	Female Mating Preference	0.315557511	0.755870036	0.812	2.290566543	-2.33540435	-3.14606309	0.005912425	0.012	2.447374511	-2.420424385	-1.481261963	0.156898029	0.215	2.53806508	-2.428576733	2.72925253	0.014567524	0.034	2.380976386	-2.546760326	-0.811768021	0.428496345	0.463	2.21889033	-2.459019634	blue	-0.561874891	-0.848264536	0.765267509
ENSPLAG00000000979	coro1b	coronin-1B-like [Source:NCBI gene;Acc:106958438]	non-significant	1.005477099	0.327636754	0.293	2.073540928	-1.912888904	1.850824192	0.081712262	0.069	2.047785508	-1.9142815	0.93925097	0.360802652	0.346	1.849393759	-2.166737793	-2.272366198	0.036777261	0.025	1.95660438	-1.892388181	0.122245881	0.904182826	0.904	1.950003518	-1.899862463	blue	0.557368388	0.629742437	-0.279118822
ENSPLAG00000000980	zbtb34	zinc finger and BTB domain containing 34 [Source:ZFIN;Acc:ZDB-GENE-050624-2]	non-significant	-1.136469225	0.270266275	0.261	1.978814398	-1.993850436	-0.627076887	0.538969473	0.515	1.870695293	-1.975047769	1.065255306	0.301709174	0.253	2.12256245	-1.792522818	0.060497308	0.952487259	0.957	1.940691163	-1.829558424	-2.708476499	0.015207834	0.005	1.940790347	-1.83357179	brown	0.184126879	-0.089871632	0.023912373
ENSPLAG00000000981	osbp	oxysterol binding protein [Source:ZFIN;Acc:ZDB-GENE-090312-18]	non-significant	0.874603175	0.393001599	0.377	2.117796805	-2.053100488	0.128077118	0.899596153	0.893	1.754020388	-1.883177602	-0.791962161	0.439332792	0.427	2.081516181	-1.821478317	-0.404731036	0.690880722	0.688	2.068551518	-1.781545915	-0.111001493	0.912956005	0.899	1.949434262	-1.897392692	blue	-0.251051239	-0.342737612	0.050103719
ENSPLAG00000000982	lmx1bb	LIM homeobox transcription factor 1 beta [Source:NCBI gene;Acc:106953917]	non-significant	0.969936451	0.344587888	0.39	2.356494384	-2.284940349	-0.178644794	0.860335739	0.894	2.511108723	-2.454321023	-0.98745869	0.33731319	0.402	3.075576005	-2.096682208	0.461453239	0.650506655	0.724	2.823951418	-2.307343699	-0.216009092	0.83163204	0.853	2.409717376	-2.534453736	magenta	-0.23806251	-0.422257303	0.587129322
ENSPLAG00000000984	NA	pre-B-cell leukemia transcription factor 3 [Source:NCBI gene;Acc:106953913]	non-significant	0.517003567	0.611278962	0.603	2.151287035	-2.014017917	0.152023485	0.88096433	0.894	2.250464826	-2.119521886	0.201075852	0.843033822	0.836	1.897705412	-2.230752766	-0.364964199	0.719780236	0.707	1.992933798	-2.016284962	-0.962932828	0.349500868	0.379	2.116918475	-2.00267882	yellow	0.410512377	0.407310611	0.095807414
ENSPLAG00000000985	bmp4	bone morphogenetic protein 4 [Source:NCBI gene;Acc:106953912]	non-significant	0.306979232	0.762287382	0.745	1.764541719	-1.742791925	1.853023495	0.081381439	0.04	1.838686983	-1.766012911	-0.385074694	0.704974194	0.657	1.622153551	-1.947278751	-1.72393089	0.103428426	0.061	1.831058876	-1.845372713	-0.927681854	0.366962823	0.301	1.614266414	-1.660203984	greenyellow	0.481919041	0.404724921	-0.635910273
ENSPLAG00000000986	sox10	SRY-box transcription factor 10 [Source:NCBI gene;Acc:106950694]	non-significant	0.400024336	0.693719303	0.648	1.833205305	-1.649025097	0.79283839	0.438835779	0.356	1.732847014	-1.685389495	1.518968373	0.147213414	0.08	1.946310931	-1.407149593	-0.914357555	0.373715596	0.289	1.740976051	-1.611511342	-0.638226032	0.532097206	0.492	1.710907765	-1.867137787	yellow	0.459525138	0.467064547	-0.177453121
ENSPLAG00000000987	ddhd1a	DDHD domain containing 1 [Source:NCBI gene;Acc:106953911]	Female Mating Preference	0.306320222	0.762781123	0.769	1.986943312	-2.169370044	2.28456946	0.035510744	0.029	2.191669677	-1.990124138	1.829674841	0.084954735	0.087	1.91675814	-2.224775753	-1.104714251	0.285154206	0.3	1.975172708	-2.131099599	0.606760771	0.552278945	0.566	2.190282846	-2.055294761	magenta	0.56530031	0.747054406	-0.900781768
ENSPLAG00000000988	polr2f	RNA polymerase II subunit F [Source:NCBI gene;Acc:106950698]	non-significant	-0.714839392	0.483631199	0.455	2.000844324	-1.857876811	-0.126711142	0.900660902	0.909	1.983555869	-1.875905108	1.892319856	0.075667032	0.041	1.897889847	-1.724956853	-0.423481326	0.677420118	0.674	1.787730591	-1.941941713	0.444426103	0.662516345	0.633	1.714985431	-2.014817554	red	-0.055571702	0.395617991	-0.218723348
ENSPLAG00000000989	NA	NA	Female Mating Preference	-0.386434721	0.703582869	0.74	2.320173327	-2.490780881	2.76764694	0.013202574	0.023	2.170002689	-2.196321827	-0.916942747	0.372043172	0.458	2.072474469	-1.87157906	-0.220882491	0.827897719	0.827	2.297168682	-2.217274265	-0.298114654	0.769341941	0.769	2.126076947	-2.088041615	turquoise	0.211823734	-0.069450524	-0.556686893
ENSPLAG00000000990	fermt2	fermitin family member 2 [Source:NCBI gene;Acc:106953910]	non-significant	0.567096633	0.577464749	0.556	2.007343925	-1.810706784	-0.639499823	0.531051698	0.543	2.088490928	-1.913476867	0.668347162	0.512916771	0.517	1.962283066	-1.88199667	0.647926809	0.525958375	0.5	1.921390986	-2.065513923	0.810129661	0.429410959	0.449	1.891867911	-2.121608044	cyan	0.153141657	0.093510039	0.195407561
ENSPLAG00000000991	NA	N-acyl-aromatic-L-amino acid amidohydrolase (carboxylate-forming) B-like [Source:NCBI gene;Acc:106958436]	non-significant	2.846384203	0.010512308	0	1.762769225	-1.732354902	-0.134151274	0.894863896	0.894	1.682404623	-1.758935749	0.302761312	0.765758016	0.764	1.628510835	-1.719669962	1.190327245	0.250785117	0.169	1.600233436	-1.668752281	0.484763973	0.634225091	0.569	1.591447724	-1.728660242	darkgreen	-0.003106804	0.089680739	0.053742253
ENSPLAG00000000992	NA	NA	Female Social Partner Preference	0.522283854	0.607670075	0.595	1.804884145	-1.859817409	0.215253039	0.832140294	0.805	2.113726144	-2.084853222	-2.744441791	0.013860239	0.013	2.386392932	-1.6085563	-0.401278171	0.693371355	0.658	2.366034146	-1.810873839	-0.110605805	0.913264949	0.918	2.178598511	-2.180008389	darkred	-0.274904871	-0.429456114	0.421253804
ENSPLAG00000000994	stxbp6	syntaxin binding protein 6 [Source:NCBI gene;Acc:106953909]	Female Social Partner Preference	1.815699363	0.085658685	0.079	2.189424167	-1.968435568	-0.373883829	0.713129118	0.731	2.056465274	-1.969577686	2.329009242	0.032496042	0.032	2.257034814	-1.975840294	-0.750638371	0.46345571	0.443	2.026041927	-1.937754061	-1.223995228	0.238167854	0.238	2.06188466	-2.248706067	grey	0.339016207	0.149472458	-0.137567399
ENSPLAG00000000995	GGA1	golgi associated	non-significant	-0.359017254	0.723646583	0.695	1.83869179	-1.795730041	-0.166480299	0.869749949	0.881	1.968723407	-1.993438648	-0.807126552	0.430781068	0.432	1.923360074	-1.817464004	-0.8101342	0.429408424	0.417	1.777553773	-1.871715607	0.815543753	0.426393265	0.371	1.848396752	-1.817228926	darkred	-0.172160968	-0.177685974	0.430938614
ENSPLAG00000000996	NA	NA	Female Social Partner Preference	0.284701925	0.779034648	0.766	1.895345895	-1.96789161	1.144301806	0.26841071	0.205	2.026032631	-1.994006878	2.143698971	0.046866327	0.039	2.384084069	-1.531506056	-1.362539882	0.191361757	0.205	2.260570429	-1.949744895	0.198324636	0.845217322	0.833	2.090563467	-2.299042698	green	0.562478585	0.646013537	-0.617392791
ENSPLAG00000000997	polr3a	RNA polymerase III subunit A [Source:NCBI gene;Acc:106953905]	non-significant	-0.136282426	0.893069929	0.893	2.007366399	-2.060293973	1.330923552	0.200851436	0.211	2.011929913	-2.101399418	0.241943237	0.81172881	0.8	2.327710044	-1.830724517	-0.649387925	0.525037194	0.536	2.222696802	-1.984517801	-2.207602944	0.041766584	0.032	2.090220052	-1.991704079	brown	0.551650456	0.024987473	-0.248024964
ENSPLAG00000000998	coq8aa	coenzyme Q8A [Source:NCBI gene;Acc:106958431]	non-significant	1.805090101	0.087361245	0.005	1.414236527	-1.349024234	-0.630638613	0.536692818	0.369	1.32415866	-1.412858604	-0.17183149	0.865606044	0.809	1.320050326	-1.304909167	0.210399525	0.835935605	0.748	1.31473494	-1.224930507	-0.669329337	0.512555589	0.352	1.290962217	-1.367849086	turquoise	0.025696262	-0.007845953	0.079045769
ENSPLAG00000000999	QRFPR	pyroglutamylated RFamide peptide receptor [Source:NCBI gene;Acc:106953906]	non-significant	-0.205407196	0.839497029	0.83	1.874243634	-1.73374535	-0.840330022	0.412427571	0.399	1.786980419	-1.765021404	-0.066383436	0.94784974	0.921	1.718519474	-1.787025875	1.25827239	0.225831268	0.165	1.839608113	-1.659403294	-0.972565679	0.344830959	0.265	1.741532192	-1.856892556	red	-0.119800401	-0.417902913	-0.030590517
ENSPLAG00000001000	stum	stum	non-significant	-2.422131497	0.025892184	0.064	2.626554443	-2.592321889	0.506689757	0.618903968	0.688	2.428115917	-2.471679893	1.549701026	0.139693103	0.189	2.472952118	-2.327955053	-0.741853141	0.468619434	0.552	2.707777276	-2.53294328	0.958076002	0.351871979	0.455	2.28360959	-2.393230576	tan	0.237721006	0.564649528	-0.294482093
ENSPLAG00000001001	tmem184bb	transmembrane protein 184B-like [Source:NCBI gene;Acc:106950695]	non-significant	-0.93785681	0.3604003	0.35	2.071446615	-2.118278193	0.614263325	0.547203359	0.532	1.968013938	-2.078564198	2.003700541	0.061364107	0.039	1.955268801	-1.816648203	0.14186903	0.888903583	0.891	1.898594765	-1.831713669	-0.43035627	0.672512454	0.658	1.805313944	-1.957277565	blue	0.4861972	0.61080005	-0.484297127
ENSPLAG00000001003	NA	C-C motif chemokine 3-like [Source:NCBI gene;Acc:106958422]	non-significant	0.949518541	0.354595868	0.364	2.184895681	-1.889077816	-0.091170188	0.928426776	0.918	2.527492623	-2.314595721	-1.163742464	0.260658418	0.234	5.037672613	-1.615557565	0.648939742	0.525319661	0.476	5.105429169	-2.160562552	-1.870809794	0.079239535	0.181	2.776897795	-4.12365448	magenta	-0.007860521	-0.219541673	0.070099508
ENSPLAG00000001004	adamts14	ADAM metallopeptidase with thrombospondin type 1 motif 14 [Source:NCBI gene;Acc:106953902]	non-significant	0.219606059	0.828582599	0.796	1.782726415	-1.856586389	0.194268361	0.848276405	0.823	1.742124827	-1.622605037	1.551124871	0.139352637	0.092	2.205659071	-1.457464231	0.160581151	0.874375519	0.866	2.051676974	-1.627944435	-2.70414767	0.015344611	0.006	1.770292411	-1.965549339	brown	0.480161653	0.082358726	-0.121337393
ENSPLAG00000001005	ehd3	EH domain-containing protein 3 [Source:NCBI gene;Acc:106958424]	Social Preference	1.073872701	0.296686077	0.32	2.335763103	-2.23294334	2.502122998	0.022889278	0.035	2.367574598	-2.300369161	2.222341924	0.040170333	0.041	2.226186566	-2.085724788	-0.789626594	0.440961365	0.509	2.225831821	-2.259727624	0.578047765	0.571047985	0.596	2.106549704	-2.418562178	blue	0.64599218	0.83226193	-0.61551521
ENSPLAG00000001007	pald1a	phosphatase domain containing paladin 1 [Source:NCBI gene;Acc:106953901]	Female Social Partner Preference	-0.843737248	0.409592828	0.428	2.018858917	-2.131704451	2.063174909	0.05476925	0.053	2.067656731	-2.073379664	3.047484106	0.007300738	0.009	2.252793248	-2.003681233	-1.140887373	0.270227824	0.27	2.337897387	-2.041415184	-0.614719664	0.547135518	0.576	2.05866937	-2.197987246	blue	0.766422456	0.831271976	-0.611172166
ENSPLAG00000001008	si:dkey-46g23.1	trinucleotide repeat-containing gene 6B protein-like [Source:NCBI gene;Acc:106950685]	non-significant	-0.436278879	0.667682672	0.668	2.062577624	-2.314837705	0.206982819	0.838490882	0.84	2.102839358	-2.132208283	-1.067373517	0.300779292	0.352	2.040093878	-2.147028583	0.490961429	0.629928339	0.651	1.934740578	-2.149369206	-1.667568414	0.114291868	0.116	2.064482696	-2.054447445	royalblue	0.344855423	-0.038412954	0.228029933
ENSPLAG00000001009	ndr2	nodal growth differentiation factor [Source:NCBI gene;Acc:106953907]	non-significant	-1.449563841	0.163919554	0.151	2.210859746	-2.031641402	-1.649474773	0.117468977	0.099	1.892496237	-1.924547614	-0.135526777	0.893792828	0.894	2.192561348	-1.819416263	1.821690557	0.086705691	0.08	2.010694641	-2.054936683	1.619920618	0.124227563	0.111	2.007437748	-1.986935195	black	-0.37746343	-0.331114409	0.333768984
ENSPLAG00000001010	lrrc20	leucine rich repeat containing 20 [Source:NCBI gene;Acc:106953900]	non-significant	0.835764232	0.413950881	0.35	1.747689471	-1.715866975	-0.549102138	0.59010082	0.526	1.601098107	-1.563130982	-0.695967822	0.495887612	0.374	1.730385357	-1.689253014	0.777417207	0.447931159	0.351	1.773807998	-1.704561587	-1.74002665	0.100495345	0.05	1.64759626	-1.788241981	blue	-0.118425153	-0.477884028	0.213535044
ENSPLAG00000001011	NA	NA	non-significant	-0.892315099	0.38368277	0.275	1.552311515	-1.513458372	-0.912671904	0.374221878	0.274	1.584173783	-1.623485876	0.038654135	0.969618035	0.959	1.663875728	-1.398952018	0.054319532	0.95733375	0.938	1.616139811	-1.600921754	-0.802629559	0.433613701	0.355	1.575232227	-1.640842995	red	-0.04370619	-0.089018043	0.225299138
ENSPLAG00000001012	cdc42ep1b	cdc42 effector protein 1-like [Source:NCBI gene;Acc:106950684]	non-significant	1.177992644	0.253729545	0.206	1.932406542	-1.805920339	0.446373586	0.66098082	0.642	1.97121513	-1.801481902	1.270005784	0.221251053	0.208	2.324436061	-1.749394222	-0.992096031	0.335496869	0.307	2.159522232	-1.819817985	1.681200161	0.111578037	0.102	2.005281774	-2.040480403	red	-0.060243012	0.290344621	-0.172766211
ENSPLAG00000001013	ppa1a	inorganic pyrophosphatase-like [Source:NCBI gene;Acc:106953898]	non-significant	0.100346984	0.921148224	0.941	2.069181277	-2.147853612	-0.276399829	0.785584955	0.816	2.632378102	-2.43505434	0.252968009	0.803337196	0.81	2.28647612	-2.534875253	-0.250178219	0.805542026	0.808	2.388781995	-2.088312982	0.918952041	0.371377662	0.393	2.407903628	-2.110084055	yellow	-0.401998616	-0.487992214	0.297972241
ENSPLAG00000001014	med23	mediator complex subunit 23 [Source:NCBI gene;Acc:106958429]	non-significant	-1.487245841	0.153794	0.133	1.879036878	-2.030771027	0.235930921	0.816315175	0.812	1.657730362	-1.806850533	-0.389143958	0.702017949	0.707	1.81881032	-1.531085782	1.030161973	0.317818953	0.304	1.868537526	-1.760780306	-1.210313906	0.243234765	0.194	1.739940458	-1.774101338	blue	0.156782277	-0.357215471	0.068660713
ENSPLAG00000001015	NA	NA	non-significant	-1.300231747	0.209486049	0.243	2.226416966	-2.135963385	0.178698869	0.860293937	0.888	2.778330908	-2.608907493	-0.266857014	0.79280066	0.82	3.703351024	-1.913290032	-0.091991555	0.927813884	0.932	3.179307092	-2.470684123	0.377706642	0.710469637	0.734	2.732869953	-3.065934485	darkgreen	-0.100640592	-0.252636273	-0.20805719
ENSPLAG00000001016	NA	NA	non-significant	-0.668196588	0.512258466	0.641	1.79712169	-1.806626514	-0.222506657	0.826580145	0.809	2.001210053	-2.07625763	1.976075944	0.064664525	0.051	1.731094884	-2.188566557	-0.479234166	0.638070374	0.567	1.956429018	-1.95722952	-1.809208232	0.088699311	0.09	2.076564037	-2.054283363	midnightblue	0.397735677	0.241569708	-0.322850668
ENSPLAG00000001018	SPOCK2	SPARC (osteonectin)	non-significant	0.681210923	0.504175648	0.521	2.147648826	-2.345111156	0.61268399	0.548222908	0.535	1.996034672	-2.086250522	0.086026618	0.932453889	0.944	2.094222029	-2.116376077	-0.552248113	0.588191527	0.607	2.158841017	-1.976250098	-1.059158547	0.304807656	0.308	2.069033425	-2.086448004	yellow	0.363344471	0.290634299	-0.10096717
ENSPLAG00000001021	ascc1	activating signal cointegrator 1 complex subunit 1 [Source:NCBI gene;Acc:106953893]	Female Mating Preference	0.790598836	0.439195002	0.445	2.054087785	-2.111509942	2.171078255	0.044426716	0.029	1.97695497	-2.019934944	2.103763451	0.050645346	0.039	1.92358281	-2.174087522	0.497826971	0.625184335	0.623	1.990105971	-2.077247166	-0.863137928	0.400450843	0.422	1.972432444	-2.035874574	black	0.724330778	0.561747503	-0.64125457
ENSPLAG00000001022	NA	A-kinase anchoring protein 7 [Source:NCBI gene;Acc:106958425]	Female Social Partner Preference	-0.002313361	0.998178967	1	2.119503155	-2.224865774	1.009794718	0.326800755	0.368	2.23171484	-2.058658897	2.372563965	0.02977453	0.038	2.395777163	-1.96525562	-0.230485151	0.820552044	0.819	2.089017749	-2.01988798	-0.669175727	0.512651086	0.536	2.153023513	-2.193689284	blue	0.663569372	0.731830537	-0.438345463
ENSPLAG00000001023	nrxn1b	neurexin 1b [Source:NCBI gene;Acc:555686]	non-significant	-0.551551207	0.587856014	0.627	2.333451575	-2.192649729	2.23367597	0.039281581	0.06	2.232853162	-2.444720629	0.059853419	0.952972829	0.959	2.385083478	-2.235030138	-1.984575829	0.064101065	0.086	2.381776046	-2.248845936	-1.532792441	0.144301331	0.164	2.288512689	-2.536253453	black	0.826707686	0.60664505	-0.475639865
ENSPLAG00000001024	NA	NA	non-significant	-0.634182224	0.533725096	0.504	2.039611975	-2.287719313	0.602246887	0.554986285	0.562	1.855951081	-1.99860946	-0.302837969	0.765700597	0.79	1.846524859	-1.933368927	0.288245737	0.776752938	0.805	1.883869727	-2.05411871	-1.741688604	0.100196656	0.079	1.92473595	-1.889851464	turquoise	0.351776388	-0.093968306	-0.445038615
ENSPLAG00000001025	ip6k2b	inositol hexakisphosphate kinase 2-like [Source:NCBI gene;Acc:106958413]	non-significant	1.599440179	0.126659669	0.149	2.471359501	-2.012469344	-0.452588502	0.656587597	0.663	2.458359786	-2.585183538	1.833867158	0.084303124	0.16	3.176665575	-2.008070415	0.355977849	0.726373887	0.744	3.242834195	-2.459631094	0.111924692	0.912235246	0.912	2.452901245	-2.837979735	grey	0.057570295	0.200117	0.16797673
ENSPLAG00000001026	NA	NA	non-significant	-0.215218493	0.831951536	0.815	1.903118065	-2.135019238	-0.107997639	0.915266424	0.915	2.021639285	-2.089322005	0.763999611	0.455378087	0.449	2.12596245	-1.710897531	0.193758311	0.848733572	0.843	1.928800409	-1.84806738	-1.07164978	0.299323205	0.297	2.11253148	-1.997344706	brown	0.552294962	0.308162723	-0.411869868
ENSPLAG00000001027	anapc16	anaphase promoting complex subunit 16 [Source:NCBI gene;Acc:106953896]	non-significant	-0.110510137	0.91319473	0.903	2.27652058	-2.303753087	1.802628501	0.089266163	0.141	2.511236584	-2.392001918	2.225724945	0.039903129	0.075	2.25546666	-2.524210588	-2.547022109	0.021188911	0.025	2.220606388	-2.166981462	0.576767834	0.571892325	0.643	2.212976026	-2.345484268	green	0.450890332	0.536633074	-0.469080459
ENSPLAG00000001028	use1	unconventional SNARE in the ER 1 [Source:NCBI gene;Acc:106950673]	Female Social Partner Preference	-0.495365756	0.62617391	0.529	1.552210584	-1.431074747	0.677028404	0.50752887	0.396	1.514226143	-1.451604168	2.305141715	0.034084182	0.001	1.583992349	-1.479895441	-0.927177781	0.367216767	0.204	1.512947115	-1.462974252	-0.18547104	0.855123458	0.827	1.449547427	-1.506264162	blue	0.376183921	0.683620858	-0.5249532
ENSPLAG00000001029	ddit4	DNA damage inducible transcript 4 [Source:NCBI gene;Acc:106953895]	non-significant	0.048435691	0.96188804	0.965	2.229461096	-2.615818298	0.129378723	0.898581764	0.918	2.432881925	-2.646138669	0.317885172	0.754457193	0.792	2.240114837	-2.39961485	-0.181129325	0.858475313	0.886	2.384254004	-2.476024729	1.082521716	0.294608598	0.363	2.230581479	-2.379928303	magenta	0.070947395	0.334050645	-0.312975376
ENSPLAG00000001031	baxa	apoptosis regulator BAX-like [Source:NCBI gene;Acc:106953891]	non-significant	-0.406953238	0.688711602	0.671	1.814029992	-1.782085524	1.996745886	0.062180386	0.048	2.009516001	-1.855703491	-1.203236213	0.245431886	0.209	1.801257324	-1.771742961	-0.746133257	0.466099357	0.435	1.74973832	-1.767664069	-0.83776755	0.41414845	0.408	1.828709239	-1.868964588	turquoise	0.293550069	0.150436241	-0.500436379
ENSPLAG00000001033	MYO9B	myosin IXB [Source:NCBI gene;Acc:106950671]	non-significant	0.476746022	0.639125167	0.654	2.045271819	-2.007439941	-0.67815725	0.506830653	0.501	1.974783591	-1.990285173	-0.086650641	0.931965213	0.928	2.021958769	-1.71563095	1.178897611	0.255182556	0.253	2.142984495	-1.831535597	-1.57665035	0.133879309	0.12	1.9806038	-1.936384881	blue	0.066755174	-0.450947296	0.241151239
ENSPLAG00000001034	map3k14a	mitogen-activated protein kinase kinase kinase 14-like [Source:NCBI gene;Acc:106953890]	non-significant	0.255506253	0.801150962	0.822	2.259370445	-2.199238666	1.428534693	0.171317413	0.193	2.217612881	-2.293722329	0.055131939	0.956678373	0.967	2.146842614	-1.815088065	0.214927177	0.832461641	0.865	2.14301059	-2.118044758	0.137399224	0.892380186	0.916	2.200504696	-2.173659522	turquoise	0.214103295	-0.103792552	-0.496489191
ENSPLAG00000001035	gpatch8	G-patch domain containing 8 [Source:NCBI gene;Acc:106953888]	Female Mating Preference	-0.761202078	0.456129427	0.507	2.378228731	-2.388943269	3.05379463	0.007203036	0.018	2.503669231	-2.392503241	0.621954785	0.542252754	0.591	2.705708434	-2.439142349	-1.624101016	0.12332728	0.199	2.521743906	-2.221636297	-1.280316623	0.218164438	0.29	2.303634849	-2.5264149	pink	0.746847003	0.69471426	-0.344134091
ENSPLAG00000001036	gosr2	golgi SNAP receptor complex member 2 [Source:NCBI gene;Acc:106953889]	non-significant	-0.422045586	0.67785522	0.688	2.045206489	-1.875520159	-2.09680432	0.051331669	0.048	2.073042622	-2.053892536	-0.463228193	0.649096618	0.68	2.24694419	-1.815563281	0.851191173	0.406863552	0.404	1.931623108	-2.072640189	0.494157006	0.627718142	0.615	2.026205592	-2.043168602	greenyellow	-0.621433903	-0.369815296	0.757629106
ENSPLAG00000001041	NA	ADP-ribosylation factor 1-like [Source:NCBI gene;Acc:106953886]	Female Social Partner Preference	-0.649616393	0.523923825	0.547	2.245777739	-2.223407737	2.066638901	0.054405731	0.088	2.530714194	-2.271263693	3.08736231	0.00670442	0.008	2.256680373	-2.251000811	-2.024004869	0.059495918	0.068	2.153442697	-2.143015646	-0.256934933	0.800409743	0.817	2.252827882	-2.249266943	blue	0.617967785	0.864132189	-0.555131095
ENSPLAG00000001042	ncln	nicalin [Source:NCBI gene;Acc:106950666]	non-significant	-0.300031844	0.767497698	0.786	2.064714462	-2.507268127	1.909245588	0.073317612	0.117	2.471723707	-2.432866765	0.06360666	0.95002797	0.968	2.069128767	-2.327344858	-1.564137506	0.136785947	0.168	2.177951077	-2.359948341	-0.353444658	0.728236632	0.769	2.261034472	-2.300032741	yellow	0.524907456	0.529450906	-0.213434312
ENSPLAG00000001043	cers1	ceramide synthase 1 [Source:NCBI gene;Acc:106950667]	non-significant	1.204200583	0.243691667	0.222	2.047387039	-2.062512576	-1.085130604	0.293065889	0.28	2.002889789	-1.882364343	0.198795588	0.844789067	0.827	2.035577429	-1.881697913	-0.524473022	0.606933934	0.582	1.998168514	-1.901929179	-2.319212386	0.033519964	0.025	1.982429019	-2.120756168	brown	0.250239035	-0.156701838	-0.007694256
ENSPLAG00000001044	NA	protein transport protein Sec61 subunit alpha-like [Source:NCBI gene;Acc:106958414]	non-significant	0.52306198	0.607139125	0.635	2.143649179	-2.319648736	2.307455085	0.033927143	0.056	2.513699144	-2.211900349	0.193569747	0.84881484	0.872	2.128770292	-2.218169588	-0.209805281	0.836391817	0.844	2.194321544	-2.386630493	0.147208276	0.884753798	0.902	2.270537208	-2.361457255	turquoise	0.466706181	0.162991851	-0.734864951
ENSPLAG00000001045	SRCIN1	SRC kinase signaling inhibitor 1-like [Source:NCBI gene;Acc:106953883]	non-significant	-1.002163334	0.329192082	0.398	2.122571234	-2.108595069	0.537926394	0.597625033	0.606	2.340242811	-2.384585146	0.148892973	0.883396237	0.869	1.976580349	-2.679987577	-0.775486251	0.449039693	0.477	2.138359225	-2.572859819	-3.764924358	0.001618878	0.003	2.397168988	-2.245951906	midnightblue	0.57944363	0.146237799	-0.471431384
ENSPLAG00000001046	cope	COPI coat complex subunit epsilon [Source:NCBI gene;Acc:106950665]	Female Social Partner Preference	0.67307361	0.509220942	0.508	1.866793525	-1.899861694	-0.523842378	0.607174486	0.589	2.100282482	-1.832179015	2.174708823	0.044112127	0.035	1.748156172	-2.151649735	-0.014501514	0.988604008	0.99	1.788515137	-2.193745173	1.646041328	0.118693044	0.095	2.010208082	-1.926001436	lightyellow	-0.151140697	0.373864014	-0.295174694
ENSPLAG00000001047	chchd4b	mitochondrial intermembrane space import and assembly protein 40-B-like [Source:NCBI gene;Acc:106958421]	non-significant	-0.366149072	0.718407081	0.704	2.145638728	-1.95190438	-1.424747302	0.172393568	0.157	2.01881205	-1.929704715	-1.018627801	0.322708129	0.333	2.596858991	-1.785106149	1.265320648	0.223357375	0.214	2.393060846	-2.08058968	1.828327038	0.085661916	0.099	2.190592617	-2.300376737	green	-0.602199748	-0.43609185	0.443358226
ENSPLAG00000001048	NA	NA	non-significant	-1.153392357	0.263432295	0.342	2.336947981	-2.419904215	1.443862349	0.167018074	0.229	2.644059301	-2.532960477	-0.116258556	0.908814769	0.939	2.519485076	-1.911792578	-0.076986975	0.939560984	0.941	2.58738548	-2.580153429	-0.185764941	0.854896666	0.862	2.517719803	-2.444303634	turquoise	0.079410086	-0.126166716	-0.439915694
ENSPLAG00000001049	tnfaip8l1	TNF alpha induced protein 8 like 1 [Source:NCBI gene;Acc:106950663]	non-significant	0.17889922	0.859961282	0.853	2.462346809	-2.398058115	0.953180416	0.353902941	0.414	2.274350179	-2.192293931	0.119718618	0.906114432	0.908	2.251852027	-1.972461992	0.497930743	0.625112759	0.654	2.28126376	-2.112175139	0.799256365	0.435512347	0.473	2.086659333	-2.154154602	turquoise	-0.122224635	-0.271149066	-0.330299738
ENSPLAG00000001050	mlx	max-like protein X [Source:NCBI gene;Acc:106953882]	non-significant	0.154363618	0.8789944	0.874	1.829260461	-1.86609893	-0.002173129	0.998291482	0.999	1.737346938	-1.768117685	-0.594811851	0.559831282	0.505	1.730140931	-1.586021494	0.443288831	0.663321932	0.635	1.706166902	-1.799895233	-0.88801531	0.387311698	0.297	1.589538774	-1.672563293	red	-0.038745898	-0.421758948	-0.00029804
ENSPLAG00000001052	mydgf	myeloid derived growth factor [Source:NCBI gene;Acc:106950662]	non-significant	0.720124822	0.480447446	0.506	2.019850001	-2.079490091	-0.032824252	0.974198398	0.971	1.856222827	-1.968962976	0.837037995	0.414224413	0.371	1.786316451	-2.2596045	0.351107231	0.729956983	0.734	1.84603528	-2.356581237	-0.373584328	0.713476634	0.712	2.122503144	-2.042743599	orange	0.263966474	0.077735182	-0.416847801
ENSPLAG00000001053	mlx	MAX dimerization protein MLX [Source:NCBI gene;Acc:106953878]	non-significant	0.154363618	0.8789944	0.874	1.829260461	-1.86609893	-0.002173129	0.998291482	0.999	1.737346938	-1.768117685	-0.594811851	0.559831282	0.505	1.730140931	-1.586021494	0.443288831	0.663321932	0.635	1.706166902	-1.799895233	-0.88801531	0.387311698	0.297	1.589538774	-1.672563293	red	-0.038745898	-0.421758948	-0.00029804
ENSPLAG00000001054	MAPKAPK3	MAP kinase-activated protein kinase 2-like [Source:NCBI gene;Acc:106958420]	non-significant	-0.39196634	0.699561286	0.676	1.8971374	-2.111579494	0.556495173	0.585149643	0.599	2.011960904	-1.951839334	1.614402131	0.124911385	0.148	2.08091041	-2.135433578	-0.768121823	0.453283101	0.435	2.075098439	-1.900084403	0.507006226	0.618868035	0.631	2.136479893	-2.001402091	magenta	0.012561135	0.303160321	-0.557986986
ENSPLAG00000001055	psmc3ip	PSMC3 interacting protein [Source:NCBI gene;Acc:106953880]	non-significant	0.95803328	0.350398374	0.321	2.047209596	-1.858724854	1.195336511	0.248421965	0.225	1.807203846	-1.895967803	1.469537295	0.160014737	0.129	1.675220746	-1.876265749	0.072997388	0.942686974	0.941	1.789171315	-1.82274181	-0.800784982	0.434651296	0.411	1.75628551	-1.830620026	yellow	0.604226953	0.574503038	-0.387162766
ENSPLAG00000001056	retreg3	reticulophagy regulator family member 3 [Source:NCBI gene;Acc:106953876]	non-significant	-0.924136351	0.367311667	0.285	1.680063551	-1.650038405	-0.319990261	0.752888701	0.719	1.700181868	-1.560639835	1.092429295	0.289937764	0.223	1.48240878	-1.872168039	0.295793013	0.771083321	0.704	1.521083024	-1.525199378	-0.390830715	0.70092934	0.647	1.627681822	-1.596585933	lightcyan	0.170625553	0.385786905	0.151230541
ENSPLAG00000001057	tubg1	tubulin gamma 1 [Source:NCBI gene;Acc:106953877]	non-significant	-0.374860847	0.712026262	0.683	1.870293503	-1.801017891	-0.566400252	0.578549297	0.497	1.691026693	-1.635711006	-0.682352929	0.504240366	0.448	1.80935767	-1.704170492	1.266785624	0.222845847	0.154	1.784107252	-1.821284042	0.307053343	0.762649295	0.757	1.778992447	-1.733266573	green	-0.144504893	-0.110375583	0.316569231
ENSPLAG00000001059	PLEKHH3	pleckstrin homology	non-significant	0.226208786	0.823519227	0.831	2.04135788	-2.296015691	-0.987200426	0.337436114	0.326	1.995604124	-1.974567953	-1.332717809	0.200274017	0.18	1.807002174	-2.096625089	2.531457367	0.021871528	0.008	1.795614466	-2.101020422	-0.237552515	0.815156706	0.802	2.073925166	-1.947525405	blue	-0.32505514	-0.750839357	0.303599233
ENSPLAG00000001060	pfkfb4b	6-phosphofructo-2-kinase/fructose-2	non-significant	1.529504232	0.143056875	0.068	1.60580278	-1.588103978	0.992785241	0.334784954	0.215	1.605514513	-1.417965603	1.975829604	0.064694661	0.027	2.014659381	-1.372122247	-0.143612617	0.887548055	0.84	1.64490123	-1.440277769	1.064657661	0.302384268	0.198	1.591519522	-1.763226166	blue	0.315952348	0.503961923	-0.296724807
ENSPLAG00000001062	NA	actin-related protein 2/3 complex subunit 4-like [Source:NCBI gene;Acc:106958412]	non-significant	-1.50204531	0.149960487	0.172	2.339635897	-2.209457997	-0.810799112	0.428725921	0.447	2.163838145	-2.1337129	0.15355422	0.879775637	0.895	2.07295027	-1.979448479	0.952390312	0.35466186	0.363	2.15045902	-2.077543704	0.648482896	0.525607676	0.546	2.052818871	-2.004994673	yellow	-0.467946097	-0.421870997	0.278968015
ENSPLAG00000001063	bicd1a	protein bicaudal D homolog 1-like [Source:NCBI gene;Acc:106950656]	non-significant	-0.442132562	0.663518008	0.649	1.96627456	-2.042213397	-0.097130593	0.923762636	0.912	1.960017727	-2.032898208	-1.039475579	0.313193711	0.329	1.963508281	-2.185758918	0.534359309	0.600229319	0.592	2.056823817	-2.086021031	-1.700540207	0.107823209	0.093	2.046655645	-2.061414279	royalblue	0.270335277	-0.130665835	0.304972367
ENSPLAG00000001064	NA	serine/threonine-protein phosphatase 6 regulatory ankyrin repeat subunit A-like [Source:NCBI gene;Acc:106953873]	non-significant	0.865488457	0.397854573	0.44	2.193720796	-2.484673867	1.59882593	0.128343096	0.157	2.371093684	-2.192114222	0.334973815	0.741757022	0.783	1.997815655	-2.628363497	-1.724038583	0.103408557	0.145	2.342342319	-2.340694722	-1.408527442	0.177564525	0.247	2.240930604	-2.254422914	pink	0.424650069	0.376846877	0.063012548
ENSPLAG00000001065	NA	ras-related protein Rab-7a [Source:NCBI gene;Acc:106958411]	non-significant	-0.462729269	0.648954277	0.662	2.055125876	-2.067464229	-1.780810294	0.092882979	0.069	2.054367804	-1.869934715	-0.395045786	0.697739117	0.73	2.145710262	-1.805159238	2.762372239	0.0136001	0.007	2.117439603	-1.958557045	-0.469197982	0.645076478	0.666	2.041112286	-2.104617791	blue	-0.49345297	-0.632487635	0.382751457
ENSPLAG00000001068	NA	granulins-like [Source:NCBI gene;Acc:106953871]	non-significant	-1.33791833	0.197136153	0.272	2.41606315	-2.243227289	2.123905296	0.048705866	0.104	2.794988176	-2.502236679	0.525517109	0.606035073	0.654	3.24858402	-2.072984411	-0.185320488	0.855239639	0.838	3.048031559	-2.535787303	0.38650518	0.704068109	0.705	2.640936181	-2.764005413	turquoise	0.136397712	0.019136037	-0.516320841
ENSPLAG00000001070	NA	GATA-binding factor 2-like [Source:NCBI gene;Acc:106958419]	non-significant	-0.149014618	0.883154306	0.907	2.534995648	-2.429135507	0.034312223	0.973029249	0.979	2.544672354	-2.515425045	-0.258366801	0.799236784	0.826	2.76763535	-2.114375575	1.420053382	0.174236245	0.258	2.559017845	-2.463120175	-1.715668989	0.104962642	0.184	2.475546204	-2.467722787	green	-0.129406994	-0.388000436	0.055697985
ENSPLAG00000001071	NA	granulins-like [Source:NCBI gene;Acc:106953870]	non-significant	-0.367451569	0.717451718	0.765	2.389325327	-2.287093224	1.844353785	0.082692456	0.122	2.42982527	-2.480042558	-0.127049382	0.900397233	0.916	3.125092357	-2.031061078	0.23140044	0.819852768	0.839	3.127189609	-2.449590045	-0.062624699	0.950818747	0.948	2.662972804	-2.703537308	turquoise	0.458906903	0.111684942	-0.583164625
ENSPLAG00000001072	pcyox1	prenylcysteine oxidase 1 [Source:NCBI gene;Acc:106958396]	non-significant	0.749833427	0.462783832	0.555	2.233172681	-2.073560302	-0.22585902	0.824013624	0.833	2.173349856	-2.178790761	-0.573614842	0.573765915	0.578	2.690494945	-1.735794263	-0.144419904	0.886920562	0.862	2.849032585	-2.218855451	1.361064575	0.191818288	0.208	2.238333706	-2.535059004	pink	-0.108393959	-0.162131643	-0.150954319
ENSPLAG00000001073	NA	family with sequence similarity 133 member B [Source:NCBI gene;Acc:106953869]	non-significant	-0.363331143	0.720475621	0.728	2.021795424	-2.115365961	-0.741637839	0.468465086	0.451	1.923018412	-1.978680565	0.920663397	0.370152141	0.356	1.769277407	-2.153762518	1.093688609	0.289822952	0.285	1.883609271	-2.26618973	1.54632348	0.141015632	0.133	2.043300792	-2.083216735	brown	-0.369331977	0.095104989	0.362175217
ENSPLAG00000001074	tmtc2b	transmembrane and TPR repeat-containing protein 2-like [Source:NCBI gene;Acc:106950650]	Female Social Partner Preference	0.120307979	0.905536015	0.909	2.021785401	-2.022597109	1.269692138	0.221360135	0.206	2.024230935	-2.005240422	2.329867252	0.032440256	0.027	2.0145175	-1.99085229	-0.932827928	0.364377168	0.363	1.971783755	-2.04055662	-1.755546495	0.097736062	0.087	2.00502253	-2.042339069	green	0.749876418	0.417089424	-0.579963024
ENSPLAG00000001075	cdk6	cyclin dependent kinase 6 [Source:NCBI gene;Acc:106953868]	non-significant	1.053372551	0.305733122	0.515	2.447866977	-2.452433479	-1.39111679	0.182192795	0.289	2.476848875	-2.775576061	-0.738554323	0.470287353	0.452	2.372671865	-2.76262562	2.494557071	0.023574225	0.051	2.326077161	-2.651373221	-0.80439446	0.432622392	0.481	2.517105204	-2.47491356	blue	-0.171072951	-0.569228821	0.169578127
ENSPLAG00000001076	slc20a1b	sodium-dependent phosphate transporter 1-B-like [Source:NCBI gene;Acc:106958398]	non-significant	2.398847451	0.027170378	0.064	2.524857039	-2.562039032	-0.319647418	0.753144076	0.819	2.747872072	-2.695609738	0.837818275	0.413798067	0.502	2.511309198	-3.124565493	0.80962766	0.42969145	0.487	2.318751852	-2.969094647	0.645172439	0.527697361	0.608	3.076242366	-2.654852853	turquoise	0.0211657	0.007491069	0.245996225
ENSPLAG00000001077	NA	ras and EF-hand domain-containing protein homolog [Source:NCBI gene;Acc:106950647]	non-significant	-0.714095363	0.484080369	0.46	1.866467939	-2.211533645	0.207674428	0.837959358	0.84	1.88457306	-2.060969214	-0.949070236	0.355929334	0.37	2.020881875	-2.048901294	-0.538610644	0.597357475	0.621	1.951192639	-1.903835612	-1.01801835	0.323384696	0.332	2.115699464	-1.980654201	lightgreen	-0.169661741	-0.257347591	0.11462824
ENSPLAG00000001078	hepacam2	HEPACAM family member 2 [Source:NCBI gene;Acc:106953867]	non-significant	-0.653305855	0.521595753	0.545	2.21853178	-2.22178422	-0.372824255	0.713903118	0.727	2.256720552	-2.180705179	1.199502546	0.246841653	0.283	2.020785548	-2.170849707	1.238514514	0.232880088	0.252	1.870213899	-2.236442343	0.491384254	0.629635687	0.634	2.144584094	-2.084465753	grey	0.035418955	0.165666812	0.090649054
ENSPLAG00000001079	stard7	StAR related lipid transfer domain containing 7 [Source:NCBI gene;Acc:106958400]	Female Mating Preference	0.366084125	0.718454731	0.732	2.121391975	-2.089505094	2.374731434	0.029644831	0.021	2.042415639	-2.010046181	1.255051428	0.226498878	0.239	1.902582266	-2.19190049	-0.890848142	0.385833929	0.44	1.990735744	-2.066064557	-0.860199404	0.402021982	0.442	2.135663526	-2.011652755	black	0.822351462	0.510568412	-0.548849847
ENSPLAG00000001080	drg1	developmentally regulated GTP binding protein 1 [Source:NCBI gene;Acc:106958403]	non-significant	-0.164053264	0.871468069	0.862	1.74430277	-1.716696014	-0.810627021	0.428822083	0.357	1.682514262	-1.768930996	0.490588232	0.630011936	0.622	1.689256632	-1.840454152	0.777450298	0.447912177	0.43	1.635506179	-1.784464901	1.077907488	0.296602873	0.213	1.853513492	-1.699594416	green	-0.493681653	-0.241713983	0.237201256
ENSPLAG00000001081	PRMT8	protein arginine N-methyltransferase 8-B [Source:NCBI gene;Acc:106950648]	non-significant	-1.023501561	0.319267401	0.34	2.15404273	-2.103886097	-2.056590155	0.055466359	0.054	2.060524247	-2.10125317	-1.502117558	0.151478174	0.153	2.008757272	-1.938164775	-0.052041713	0.959121153	0.962	2.163137294	-2.000260948	0.935847524	0.362865772	0.373	2.054639018	-1.971136441	black	-0.511088787	-0.406896107	0.392768749
ENSPLAG00000001082	kcnn2	small conductance calcium-activated potassium channel protein 2-like [Source:NCBI gene;Acc:106958401]	non-significant	1.53843498	0.140869202	0.144	1.968564233	-1.945399241	-0.976981152	0.342325298	0.316	2.1206205	-1.846146629	0.651222288	0.523639761	0.489	2.5133286	-1.65118074	1.382936034	0.185139365	0.167	2.208186664	-1.696517807	-3.382472825	0.003669443	0.001	2.039008949	-2.217180224	brown	0.113395486	-0.1297922	0.235571436
ENSPLAG00000001084	NA	NA	non-significant	0.671361688	0.510286002	0.555	2.12027428	-2.237011619	-0.272831937	0.78828047	0.82	2.329854848	-2.362667936	-0.244352902	0.809892614	0.841	2.505362445	-1.826450847	0.288286333	0.776722407	0.79	2.448611492	-1.957555105	-3.352789532	0.003909536	0.006	2.14262495	-2.373480755	brown	0.50210267	0.086146071	-0.120789064
ENSPLAG00000001085	PCDHAC2	protocadherin alpha-C2-like [Source:NCBI gene;Acc:106950641]	non-significant	-0.551604043	0.587820538	0.566	2.053853679	-2.047475341	0.968171082	0.346579757	0.325	2.113709954	-1.922076757	0.831804951	0.417091071	0.395	1.870373173	-1.843137346	-0.482248301	0.635973094	0.644	1.90889556	-1.897603593	-1.678986629	0.112014899	0.097	1.895200948	-1.973249159	yellow	0.619080837	0.520892611	-0.22230261
ENSPLAG00000001086	vps50	VPS50 subunit of EARP/GARPII complex [Source:NCBI gene;Acc:106953866]	Female Mating Preference	0.106401262	0.916409175	0.908	2.135972889	-2.103460594	2.384280756	0.029079686	0.033	2.217483108	-2.086013131	1.123992517	0.276692455	0.324	2.215193826	-2.170102061	-1.895108923	0.075761511	0.079	2.203000137	-1.956992118	-2.032818963	0.058508343	0.064	1.993853139	-2.202407953	blue	0.712262091	0.703262669	-0.483337906
ENSPLAG00000001089	kcnip1b	Kv channel-interacting protein 1-like [Source:NCBI gene;Acc:106950639]	non-significant	-0.222359082	0.826470462	0.844	2.477137138	-2.345823791	-0.891037909	0.385390019	0.462	2.503781797	-2.503392946	0.773179219	0.450071377	0.57	2.306371233	-2.295575998	-1.515846808	0.148506366	0.211	2.531955965	-2.352155284	-1.335671333	0.19981408	0.268	2.301198396	-2.583384049	turquoise	0.144688184	0.347983753	0.161320129
ENSPLAG00000001090	calcr	calcitonin gene-related peptide type 1 receptor-like [Source:NCBI gene;Acc:106953874]	non-significant	0.047228888	0.962836868	0.968	2.209106457	-2.18687091	2.049883552	0.056184639	0.068	2.202544447	-2.119978765	0.975231768	0.343167181	0.402	2.024411552	-2.170365195	-2.419606388	0.027426344	0.019	2.073499523	-2.124488762	-1.059673047	0.304580327	0.349	1.945117553	-1.972917492	yellow	0.645626008	0.608982841	-0.266481212
ENSPLAG00000001092	pax3b	paired box 3 [Source:NCBI gene;Acc:106953863]	Female Social Partner Preference	0.553408623	0.586609518	0.621	2.277657775	-2.216590424	-1.46917347	0.160112262	0.203	2.237595092	-2.159225519	-2.407587692	0.027742472	0.035	2.429309299	-1.941955048	1.270749386	0.221466406	0.245	2.270684268	-1.971003699	-0.292043678	0.773898225	0.798	1.992782415	-2.128965466	blue	-0.340279581	-0.736697089	0.455088793
ENSPLAG00000001093	npm1a	nucleophosmin-like [Source:NCBI gene;Acc:106950638]	non-significant	-0.687187629	0.50048823	0.517	2.078731804	-1.935413171	1.256390952	0.226024893	0.234	2.081430826	-2.031784863	0.230136918	0.82074151	0.82	2.213733463	-2.179464815	-0.754509684	0.461191295	0.428	2.066418215	-1.975253135	-0.704565235	0.49092008	0.502	1.911650918	-2.089510831	turquoise	0.170807989	0.066118966	-0.468345043
ENSPLAG00000001095	NA	NA	non-significant	-0.95968568	0.349587762	0.375	2.166165303	-2.155925634	-0.154263847	0.879224676	0.864	2.075715164	-2.251521217	-1.210939468	0.242542744	0.276	2.206866016	-1.982610746	-0.10191286	0.920055746	0.922	2.018663186	-2.10296631	0.201992003	0.84239574	0.858	2.006610764	-1.939788112	tan	-0.069698504	0.090307214	0.019621536
ENSPLAG00000001097	cldn7b	claudin-7-B-like [Source:NCBI gene;Acc:106950637]	non-significant	0.360666417	0.722433741	0.771	2.84230894	-2.668121842	0.581007068	0.568886044	0.68	2.37747585	-2.66181126	0.963102954	0.349043769	0.436	2.528652316	-1.98204825	2.322242651	0.03331882	0.068	2.450282398	-2.405088128	0.532711294	0.601344413	0.695	2.217769859	-2.422597099	darkturquoise	0.115403382	0.151480326	-0.412212943
ENSPLAG00000001098	sppl3	signal peptide peptidase like 3 [Source:NCBI gene;Acc:106958399]	non-significant	0.489744089	0.630071272	0.635	2.122242728	-2.282849247	1.43847143	0.168520022	0.215	2.152772425	-2.188304558	1.673721569	0.11254838	0.154	2.15813371	-2.116806782	-0.968152805	0.346964853	0.389	2.07340011	-2.112246283	-0.952332688	0.354690213	0.405	2.015996901	-2.194721255	green	0.697143621	0.812125346	-0.700195585
ENSPLAG00000001100	fgf11b	fibroblast growth factor 11-like [Source:NCBI gene;Acc:106950636]	non-significant	0.19987713	0.843757093	0.814	1.602084849	-1.727650254	0.688172636	0.500660091	0.439	1.607866451	-1.634393467	-0.393808322	0.698635418	0.691	1.557263095	-1.642802516	-0.21916129	0.829216136	0.807	1.587878074	-1.610640811	1.019886675	0.3225239	0.214	1.53675101	-1.486424063	midnightblue	-0.005198795	0.025145483	0.11337932
ENSPLAG00000001101	GNAZ	G protein subunit alpha z [Source:HGNC Symbol;Acc:HGNC:4395]	non-significant	-0.770671004	0.4506317	0.426	2.00235845	-1.908103357	-1.687259663	0.109878794	0.094	1.974467381	-2.098006295	0.295238732	0.771399523	0.774	2.167502426	-1.903449235	0.851923604	0.406468483	0.373	1.960698582	-1.824895731	-1.943222316	0.069274048	0.058	2.090221606	-1.955574138	royalblue	0.018553106	-0.173004817	0.338017676
ENSPLAG00000001102	NA	NA	non-significant	0.994473813	0.332821118	0.27	1.941053943	-1.742795187	1.231910907	0.23480951	0.212	1.950973233	-1.947869421	0.69884646	0.494131926	0.508	2.171673668	-1.552493214	-0.038234673	0.969959988	0.961	1.965725065	-1.798372211	-0.079411343	0.937661896	0.927	1.904389281	-1.881310951	green	0.570442672	0.540313368	-0.61001719
ENSPLAG00000001103	NA	inactive rhomboid protein 1-like [Source:NCBI gene;Acc:106958393]	non-significant	-0.001865194	0.998531755	0.999	2.418922335	-2.161171574	-0.438716709	0.666410892	0.683	2.450077949	-2.368334184	0.921436797	0.369759877	0.429	3.190868707	-1.826115856	1.637402211	0.120499706	0.202	2.742763866	-2.36799034	1.359165653	0.192407194	0.282	2.410510455	-2.41735889	turquoise	-0.090187253	0.099576762	0.202324135
ENSPLAG00000001104	farsb	phenylalanyl-tRNA synthetase subunit beta [Source:NCBI gene;Acc:106953859]	non-significant	-0.630009675	0.536391956	0.547	2.074295113	-2.235132387	-0.234840492	0.817147726	0.831	2.081677794	-2.141578371	-0.845974566	0.409358433	0.448	2.208328937	-1.899890803	1.33196692	0.201002462	0.229	2.147824559	-2.064957226	-0.670150781	0.512045082	0.525	2.082950794	-2.085644701	turquoise	-0.240183405	-0.578647651	-0.134783188
ENSPLAG00000001105	mpg	N-methylpurine DNA glycosylase [Source:NCBI gene;Acc:106958389]	non-significant	-0.560684229	0.581739736	0.664	1.877513573	-1.908105445	0.311973518	0.758867829	0.742	1.995976698	-1.836020353	0.926537292	0.367179993	0.274	1.624788006	-2.195414647	-0.189970894	0.851652534	0.855	1.86395568	-2.110521959	0.57916093	0.570314184	0.525	1.986799593	-2.025051201	turquoise	0.033678868	0.313558466	-0.000369192
ENSPLAG00000001106	nprl3	NPR3 like	Female Mating Preference	1.076006673	0.295755571	0.336	2.312843234	-2.074852181	2.525259044	0.021830149	0.025	2.167203862	-2.247835794	0.624467645	0.540640646	0.543	2.211056422	-2.184239584	-0.990034836	0.336473504	0.37	2.283159389	-2.109790284	-0.103675121	0.918678562	0.919	2.139783138	-2.161843448	blue	0.788774702	0.656240045	-0.56643797
ENSPLAG00000001107	znf330	zinc finger protein 330 [Source:NCBI gene;Acc:106950634]	non-significant	-1.190188628	0.249020208	0.176	1.603266605	-1.64636406	0.772522007	0.450450036	0.364	1.661823365	-1.645921453	-0.086792286	0.931854294	0.891	1.387866214	-1.804281552	0.302932053	0.765732647	0.704	1.530936301	-1.701607756	-0.164580691	0.871276091	0.836	1.624745203	-1.429129286	grey	-0.03788194	-0.181767294	-0.07889327
ENSPLAG00000001108	acsl3a	acyl-CoA synthetase long chain family member 3 [Source:NCBI gene;Acc:106953860]	non-significant	1.251945848	0.226185772	0.238	2.285965607	-2.05518015	-1.703821075	0.106687368	0.09	2.036982925	-2.034265666	-1.990681045	0.062900203	0.049	2.202522875	-1.812421524	-1.077460125	0.296796748	0.313	2.195447157	-1.90485302	-0.669782402	0.512273985	0.509	2.042786909	-2.04140647	greenyellow	-0.35734827	-0.278542336	0.490752474
ENSPLAG00000001109	kcne4	potassium voltage-gated channel subfamily E regulatory subunit 4 [Source:NCBI gene;Acc:106953858]	non-significant	1.566782554	0.134108956	0.211	2.481017243	-2.490284536	-2.140317997	0.047175963	0.095	2.5850831	-2.703983925	-0.150029656	0.882513076	0.871	2.626150031	-2.452000194	0.177671903	0.861146482	0.885	2.517349856	-2.679509579	0.603478124	0.55440789	0.627	2.525122127	-2.65147756	yellow	-0.346747783	-0.281028297	0.303762433
ENSPLAG00000001110	rnf150a	ring finger protein 150 [Source:NCBI gene;Acc:106950633]	non-significant	0.170411851	0.866535896	0.857	2.308978346	-2.384735243	0.495731074	0.626453937	0.665	2.447386689	-2.145535053	0.944889394	0.357998736	0.443	2.262899655	-2.283565204	-0.752936503	0.462110666	0.557	2.191510318	-2.182976514	-1.295436907	0.213024936	0.26	2.304877426	-2.4601962	brown	0.622292482	0.442078842	-0.199582466
ENSPLAG00000001111	NA	NA	non-significant	0.07959753	0.937411981	0.952	2.076852603	-1.987099116	-1.633362819	0.120839551	0.098	1.907845346	-2.170325929	-1.852380843	0.081477985	0.078	2.221137474	-1.907009107	1.436856242	0.169475572	0.152	1.932460296	-1.908765228	1.311528862	0.207660587	0.197	2.045546267	-1.878385332	green	-0.621807524	-0.523430739	0.653304485
ENSPLAG00000001112	ap1s3a	adaptor related protein complex 1 subunit sigma 3 [Source:NCBI gene;Acc:106953857]	non-significant	0.982945643	0.338314013	0.345	2.049754791	-2.123788772	0.589455941	0.563335243	0.581	2.102026996	-1.95405862	-0.287086717	0.777527983	0.763	1.836837566	-1.958449446	-1.385142721	0.184476067	0.162	1.907568549	-1.882553605	1.431694387	0.170926589	0.14	1.838932832	-1.999208759	yellow	0.138224207	0.59223464	-0.059864613
ENSPLAG00000001113	tjp2a	tight junction protein 2 [Source:NCBI gene;Acc:106935284]	non-significant	0.916278793	0.371309753	0.31	1.75927041	-1.747486704	1.211834025	0.242208932	0.204	1.932293247	-1.589215	2.026654327	0.058738172	0.021	1.774715424	-1.780148397	-1.304266494	0.210068147	0.144	1.709853881	-1.723705608	-0.36259772	0.721514434	0.664	1.752613843	-1.850714964	green	0.740251725	0.804534302	-0.5963913
ENSPLAG00000001114	tbc1d9	TBC1 domain family member 9 [Source:NCBI gene;Acc:106950632]	Female Mating Preference	-0.040095297	0.968446645	0.975	2.247397766	-2.238204336	3.068245864	0.006984084	0.014	2.175358042	-2.38905561	1.234567473	0.233843627	0.297	2.039333519	-2.416676356	-0.445687224	0.66162353	0.711	2.157057635	-2.347387962	-1.699198426	0.108080141	0.151	2.23303283	-2.373700424	black	0.821557085	0.658576782	-0.783064994
ENSPLAG00000001115	apba1b	amyloid beta A4 precursor protein-binding family A member 1-like [Source:NCBI gene;Acc:106935289]	non-significant	0.527610546	0.604039932	0.564	1.841745342	-1.796917751	0.035998366	0.971704467	0.969	1.917435758	-1.860972629	-1.800267609	0.089651477	0.051	1.832580249	-1.746945432	0.517036988	0.612000841	0.581	1.844825272	-1.754454436	0.418834134	0.680746022	0.672	1.88718239	-2.056042278	turquoise	-0.286123476	-0.2526733	0.570061495
ENSPLAG00000001116	flj13639	dehydrogenase/reductase SDR family member 12-like [Source:NCBI gene;Acc:106953856]	non-significant	1.766354977	0.09383055	0.125	2.26708852	-2.283624754	0.516826479	0.611959098	0.636	2.306119017	-2.416587396	1.938251292	0.069442298	0.12	2.518888743	-2.611360099	-1.928226543	0.071240561	0.106	2.230717923	-2.347897359	-0.323560491	0.750341151	0.783	2.662312443	-2.355306355	grey60	0.185585865	0.300976681	-0.242970433
ENSPLAG00000001118	NA	NA	non-significant	0.613054269	0.547303146	0.566	1.928667388	-1.937094067	-0.086005463	0.932470456	0.94	1.936540836	-2.053131345	-0.245076523	0.809341428	0.827	1.990950581	-1.71044768	0.008831518	0.993059603	0.991	2.111249809	-1.669954942	-0.72214194	0.480331033	0.456	1.992434928	-1.999507064	grey	0.154388569	-0.013016699	0.107174665
ENSPLAG00000001119	wdfy1	WD repeat and FYVE domain containing 1 [Source:NCBI gene;Acc:106953855]	non-significant	-0.657680812	0.518842615	0.479	1.808717649	-1.940510183	0.417142549	0.681812822	0.65	1.814078708	-1.941733704	0.606549146	0.552192983	0.558	1.681991532	-1.9071492	0.834369057	0.416006095	0.39	1.68182071	-1.860617779	-1.735493172	0.101314054	0.068	1.804406463	-1.782165262	yellow	0.539633461	0.248403971	-0.33330858
ENSPLAG00000001120	elmod2	ELMO domain containing 2 [Source:NCBI gene;Acc:106950631]	non-significant	-0.729829012	0.474634303	0.384	1.621759648	-1.669273448	0.953361411	0.353813891	0.221	1.649441539	-1.55193974	0.762755758	0.4561001	0.324	1.79023154	-1.447993818	-0.999085514	0.332199981	0.214	1.762632347	-1.533976736	0.65621924	0.520742296	0.401	1.641657641	-1.595519744	tan	0.326933869	0.604930177	-0.060656203
ENSPLAG00000001121	serpine2	serpin family E member 2 [Source:NCBI gene;Acc:106953853]	Female Mating Preference	1.108707658	0.281760567	0.292	2.031398522	-2.157977697	-3.131096962	0.006105178	0.007	2.072369653	-2.102865438	-1.048379077	0.309192297	0.355	2.066734169	-2.302309566	1.161109353	0.262142575	0.291	2.021645268	-2.171933965	1.18598051	0.252450624	0.272	2.110785926	-2.071047628	blue	-0.749585752	-0.676105803	0.437523732
ENSPLAG00000001122	si:dkeyp-123h10.2	si:dkeyp-123h10.2 [Source:ZFIN;Acc:ZDB-GENE-090313-376]	non-significant	1.054486704	0.30523639	0.283	1.830157139	-1.998053666	0.945863824	0.357515684	0.352	2.01921677	-1.917662847	-0.087174516	0.931554985	0.921	2.125850336	-1.647186387	-0.748562543	0.464672691	0.467	2.332431354	-1.872199935	-0.814758745	0.426829972	0.39	2.020969068	-2.229992161	yellow	0.440180029	0.421598319	-0.066214381
ENSPLAG00000001123	prss16	putative serine protease K12H4.7 [Source:NCBI gene;Acc:106953852]	non-significant	-0.273495531	0.787501984	0.803	2.125986043	-2.497639798	1.583909904	0.131703904	0.173	2.192184169	-2.206082003	1.710059946	0.105506047	0.126	2.076215319	-2.173625291	-0.95807417	0.351872875	0.418	2.208910223	-2.153772868	0.831934838	0.41733996	0.454	2.225212857	-2.199888905	blue	0.260163345	0.655112154	-0.556555347
ENSPLAG00000001124	NA	hemoglobin subunit beta-A-like [Source:NCBI gene;Acc:106958391]	non-significant	-2.59822715	0.017900713	0.032	2.345967738	-2.297543089	0.753824724	0.46130484	0.526	2.91411143	-2.425322013	0.815071425	0.426342994	0.502	3.427887477	-2.129047873	-1.715314887	0.105028836	0.17	3.283483423	-2.436343277	0.779934277	0.446488699	0.503	2.564090537	-3.002497157	salmon	0.055294245	0.200642775	-0.026801974
ENSPLAG00000001127	NA	NA	non-significant	0.454862179	0.654500298	0.701	2.127334276	-2.401020756	1.806292542	0.088671045	0.094	2.108766482	-2.081558022	0.307226518	0.76241574	0.779	1.867411482	-2.197065102	-2.375676654	0.029952249	0.029	2.012602579	-2.021129294	-0.537781335	0.597917149	0.636	2.038498467	-2.138730392	cyan	0.500326282	0.454518253	-0.09651792
ENSPLAG00000001128	EIF4G1	eukaryotic translation initiation factor 4 gamma 1 [Source:NCBI gene;Acc:106953849]	Female Mating Preference	1.128864269	0.273379873	0.285	1.946632057	-2.035468384	2.725055688	0.014433708	0.008	1.87827909	-2.007788536	0.292384449	0.773543549	0.78	1.734643532	-2.403588181	-0.884902378	0.388939928	0.399	2.033671742	-2.291455863	-1.015428659	0.324580553	0.327	2.026214289	-2.013034475	yellow	0.860461234	0.577825831	-0.497258029
ENSPLAG00000001129	tmem160	transmembrane protein 160 [Source:NCBI gene;Acc:106953848]	non-significant	1.260163556	0.223273074	0.191	1.794174918	-1.875980809	0.802671238	0.433282592	0.401	1.938474997	-1.935783821	0.400387012	0.693875731	0.669	2.030903997	-1.783344429	-1.061189524	0.303910995	0.276	1.940523416	-1.838102441	0.583581905	0.567404726	0.541	1.869750425	-1.898948715	turquoise	0.131816446	0.298672961	0.216712135
ENSPLAG00000001130	egln2	egl nine homolog 2-like [Source:NCBI gene;Acc:106953845]	non-significant	-0.962500303	0.34820997	0.334	2.059060774	-1.941133416	-1.654310897	0.116473094	0.102	1.99862126	-1.985934716	-0.52785444	0.604446602	0.588	1.967148938	-1.726556195	0.185982934	0.854728457	0.833	2.001632661	-1.749380708	-0.105447641	0.917293629	0.917	1.726363741	-1.85350734	greenyellow	-0.292237974	-0.387158897	0.588499521
ENSPLAG00000001131	fam13a	family with sequence similarity 13 member A [Source:NCBI gene;Acc:106950626]	non-significant	-0.321063755	0.751760412	0.757	2.003090339	-2.218317184	1.54801744	0.140096579	0.166	2.221814661	-2.263549811	0.141834596	0.888883833	0.893	2.346917862	-2.011941777	-1.674357874	0.112933192	0.139	2.37710444	-2.130438954	0.20425185	0.840658168	0.832	2.138114495	-2.259264593	blue	0.452139408	0.790594149	-0.3297551
ENSPLAG00000001132	ep400	E1A binding protein p400 [Source:NCBI gene;Acc:106935273]	Female Mating Preference	-0.859801669	0.400902135	0.449	2.282220723	-2.339031882	3.335267224	0.003935243	0.006	2.25107541	-2.314240337	-0.298606406	0.768872307	0.801	2.225251555	-2.172152673	-0.433094755	0.670561817	0.699	2.164386032	-2.120072934	-2.042554517	0.057434824	0.077	2.354002685	-2.14663155	black	0.792920618	0.308459278	-0.604328437
ENSPLAG00000001133	slc1a5	solute carrier family 1 member 5 [Source:NCBI gene;Acc:106953843]	non-significant	0.08298101	0.934757828	0.947	2.198279218	-2.528564455	0.028685184	0.977450911	0.983	2.510940093	-2.791832583	0.362013704	0.721818262	0.807	2.992857515	-2.032387219	0.238244796	0.814628718	0.85	2.688715063	-2.683144075	-0.615281761	0.546773245	0.6	2.764265059	-2.720295091	turquoise	0.160564393	0.01390653	-0.47541749
ENSPLAG00000001134	fkrp	fukutin related protein [Source:NCBI gene;Acc:106953842]	non-significant	-0.38532317	0.704392075	0.716	1.983981437	-1.83714719	-0.966118379	0.347576277	0.33	1.990973336	-2.085785705	0.163970782	0.871694644	0.841	2.735585375	-1.578231635	-0.829765306	0.418531106	0.385	2.448841471	-1.818756485	-0.718322455	0.482620445	0.449	1.799631138	-2.326549931	grey	-0.00935394	0.179901889	0.115916997
ENSPLAG00000001135	thrb	thyroid hormone receptor beta [Source:NCBI gene;Acc:30607]	non-significant	-0.280324101	0.782339135	0.8	2.269056552	-2.417122974	1.173785077	0.256720469	0.28	2.150048803	-2.163344328	-1.379189005	0.18577475	0.187	2.134181419	-1.982075663	-0.819646405	0.424115564	0.485	2.183501094	-1.929367759	-1.300408495	0.211356071	0.239	2.239615608	-1.865615891	turquoise	0.049370314	-0.212427116	-0.124129684
ENSPLAG00000001136	nr1d2b	nuclear receptor subfamily 1 group D member 2 [Source:NCBI gene;Acc:106935990]	non-significant	-0.647390291	0.525331295	0.545	2.212977762	-2.322128442	-1.478361067	0.157664453	0.246	2.380176308	-2.830158838	0.718675825	0.482136982	0.563	2.201481495	-2.42767164	0.508438783	0.617885037	0.642	2.361645855	-2.698615784	0.14065587	0.889846948	0.9	2.528431552	-2.433210028	grey60	-0.182116925	-0.180347202	0.266942636
ENSPLAG00000001137	strn4	striatin 4 [Source:NCBI gene;Acc:106953841]	non-significant	1.035211806	0.313911756	0.32	2.169963874	-2.088722596	-0.84434146	0.410244884	0.381	2.044080862	-2.040186964	-0.400572254	0.693741898	0.682	2.498910591	-1.68945184	0.554029456	0.586999524	0.553	2.397111162	-2.091397119	-3.016311891	0.007989276	0.006	1.9980296	-1.984900981	red	0.061070026	-0.455152815	0.103394499
ENSPLAG00000001138	gap43	growth associated protein 43 [Source:NCBI gene;Acc:106935988]	non-significant	-0.726692617	0.476508525	0.486	2.208823258	-2.27276429	0.808249289	0.430152129	0.472	2.264396317	-2.112523424	-0.202502857	0.84193581	0.838	1.840562835	-2.410976522	-0.243962978	0.810271123	0.826	2.12060553	-2.480897027	1.34944987	0.195443067	0.199	2.278063496	-2.250384403	tan	0.090694288	0.460703784	-0.02143406
ENSPLAG00000001139	NA	unc-51 like autophagy activating kinase 1 [Source:NCBI gene;Acc:106935279]	non-significant	0.35987593	0.723014994	0.681	1.550442445	-1.654157952	-0.023460191	0.981557331	0.963	1.492288777	-1.512481962	-1.082284052	0.294292558	0.177	1.937998243	-1.33061845	-1.051940998	0.308009672	0.208	1.915926503	-1.488741597	-0.677220253	0.507663597	0.395	1.655295312	-1.843959456	grey	-0.199234735	-0.154477915	0.322089227
ENSPLAG00000001140	herc3	HECT and RLD domain containing E3 ubiquitin protein ligase 3 [Source:NCBI gene;Acc:106950624]	non-significant	0.239004833	0.813729247	0.812	2.049530825	-2.131175515	1.488110528	0.155100833	0.159	2.027161478	-2.158494872	0.991426271	0.335428718	0.357	1.787633741	-2.224334274	-0.688495077	0.500720462	0.517	1.863768695	-2.148282197	-2.654865395	0.016987402	0.006	2.113907425	-2.074944603	orange	0.804031089	0.458460224	-0.736955459
ENSPLAG00000001141	NA	limbic system-associated membrane protein-like [Source:NCBI gene;Acc:106935987]	non-significant	-1.543608454	0.13961469	0.151	1.946200231	-2.241268845	0.425107347	0.676109385	0.637	1.981633202	-1.880858486	1.21329365	0.241665018	0.235	2.141653696	-1.70128159	0.507286741	0.618675491	0.612	2.229286515	-1.951548552	-1.214271294	0.241760692	0.233	1.901853569	-2.006129549	midnightblue	0.494424179	0.072463635	-0.231498356
ENSPLAG00000001142	ppm1k	protein phosphatase	non-significant	-0.166926685	0.869238556	0.862	2.201220015	-1.948835685	-0.615896422	0.546150179	0.539	2.193897953	-1.919149791	0.184317868	0.855952596	0.877	2.128242397	-1.962349558	0.585512073	0.566136917	0.552	2.016974353	-2.005962266	-0.415074123	0.683441969	0.703	1.970049251	-2.0856775	yellow	0.11037886	0.095489557	0.422217348
ENSPLAG00000001143	NA	centrin 3 [Source:NCBI gene;Acc:106935985]	non-significant	0.05172851	0.959299419	0.962	2.116977762	-1.976214995	-1.214368281	0.241265167	0.238	1.931602372	-2.064153725	-1.629139489	0.12173659	0.107	2.002198314	-1.867768374	-0.597083857	0.558567424	0.566	2.142194394	-1.859484279	-0.62419103	0.541048587	0.548	2.088269204	-2.124123637	darkred	-0.494469302	-0.536965675	0.516821725
ENSPLAG00000001144	prkd2	protein kinase D2 [Source:NCBI gene;Acc:106953840]	non-significant	-0.563512914	0.57985195	0.643	2.452549272	-2.577895299	0.866604547	0.398267685	0.431	2.779344814	-2.733471877	0.018471928	0.985478199	0.991	2.70926011	-1.915290781	0.757041736	0.459713905	0.56	2.983633724	-2.798396695	-0.40463727	0.69094831	0.72	2.766913164	-2.717457551	turquoise	0.161242553	-0.203285369	-0.377132772
ENSPLAG00000001146	snx19b	sorting nexin 19 [Source:NCBI gene;Acc:106935980]	non-significant	-0.215127058	0.832021779	0.833	2.290931353	-2.225696832	1.520841365	0.146745617	0.193	2.315956511	-2.537761354	1.580728723	0.132430215	0.19	2.375409424	-2.216455604	-1.52456625	0.146330039	0.207	2.283220029	-2.235868502	-0.894741383	0.383809139	0.462	2.183583073	-2.414363654	green	0.692933254	0.547142872	-0.550059801
ENSPLAG00000001147	adgrd1	adhesion G protein-coupled receptor D1 [Source:NCBI gene;Acc:106935275]	non-significant	-0.653217444	0.521651474	0.428	1.871767247	-1.539537515	-0.738437079	0.470356725	0.377	1.773719677	-1.759245359	-0.533637826	0.600524947	0.559	1.897411092	-1.425011542	-0.252081573	0.804095333	0.761	1.866626408	-1.501671333	0.035429858	0.972162644	0.964	1.744013532	-1.790667981	black	-0.466510042	-0.249273402	0.329326922
ENSPLAG00000001148	ZBTB44	zinc finger and BTB domain-containing protein 44-like [Source:NCBI gene;Acc:106935984]	Female Social Partner Preference	-0.04320144	0.966003783	0.973	2.251120217	-2.097211657	-2.476132006	0.024137028	0.051	2.604841304	-2.362864354	2.854036664	0.0110086	0.034	3.068941296	-1.921882797	0.431777388	0.671499882	0.707	2.835250501	-2.357541564	0.287126368	0.777594941	0.784	2.646462338	-2.532376058	pink	-0.390905989	-0.00015913	0.215184147
ENSPLAG00000001149	gpr184	G protein-coupled receptor 184 [Source:ZFIN;Acc:ZDB-GENE-060929-1218]	non-significant	-1.726149705	0.100981143	0.148	2.184333843	-2.28499432	1.782479559	0.0926018	0.077	2.003322532	-1.997727089	0.952202079	0.354384557	0.345	2.473592672	-1.906201961	0.492780413	0.628669807	0.652	2.393782289	-1.99937915	0.292690438	0.773412421	0.777	2.130766987	-1.949511689	turquoise	0.253355667	0.03052083	-0.402011764
ENSPLAG00000001150	zbtb44	zinc finger and BTB domain-containing protein 44-like [Source:NCBI gene;Acc:106935982]	non-significant	-0.256522702	0.800377952	0.844	2.216883011	-2.407999231	0.568336217	0.577263718	0.595	2.278865235	-2.305172038	0.415790411	0.682783046	0.693	2.127357531	-2.37387984	0.164980092	0.870966695	0.882	2.088252083	-2.362287916	-2.98959387	0.008452324	0.013	2.4275757	-2.206338169	brown	0.670502192	0.205208482	-0.53689827
ENSPLAG00000001151	NA	prolactin-releasing peptide receptor-like [Source:NCBI gene;Acc:106953837]	non-significant	0.140932693	0.889446188	0.888	1.878562076	-2.015033893	0.411580748	0.685807337	0.663	1.710317904	-1.819845924	-0.405140256	0.690444919	0.67	1.668279563	-1.824609604	-0.148698469	0.883596197	0.875	1.770121031	-1.817713349	0.390352905	0.701275783	0.681	1.747438385	-1.811974015	cyan	0.177178724	-0.020867719	0.271668045
ENSPLAG00000001152	neu4	sialidase-4-like [Source:NCBI gene;Acc:106953833]	non-significant	1.225864747	0.23562445	0.351	2.057156148	-2.213433618	-1.226183381	0.236902418	0.261	2.129641802	-2.242752422	1.283581331	0.216569798	0.23	2.029428658	-2.394305837	-1.654996551	0.116844816	0.105	1.986428946	-2.057142942	-0.126633914	0.900762563	0.888	2.087623183	-2.067507073	turquoise	0.013486881	0.066226944	0.153830438
ENSPLAG00000001153	wdr53	WD repeat domain 53 [Source:NCBI gene;Acc:106953834]	non-significant	-0.918682165	0.370083775	0.306	1.551044602	-1.708035953	-0.207445455	0.838135322	0.809	1.608559444	-1.764915415	0.518481371	0.610828876	0.52	2.32846436	-1.505950147	-1.477189412	0.158482499	0.11	2.098949419	-1.66422668	0.333701624	0.742813732	0.709	1.633972431	-1.979589879	orange	-0.170767081	0.247683338	0.185907257
ENSPLAG00000001155	atp2b2	plasma membrane calcium-transporting ATPase 2-like [Source:NCBI gene;Acc:106935975]	non-significant	-0.489760767	0.630059693	0.64	2.234128305	-2.33900842	0.736673125	0.47140118	0.511	2.218546176	-2.419942162	1.093900383	0.289310252	0.35	2.25693339	-2.315614821	-0.201012921	0.843148807	0.882	2.212073926	-2.312034406	-3.20473898	0.005359503	0.004	2.260894792	-2.226132772	black	0.736481183	0.422077404	-0.284036674
ENSPLAG00000001156	srprb	SRP receptor subunit beta [Source:NCBI gene;Acc:106953835]	non-significant	0.229267477	0.821176315	0.792	1.635450687	-1.674417787	1.341935934	0.197328297	0.117	1.656802426	-1.635746182	1.206415253	0.244236397	0.154	1.453367804	-1.691556357	-0.033512631	0.973668401	0.968	1.562584889	-1.808929169	1.014390353	0.325060901	0.219	1.609499421	-1.559428479	magenta	0.229265045	0.451576473	-0.541210662
ENSPLAG00000001157	tcf7	transcription factor 7 [Source:ZFIN;Acc:ZDB-GENE-050222-4]	non-significant	-1.868293673	0.077640567	0.091	2.163463189	-2.239638618	0.36768303	0.717663241	0.733	2.089678607	-2.215708317	-0.252576605	0.803634701	0.838	2.191694932	-1.85621041	-0.614669989	0.547167539	0.572	1.984584117	-1.92068754	-0.000613075	0.999518198	1	1.996959423	-2.102516612	lightcyan	0.14379094	0.084463908	-0.106909752
ENSPLAG00000001158	ZFR	zinc finger RNA binding protein [Source:HGNC Symbol;Acc:HGNC:17277]	non-significant	0.75974276	0.456980337	0.381	1.80427178	-1.88781338	-0.040836748	0.967903494	0.972	1.890114686	-1.908962779	-1.903940168	0.074046955	0.043	1.939531603	-1.671433142	1.248607021	0.229258437	0.188	1.887293051	-1.76764999	-0.08826964	0.930726281	0.927	1.790145898	-1.933023795	magenta	-0.177626087	-0.225816712	0.327415575
ENSPLAG00000001159	kif3a	kinesin family member 3A [Source:NCBI gene;Acc:106953828]	non-significant	-1.292651796	0.212041842	0.145	1.76784237	-1.660476277	-1.148922752	0.266552548	0.203	1.675843458	-1.888318027	-1.203608737	0.245291566	0.183	1.932240435	-1.535412638	0.478070723	0.638880763	0.573	1.877974784	-1.643956214	-1.308017722	0.208821827	0.124	1.643649468	-1.708454668	magenta	-0.170675528	-0.499560945	0.544711942
ENSPLAG00000001160	skp1	S-phase kinase associated protein 1 [Source:NCBI gene;Acc:106935269]	Female Mating Preference	0.481543024	0.635776895	0.621	2.066231295	-1.877439933	-2.29374212	0.03486795	0.014	1.934241799	-1.826491775	-1.099332088	0.287001931	0.276	1.788447877	-1.86340465	0.789883366	0.440815518	0.447	1.918095802	-1.982449059	0.865692097	0.399088488	0.393	1.991975442	-1.787874678	green	-0.76607274	-0.55489256	0.724780778
ENSPLAG00000001161	arglu1a	arginine and glutamate rich 1 [Source:NCBI gene;Acc:106935972]	non-significant	-0.174794401	0.863139738	0.895	2.461891926	-2.344979419	2.273569185	0.03629613	0.062	2.422807732	-2.408979988	0.349986394	0.730662575	0.74	2.752941577	-2.354788746	-2.04556548	0.057106451	0.103	2.712089185	-2.341850263	-1.88762832	0.076817469	0.116	2.367677808	-2.643946188	pink	0.693963092	0.576183871	-0.243150567
ENSPLAG00000001162	NA	protein phosphatase 2 catalytic subunit alpha [Source:NCBI gene;Acc:106935268]	non-significant	0.932770407	0.362952091	0.336	1.975662891	-1.817760574	-0.2394408	0.813636894	0.794	2.04586374	-1.7785315	-1.42826837	0.171392907	0.13	2.22889556	-1.640411507	0.116339426	0.908789684	0.883	2.248085675	-1.786364124	1.747791965	0.099106373	0.084	1.910811222	-2.005448047	turquoise	-0.466723465	-0.096120374	0.398626771
ENSPLAG00000001163	efnb2a	ephrin-B2a-like [Source:NCBI gene;Acc:106935973]	non-significant	0.176317433	0.861960136	0.867	2.244839262	-2.287790959	-0.249746553	0.805786733	0.822	2.369514664	-2.309169227	0.966086821	0.347591613	0.383	1.96890342	-2.162080746	-0.731129367	0.47496954	0.498	2.115797729	-2.060292616	-1.741538463	0.100223608	0.118	1.978825093	-2.191172937	brown	0.424027591	0.386647276	-0.428031491
ENSPLAG00000001164	ube2b	ubiquitin conjugating enzyme E2 B [Source:NCBI gene;Acc:106935270]	non-significant	1.09008534	0.289669648	0.149	1.543074289	-1.571207291	-0.432466552	0.670857548	0.594	1.549532168	-1.653006994	-0.45713945	0.653378787	0.611	1.424098228	-1.710690378	0.33959659	0.738450366	0.652	1.417105303	-1.46312116	0.212353122	0.834436221	0.803	1.379553275	-1.451281457	darkgreen	-0.155669242	0.085552468	0.154647628
ENSPLAG00000001165	ush1gb	USH1 protein network component sans [Source:NCBI gene;Acc:106935966]	non-significant	-0.27989219	0.782665383	0.785	2.113401428	-2.10151953	-0.044814231	0.964779424	0.975	2.105124395	-2.085482567	0.637129846	0.532557226	0.525	2.377316159	-1.973883062	-0.020931345	0.983551798	0.984	2.206968582	-1.929128455	-0.409459145	0.687476156	0.703	1.948927747	-1.952853767	darkred	-0.126455195	-0.204986914	0.126333521
ENSPLAG00000001166	cdkn2aipnl	CDKN2A interacting protein N-terminal like [Source:NCBI gene;Acc:106935271]	non-significant	-0.041043696	0.967700731	0.983	1.840714808	-1.874822033	0.147611	0.884392473	0.864	2.064087316	-1.933352658	1.147092477	0.267287376	0.234	2.294069599	-2.434304563	0.048308621	0.962050991	0.954	1.947039515	-2.129551792	2.754930554	0.013811926	0.014	2.135044882	-1.903847199	lightyellow	-0.139003213	0.271432258	-0.228452395
ENSPLAG00000001167	NA	ATRX chromatin remodeler [Source:NCBI gene;Acc:106953831]	non-significant	0.081267418	0.93610195	0.937	1.883894491	-1.891203226	2.019031067	0.059598794	0.05	1.989660899	-2.009289589	-0.423968443	0.676923701	0.636	2.010222715	-1.749782107	0.15252932	0.880621597	0.874	2.058182082	-1.85346889	-2.095962026	0.051857844	0.04	1.987216195	-1.950655898	brown	0.566114372	0.167668465	-0.491882157
ENSPLAG00000001168	FADS6	fatty acid desaturase 6 [Source:NCBI gene;Acc:106935967]	Female Mating Preference	0.621405953	0.54191381	0.561	2.265551803	-2.45598029	-2.973488641	0.008547364	0.017	2.637143784	-2.285024645	0.407985286	0.688394731	0.734	2.546627277	-2.310292795	0.383848485	0.705998646	0.738	2.334111036	-2.36071367	0.564203802	0.580214798	0.616	2.417602094	-2.203389291	lightgreen	-0.633695825	-0.527931353	0.602034477
ENSPLAG00000001170	trim16	tripartite motif-containing protein 16-like protein [Source:NCBI gene;Acc:106935965]	non-significant	1.202506001	0.244331447	0.246	2.143355147	-1.889850139	-1.215985869	0.240664249	0.22	2.114334356	-2.130036955	-1.346159847	0.195990112	0.185	2.045231818	-1.830579452	-0.320071494	0.752936981	0.721	2.03089616	-1.883140275	0.239606734	0.813590265	0.821	1.855078086	-2.091953084	brown	-0.323917887	-0.118444534	0.187078685
ENSPLAG00000001171	cryl1	crystallin lambda 1 [Source:NCBI gene;Acc:106935265]	non-significant	-0.628289304	0.537493631	0.539	2.090465609	-2.089352146	-1.625342795	0.12254785	0.123	2.274095643	-2.203890708	-0.493967483	0.62767299	0.665	2.591015757	-1.85441742	1.499811515	0.15257918	0.178	2.370751659	-2.14913475	1.113626085	0.281421344	0.293	1.97313313	-2.345490382	yellow	-0.570898848	-0.589382786	0.336198908
ENSPLAG00000001172	fgf16	fibroblast growth factor 16 [Source:NCBI gene;Acc:106953830]	non-significant	0.551353905	0.587988499	0.619	2.305288938	-2.101705195	-1.27528839	0.219420133	0.252	2.201916288	-2.014956715	-0.135535781	0.893785817	0.877	2.66096385	-1.791061827	1.459325899	0.163276485	0.174	2.343851311	-1.868918515	1.02690295	0.319305874	0.323	2.205646966	-2.189792278	black	-0.537958106	-0.407537332	0.426965931
ENSPLAG00000001173	tvp23b	Golgi apparatus membrane protein TVP23 homolog B-like [Source:NCBI gene;Acc:106935968]	non-significant	1.255778667	0.224823628	0.263	2.235777813	-2.433512707	1.245373651	0.229946309	0.264	2.365482043	-2.010408879	2.099052498	0.051109027	0.059	2.121044699	-2.172340645	-1.744143686	0.099756839	0.106	2.122762166	-2.260631209	1.938035323	0.069948684	0.087	2.175258427	-2.292106173	blue	0.216692203	0.754272034	-0.435095986
ENSPLAG00000001174	zdhhc15b	zinc finger DHHC-type palmitoyltransferase 15 [Source:NCBI gene;Acc:106953826]	non-significant	-0.06931218	0.945484762	0.946	2.264409934	-2.413932733	0.448128674	0.659738876	0.688	2.290640614	-2.185248566	1.203096895	0.245484379	0.285	2.016453145	-2.452154862	-0.635877945	0.533589064	0.538	1.97491385	-2.356351092	-1.917259562	0.072710236	0.087	2.098729623	-2.42795038	lightcyan	0.560383968	0.330948779	-0.04388956
ENSPLAG00000001175	ift88	intraflagellar transport 88 [Source:NCBI gene;Acc:106935263]	non-significant	-1.460647536	0.160886225	0.149	2.119216807	-1.897839396	-0.564969703	0.579500196	0.582	2.044007678	-2.149074585	-0.679079999	0.506260322	0.52	2.015888921	-2.184609801	-0.442761783	0.66369541	0.67	2.005273393	-2.115228895	-0.664186928	0.515758045	0.511	2.008946856	-1.981218594	darkturquoise	-0.252456038	-0.286911788	0.611926416
ENSPLAG00000001177	uprt	uracil phosphoribosyltransferase homolog [Source:NCBI gene;Acc:106953827]	non-significant	0.404311052	0.690619454	0.696	1.96397944	-1.939250865	0.89848768	0.381519362	0.387	2.158378362	-1.946567887	-0.055078557	0.956720275	0.956	2.460308441	-2.142401081	1.844361731	0.083185668	0.107	2.380526011	-2.216381591	0.990984412	0.336023328	0.343	2.221521608	-2.060926639	grey60	0.078367606	0.058531304	-0.268637175
ENSPLAG00000001179	exoc7	exocyst complex component 7 [Source:NCBI gene;Acc:106935969]	non-significant	-0.135796399	0.893448809	0.881	1.834736022	-1.75990926	-1.503973838	0.151003394	0.095	1.785946009	-1.757747641	-2.053292334	0.055818509	0.031	2.0710363	-1.615771293	0.298888791	0.76876157	0.729	1.971097057	-1.653116968	1.261218743	0.224794529	0.164	1.745873901	-1.858988329	greenyellow	-0.660261509	-0.454795302	0.745933712
ENSPLAG00000001180	eef1akmt1	EEF1A lysine methyltransferase 1 [Source:NCBI gene;Acc:106935261]	non-significant	-0.062604685	0.950752675	0.947	1.897985045	-1.993836434	2.064359087	0.054644732	0.033	1.933131325	-1.86431661	1.004112861	0.329452681	0.317	1.830676077	-2.005325109	-0.570441107	0.576075423	0.57	1.928426061	-1.833825961	0.608750196	0.550990852	0.544	1.904834693	-1.950391396	magenta	0.188339944	0.309422782	-0.633721453
ENSPLAG00000001181	abcb7	ATP binding cassette subfamily B member 7 [Source:NCBI gene;Acc:106953825]	non-significant	-0.131072044	0.897133012	0.901	1.853527267	-1.770711941	-0.562033208	0.581454615	0.528	1.778587082	-1.855468877	1.189536792	0.250634819	0.169	1.723315253	-1.891442688	0.531953028	0.60185782	0.552	1.804723602	-1.709568195	-0.791957533	0.439638495	0.375	1.951826963	-1.809986926	midnightblue	0.277580442	0.087532902	-0.34990314
ENSPLAG00000001183	galr2a	galanin receptor type 2-like [Source:NCBI gene;Acc:106935961]	non-significant	0.023012342	0.981886801	0.98	1.941005785	-1.795102919	-0.261189541	0.79709529	0.777	1.990415137	-1.958393018	-1.256300238	0.226056968	0.199	1.89320791	-1.661711573	-0.952736133	0.354491736	0.342	1.981926723	-1.710724923	-1.347151636	0.196166777	0.186	1.924473071	-2.052433201	lightyellow	-0.00743291	-0.051742256	-0.079041068
ENSPLAG00000001184	xpo4	exportin 4 [Source:NCBI gene;Acc:106935260]	non-significant	-1.431781761	0.168883348	0.13	1.961618306	-1.911261202	1.418615259	0.174147617	0.156	1.795068646	-2.121297201	-0.808280269	0.430134783	0.426	1.735866698	-2.047119152	-1.263255996	0.224079851	0.207	1.832392624	-1.89211942	-1.744675106	0.099661859	0.067	1.867375383	-1.856878195	turquoise	0.458419298	0.237701819	-0.534334231
ENSPLAG00000001186	KPNA2	karyopherin subunit alpha 2 [Source:NCBI gene;Acc:106935958]	non-significant	-0.029644617	0.976667915	0.968	1.639997643	-1.698689766	-0.083547809	0.934395332	0.924	1.580375224	-1.566263282	-1.249849621	0.228346846	0.117	1.646791471	-1.567616556	-1.110134839	0.282879369	0.153	1.798703603	-1.37823376	0.163431544	0.872166399	0.825	1.589017322	-1.604489891	turquoise	-0.079254016	-0.080595402	-0.222986362
ENSPLAG00000001187	NA	hemoglobin subunit zeta [Source:NCBI gene;Acc:106958392]	non-significant	-1.694945192	0.106850302	0.161	2.458046826	-2.448872119	0.222896519	0.826281567	0.855	2.779869285	-2.292809731	1.466226249	0.160904081	0.239	2.831383976	-2.201006716	-1.098568676	0.287749618	0.342	2.808561829	-2.342828764	0.717948956	0.482844669	0.514	2.477901591	-2.631889506	salmon	0.028154935	0.147042502	0.132806374
ENSPLAG00000001188	nexmifb	neurite extension and migration factor b [Source:ZFIN;Acc:ZDB-GENE-140106-18]	non-significant	-0.441613791	0.663886642	0.706	2.214452129	-2.213624665	-0.953478117	0.353756479	0.388	2.27610893	-2.339125047	0.316635759	0.755388648	0.756	1.998486575	-2.717428284	0.828377692	0.419294098	0.42	2.061074546	-2.187350506	-3.466334603	0.003067331	0.005	2.358461723	-2.402668118	brown	0.311330221	-0.075589456	0.125339579
ENSPLAG00000001189	C17orf58	chromosome 17 open reading frame 58 [Source:HGNC Symbol;Acc:HGNC:27568]	non-significant	-1.249112905	0.227196662	0.165	1.74229771	-1.761055591	-1.797121148	0.090167269	0.055	1.837612	-1.804111493	-0.689970206	0.499557206	0.411	2.709269234	-1.538817087	1.115045332	0.280830229	0.211	2.31621507	-1.716153873	-0.151793108	0.881193113	0.864	1.869043473	-2.114285073	black	-0.574764004	-0.490105629	0.380480974
ENSPLAG00000001190	si:dkey-1h24.2	cholecystokinin receptor-like [Source:NCBI gene;Acc:106935258]	non-significant	-0.904532241	0.377340955	0.363	1.919049944	-1.830801267	-1.758328249	0.096743304	0.058	1.794697767	-1.837088534	0.085746195	0.932673499	0.925	2.307512144	-1.785374813	1.077804174	0.296647638	0.235	1.81549058	-1.775077355	-1.558351084	0.138147977	0.1	1.808080831	-1.791034034	midnightblue	0.037329089	-0.085324252	0.230308321
ENSPLAG00000001191	BPTF	bromodomain PHD finger transcription factor [Source:NCBI gene;Acc:106935954]	Female Mating Preference	-0.35109492	0.729483326	0.754	2.235170242	-2.52591292	2.196473247	0.042268814	0.034	1.966485634	-1.912722205	0.714024663	0.484934926	0.493	1.693697884	-2.179682107	0.043323579	0.965964261	0.969	1.932799382	-2.182250358	-1.77713627	0.094007713	0.083	2.064907095	-1.977414421	black	0.823775963	0.281839416	-0.505988709
ENSPLAG00000001192	pkd2	polycystin 2	non-significant	0.318572726	0.753618674	0.789	2.326640136	-2.341856947	-0.209404621	0.836630004	0.868	2.178795797	-2.468938429	-0.30533396	0.763831763	0.796	2.125351547	-2.911247168	0.604995157	0.55342348	0.597	2.285655997	-2.503563558	1.239192472	0.232635424	0.289	2.591167161	-2.28934506	pink	-0.342804934	-0.322150819	-0.034811598
ENSPLAG00000001193	fam155a	family with sequence similarity 155 member A [Source:NCBI gene;Acc:106935257]	non-significant	0.655308746	0.520334335	0.55	2.001736782	-2.142528962	-0.817445202	0.425022642	0.438	2.014743889	-1.984560558	0.057867996	0.954530912	0.957	1.872385194	-1.997508861	0.562288282	0.581489082	0.592	1.954892888	-2.04260869	-0.788455035	0.441627196	0.405	2.044601649	-1.96006488	red	0.055493328	-0.208912419	0.305441377
ENSPLAG00000001194	nol11	nucleolar protein 11-like [Source:NCBI gene;Acc:106935955]	non-significant	-0.317663194	0.754297554	0.7	1.507916091	-1.527389667	0.826182079	0.420185457	0.29	1.433744535	-1.529795144	-0.435535491	0.668672577	0.601	1.430325248	-1.444847438	-0.187004604	0.853940209	0.835	1.470285565	-1.507973184	-0.486899456	0.632743009	0.571	1.383816832	-1.497263879	turquoise	0.149731673	-0.003418678	-0.532402552
ENSPLAG00000001195	ADGRL3	latrophilin-3-like [Source:NCBI gene;Acc:106953822]	non-significant	-0.443663837	0.662430414	0.662	2.032830905	-2.082848314	1.28371054	0.216525619	0.244	2.172181973	-2.382953205	-0.362269237	0.721630789	0.736	2.267685626	-2.024517808	0.245610492	0.809016805	0.788	2.117313519	-1.852075311	-2.753004284	0.013867273	0.014	2.084388587	-2.267295726	brown	0.477571701	0.282346554	-0.320518629
ENSPLAG00000001196	lig4	DNA ligase 4 [Source:NCBI gene;Acc:106935259]	non-significant	0.715643609	0.483145969	0.396	1.711011808	-1.75231502	1.228140655	0.236185595	0.133	1.667901524	-1.609936556	-0.097415735	0.923539577	0.926	1.491526908	-1.619181269	0.315777421	0.756135984	0.746	1.528771863	-1.563838248	1.198512985	0.247671426	0.178	1.496964292	-1.835687754	cyan	0.262030878	0.197780266	-0.180335195
ENSPLAG00000001197	NA	beta-2-glycoprotein 1-like [Source:NCBI gene;Acc:106935957]	non-significant	0.326948194	0.747376933	0.82	2.248275334	-2.388116654	-1.393975441	0.181342677	0.28	2.588710593	-2.463926544	0.252775317	0.803483656	0.816	2.433702353	-2.57893505	0.90263836	0.379723971	0.445	2.79902183	-2.622169799	-0.152829697	0.880388436	0.9	2.530324538	-2.756363495	yellow	-0.264930553	-0.203807351	0.009344809
ENSPLAG00000001199	irs2a	insulin receptor substrate 2-like [Source:NCBI gene;Acc:106935256]	non-significant	-0.384339537	0.70510846	0.726	2.368248983	-2.332458215	-1.319027732	0.204713237	0.263	2.591309684	-2.1858742	-1.124622546	0.276432715	0.366	2.558727165	-2.441761824	1.552195879	0.139609328	0.185	2.214427737	-2.477172545	-1.183382722	0.253450015	0.304	2.498150278	-2.626001397	red	-0.076846139	-0.279905228	0.431090347
ENSPLAG00000001201	g3bp2	G3BP stress granule assembly factor 2 [Source:NCBI gene;Acc:106950621]	non-significant	-0.154308594	0.879037173	0.87	1.648647977	-1.660693912	1.501046012	0.151752807	0.083	1.611104911	-1.694547031	0.995609687	0.333449752	0.259	1.616804703	-1.620917192	-0.836089299	0.415065126	0.355	1.655924257	-1.682226062	-0.01472019	0.988432175	0.977	1.702650831	-1.630993515	blue	0.675075157	0.82102975	-0.458838407
ENSPLAG00000001202	NA	NA	non-significant	0.477893947	0.638323195	0.584	1.823777512	-1.709350267	-1.008119527	0.327581051	0.245	1.820031221	-1.568275407	-0.268013759	0.791924953	0.747	2.146194589	-1.463133623	0.128622101	0.899213525	0.903	2.007577199	-1.688221704	0.453059168	0.656415088	0.57	1.661357194	-1.809587747	orange	-0.385739496	-0.115208064	0.408963718
ENSPLAG00000001203	dlg4a	discs large MAGUK scaffold protein 4 [Source:NCBI gene;Acc:106935253]	non-significant	-0.610726236	0.548810527	0.586	2.09790959	-2.121831398	-0.99602062	0.333255803	0.354	2.31492432	-2.190556764	0.645306016	0.527373286	0.498	1.986966206	-2.445124063	0.144394132	0.886940593	0.898	2.205633675	-2.317563444	-2.556538229	0.020781595	0.031	2.197092507	-2.279754702	midnightblue	0.282806777	-0.036043301	-0.088336864
ENSPLAG00000001204	hyi	hydroxypyruvate isomerase (putative) [Source:NCBI gene;Acc:106935948]	Female Mating Preference	0.811648585	0.427312376	0.479	2.552260847	-2.54141445	2.366356351	0.030148934	0.046	2.285470293	-2.226226255	0.708735187	0.488128482	0.579	2.334591589	-2.116440086	-1.493281402	0.154264183	0.263	2.38743647	-2.425240771	-1.528555802	0.145343193	0.238	2.286048244	-2.327918601	black	0.736917827	0.306145871	-0.559262795
ENSPLAG00000001205	chtopa	chromatin target of PRMT1 [Source:NCBI gene;Acc:106935249]	non-significant	1.084538984	0.292056246	0.236	1.73719715	-1.836419725	0.507343277	0.618455098	0.58	1.82968159	-1.710801045	0.52794236	0.604386891	0.57	1.810945257	-1.67204464	-1.177752946	0.255626163	0.214	1.96830239	-1.744491188	0.357460772	0.725284261	0.691	1.705752538	-1.961868574	red	0.145424855	0.433262951	-0.238451646
ENSPLAG00000001206	NA	trafficking protein particle complex subunit 8-like [Source:NCBI gene;Acc:106935949]	non-significant	-0.068672357	0.945987157	0.943	1.911308682	-2.082957933	0.665848625	0.51447346	0.523	2.140859466	-2.044547721	0.726541388	0.477427235	0.476	2.210607143	-2.046134134	-0.635140392	0.534058145	0.524	1.962557197	-1.974648976	-1.508479088	0.150366302	0.135	2.016875129	-1.953476316	midnightblue	0.655324293	0.325000434	-0.400802483
ENSPLAG00000001207	ppil4	peptidylprolyl isomerase like 4 [Source:NCBI gene;Acc:106953819]	non-significant	0.688390368	0.499748058	0.509	2.316486218	-2.532443358	0.430638149	0.672160751	0.695	2.442748837	-2.093488068	0.535861915	0.59902016	0.61	2.265982077	-2.207593756	-1.676800268	0.112447844	0.145	2.264073482	-2.122767046	1.024090684	0.320592957	0.342	2.242117473	-2.102582098	blue	-0.00940813	0.56942092	-0.273742593
ENSPLAG00000001208	snapin	SNAP associated protein [Source:NCBI gene;Acc:106935250]	non-significant	0.366548671	0.718113929	0.698	2.087203304	-2.288973953	0.766365004	0.454006995	0.468	2.111760161	-2.040060621	1.761807339	0.096136915	0.099	2.343531698	-1.958699441	-0.71318056	0.485712728	0.494	2.164149902	-1.841823718	0.455848205	0.654449303	0.636	1.889796448	-2.059333056	blue	0.23745539	0.647914646	-0.371254185
ENSPLAG00000001209	pex11b	peroxisomal biogenesis factor 11 beta [Source:NCBI gene;Acc:106935248]	non-significant	-0.244625726	0.809438661	0.759	1.675893332	-1.662859065	-1.08550026	0.292906868	0.19	1.595131425	-1.582011737	0.725572875	0.478005677	0.336	1.629616346	-1.514829106	-0.106309334	0.916620457	0.906	1.63957894	-1.654528473	-1.111908339	0.282138016	0.186	1.574721029	-1.656478372	brown	0.220291199	0.228839592	-0.053929062
ENSPLAG00000001211	NA	zinc finger CCCH-type containing 12D [Source:NCBI gene;Acc:106953814]	Female Mating Preference	-1.402424431	0.177344752	0.188	2.141382212	-2.193654257	2.241027955	0.038714842	0.038	2.163660846	-2.108270764	-0.566500661	0.578482584	0.56	2.486867708	-1.853767519	1.175865288	0.256358992	0.287	2.412577267	-2.114451937	-1.32284888	0.203951549	0.21	2.095080182	-2.191636605	turquoise	0.352254387	-0.072767136	-0.446781154
ENSPLAG00000001212	NA	NA	non-significant	-1.020328504	0.320729676	0.337	2.189313859	-2.192723474	0.3598283	0.723422336	0.738	2.200854251	-2.270542718	-0.331442307	0.744375477	0.772	2.386519416	-1.8510144	0.542384694	0.594813779	0.61	2.25618181	-1.937258796	0.896492522	0.382900732	0.372	1.934971125	-2.34153105	cyan	0.21089659	0.254383829	0.065977107
ENSPLAG00000001213	NA	cGMP-dependent protein kinase 1-like [Source:NCBI gene;Acc:106935940]	non-significant	-0.946331246	0.356175912	0.36	2.092122955	-2.035465589	0.807254911	0.430709134	0.47	2.250413561	-2.121853476	1.208773491	0.243352457	0.287	2.186325393	-2.091464819	-0.132151396	0.896464815	0.911	2.169205102	-2.112383631	-0.269084928	0.791204628	0.82	2.167065744	-2.026384977	green	0.551844609	0.673030137	-0.599458717
ENSPLAG00000001214	NA	protein FAM13A-like [Source:NCBI gene;Acc:106935942]	non-significant	-0.968346428	0.345360179	0.351	1.955162184	-1.86147174	1.085059644	0.293096422	0.292	2.000772284	-2.039406087	0.7179353	0.482581809	0.498	1.854675664	-1.894403323	-1.832649352	0.084988088	0.076	1.970655206	-1.902713874	-2.320041772	0.033464798	0.021	2.053089378	-1.887035174	midnightblue	0.512571558	0.286865367	-0.27446984
ENSPLAG00000001216	tsku	tsukushi	Female Social Partner Preference	-0.448439442	0.65904348	0.633	1.971423744	-1.931774779	2.018103371	0.0597043	0.051	2.112216095	-1.890303312	2.885390997	0.010303062	0.004	1.951317424	-2.131166748	-1.530762705	0.144799695	0.099	1.940883114	-1.770842396	-0.893997679	0.384195373	0.398	1.912911717	-2.008170357	magenta	0.575592685	0.660927291	-0.624870878
ENSPLAG00000001218	mmp13b	collagenase 3-like [Source:NCBI gene;Acc:106935241]	non-significant	-0.558571189	0.583151948	0.62	2.30033714	-2.237491495	2.410503893	0.027579281	0.058	2.549198029	-2.453658302	-0.575477639	0.572534179	0.653	2.641335797	-1.905655465	-0.344934505	0.734507247	0.76	2.652140978	-2.519685052	-0.543765464	0.593884498	0.615	2.430887083	-2.408639516	turquoise	0.292778639	-0.013307237	-0.591789585
ENSPLAG00000001220	uso1	general vesicular transport factor p115-like [Source:NCBI gene;Acc:106950620]	non-significant	0.137827915	0.891865327	0.899	2.608353113	-2.844235057	0.87013224	0.396391115	0.468	2.269652084	-2.46829776	-0.629340722	0.537521819	0.602	2.441158956	-2.034003442	0.022666569	0.982188468	0.982	2.444672614	-2.14677194	-1.85923875	0.080945065	0.119	2.249325996	-2.086569529	darkgreen	0.367494605	-0.129635962	-0.030895016
ENSPLAG00000001222	fads2	fatty acid desaturase 2-like [Source:NCBI gene;Acc:106955833]	non-significant	0.983222772	0.338181233	0.412	2.564120146	-2.654023194	-2.102091246	0.050809493	0.088	2.469287974	-2.310220194	1.404423603	0.17826283	0.267	2.620925727	-2.385065445	0.718220015	0.482681937	0.584	2.622185708	-2.501918175	1.677564446	0.112296357	0.188	2.561961962	-2.420088042	brown	-0.58029902	-0.09974899	0.428776147
ENSPLAG00000001223	BHLHE40	basic helix-loop-helix family member e40 [Source:NCBI gene;Acc:106950618]	non-significant	-0.812074307	0.427074163	0.462	2.185360726	-2.118366541	-2.185435108	0.043194624	0.099	2.573212784	-2.786038519	-1.078391057	0.295976242	0.405	2.408438413	-2.499157043	1.307412269	0.209022588	0.315	2.39222073	-2.676140372	-0.467643226	0.64616494	0.68	2.520382293	-2.364763017	grey60	-0.437219636	-0.637080808	0.593787526
ENSPLAG00000001224	amd1	adenosylmethionine decarboxylase 1 [Source:NCBI gene;Acc:106953811]	non-significant	0.242197172	0.811291692	0.805	2.101543222	-1.828091956	-1.756326665	0.09709368	0.083	2.02168117	-2.196950243	-0.376973806	0.710873785	0.667	1.959996128	-1.991174433	-0.130778807	0.897533664	0.925	2.044661418	-2.221791526	0.788312929	0.441708002	0.439	1.988423088	-2.048245801	grey60	-0.593007634	-0.406053563	0.627268211
ENSPLAG00000001226	rpf2	ribosome production factor 2 homolog [Source:NCBI gene;Acc:106953812]	Female Mating Preference	-0.646869344	0.52566097	0.495	1.802289063	-1.785335514	-2.605151115	0.018519168	0.007	1.904168164	-1.731029177	1.066207945	0.301290713	0.21	2.302094178	-1.532323217	0.668497158	0.513073062	0.405	1.977187653	-1.85455693	0.833689845	0.416378003	0.324	1.686838001	-1.920842406	pink	-0.551890022	-0.16317678	0.232992971
ENSPLAG00000001227	tbrg1	transforming growth factor beta regulator 1 [Source:NCBI gene;Acc:106935243]	non-significant	0.685857979	0.501307237	0.4	1.548210284	-1.635844693	1.211824891	0.242212339	0.135	1.584093435	-1.582317876	0.425629127	0.67573645	0.592	1.691337552	-1.371475954	0.669003316	0.512758283	0.396	1.540915819	-1.540715026	0.322856961	0.750864333	0.695	1.545741085	-1.540063302	midnightblue	0.176614408	0.248651686	0.044029825
ENSPLAG00000001228	slc16a10	solute carrier family 16 member 10 [Source:NCBI gene;Acc:106953809]	non-significant	0.41865339	0.680289133	0.703	2.275382619	-2.110722171	-0.616909286	0.545497537	0.528	1.928209943	-2.055632135	-0.435713628	0.668545843	0.663	2.038381609	-1.841593095	0.99518304	0.334037919	0.338	1.975490374	-1.942018792	-0.118900252	0.906791895	0.911	1.877514086	-1.876618409	darkturquoise	-0.062896545	-0.294059003	-0.200689473
ENSPLAG00000001229	NA	hemoglobin subunit beta-like [Source:NCBI gene;Acc:106958373]	non-significant	-0.450080177	0.657881586	0.718	2.161136068	-2.108030106	-0.096077291	0.924586664	0.93	2.345183691	-2.443036726	2.210681813	0.04110401	0.068	2.455443733	-1.878523014	-0.962501444	0.349711021	0.469	2.376875154	-2.263281119	0.654085081	0.52208193	0.612	2.243373997	-2.259599337	pink	-0.244775612	-0.12450484	0.017196974
ENSPLAG00000001230	mfsd4b	major facilitator superfamily domain containing 4B [Source:NCBI gene;Acc:106953808]	non-significant	-0.035302378	0.972216713	0.967	2.071842847	-2.013105877	1.277723076	0.218580287	0.258	2.138935233	-2.260804505	-1.564494232	0.136189633	0.123	2.010836175	-1.756627096	-2.293433122	0.035277568	0.015	2.0076237	-1.913341888	0.603440501	0.554432315	0.563	1.951003848	-2.046352659	darkturquoise	0.078996399	0.057977751	-0.048310617
ENSPLAG00000001231	ITPR1	inositol 1	non-significant	-0.728312999	0.475539682	0.533	2.461477344	-2.451584941	2.343787561	0.031547587	0.066	2.57894761	-2.423786508	0.662531694	0.516544174	0.604	2.67085383	-2.276599662	-0.374141735	0.713069751	0.775	2.700666955	-2.539477639	-0.403320405	0.691897804	0.721	2.60392087	-2.627006672	turquoise	0.611746259	0.446754261	-0.802289108
ENSPLAG00000001232	siae	sialic acid acetylesterase [Source:NCBI gene;Acc:106935244]	non-significant	-0.163409826	0.871967471	0.904	2.161696348	-2.43310649	1.758933273	0.096637613	0.104	2.010024052	-2.034392441	-0.38497365	0.705047663	0.726	2.460470034	-1.836189697	-0.702188262	0.492362545	0.505	2.271250772	-2.114597608	0.138548267	0.891486244	0.898	2.02292442	-2.27437686	salmon	0.354638411	0.039332521	-0.495842686
ENSPLAG00000001233	eipr1	EARP complex and GARP complex interacting protein 1 [Source:NCBI gene;Acc:106935234]	non-significant	-0.775893959	0.447616671	0.474	2.33805242	-2.287124761	-0.086257024	0.932273454	0.936	2.13272342	-2.051698727	-1.344415596	0.19654183	0.206	2.038474699	-1.96182487	0.317210943	0.755067526	0.795	2.129150261	-2.10953776	2.128839232	0.048675312	0.062	2.285745564	-2.179463951	brown	-0.577839448	-0.148879837	0.270368773
ENSPLAG00000001234	rev3l	REV3 like	non-significant	-0.296883156	0.769862882	0.774	1.962127558	-2.153952447	1.900106922	0.074577931	0.075	2.029237597	-2.115674805	0.465457517	0.647531899	0.62	2.032056361	-1.954145866	-1.251038436	0.228392514	0.226	2.113158815	-1.985400527	-1.749495172	0.09880397	0.09	1.910125198	-2.126094818	pink	0.847710227	0.60374206	-0.497267176
ENSPLAG00000001235	trappc12	trafficking protein particle complex 12 [Source:NCBI gene;Acc:106935232]	non-significant	0.7698631	0.451099184	0.415	2.144721477	-2.025179862	-0.935648423	0.362601999	0.352	2.114055982	-2.102046831	-0.105346877	0.917337944	0.918	1.999185286	-2.011143953	0.276520227	0.78558704	0.806	2.007588712	-1.94810185	-0.737102485	0.47142619	0.488	2.152419405	-1.889375298	magenta	0.034089316	-0.103599499	0.443019335
ENSPLAG00000001236	sumf1	sulfatase modifying factor 1 [Source:NCBI gene;Acc:106950619]	non-significant	-0.857646705	0.402060942	0.414	2.028825189	-1.998428073	-0.147243277	0.884678272	0.88	1.898693946	-2.034439706	0.594228441	0.560212402	0.56	2.218358194	-1.708789312	-0.499376268	0.624116123	0.627	2.18403362	-1.781133134	-0.68625306	0.50209672	0.474	1.969358376	-1.997868152	cyan	-0.075686915	-0.068092508	-0.177378332
ENSPLAG00000001238	NA	leucine-rich repeat neuronal protein 1-like [Source:NCBI gene;Acc:106950617]	non-significant	0.635515274	0.532874617	0.499	1.83355869	-1.876613179	0.688610226	0.500391482	0.495	1.975361327	-1.793234698	0.249729773	0.805799498	0.797	1.671865828	-2.090490327	0.697457341	0.495240885	0.489	1.784581672	-2.071321385	0.723923953	0.479265106	0.466	1.891946451	-2.014250283	lightgreen	0.104232915	0.31327841	-0.291949448
ENSPLAG00000001239	adi1	acireductone dioxygenase 1 [Source:NCBI gene;Acc:106935235]	non-significant	-0.628828342	0.537148314	0.578	2.466481354	-2.462192194	1.820342151	0.086421274	0.142	2.483930787	-2.416701875	1.744469136	0.099192085	0.152	2.616509824	-2.195374329	-1.660521604	0.115716884	0.17	2.555654326	-2.367011613	0.491243248	0.629733276	0.704	2.473458921	-2.461695791	red	0.319476899	0.745703474	-0.583874776
ENSPLAG00000001242	marcksl1a	MARCKS-related protein-like [Source:NCBI gene;Acc:106935236]	non-significant	0.549009465	0.589563902	0.587	2.438968572	-2.284871966	0.21856081	0.829603617	0.84	2.663240742	-2.180674653	0.14933279	0.883054497	0.909	2.253929807	-2.308224876	0.094146362	0.926128229	0.932	2.471253431	-2.35753107	0.579954911	0.56979109	0.638	2.391971338	-2.472058731	grey60	-0.146064638	0.142392787	0.011408449
ENSPLAG00000001243	si:dkey-28n18.9	sorting nexin-6-like [Source:NCBI gene;Acc:106950614]	non-significant	-0.754384203	0.460113116	0.425	1.966395609	-1.920901241	-0.673344858	0.509811051	0.485	1.819485727	-1.932912386	0.404084962	0.691206017	0.686	2.041800628	-1.481613318	-1.12305099	0.277513137	0.286	2.110878565	-1.797832597	0.77294511	0.450501117	0.42	1.85262407	-1.982772622	tan	-0.074301468	0.376600901	0.223270463
ENSPLAG00000001244	NA	NA	non-significant	0.747814724	0.463971541	0.4	1.852187398	-1.729129842	1.189929195	0.250484628	0.191	1.818787191	-1.729805022	0.621258907	0.542699652	0.49	2.272061521	-1.558896983	-0.988389533	0.337254513	0.268	1.977051562	-1.719978671	1.242744215	0.231356913	0.18	1.705670123	-1.902295117	purple	0.186233326	0.314986728	-0.258374326
ENSPLAG00000001247	NA	NA	non-significant	-0.537986097	0.596999427	0.615	2.282041042	-1.978455795	0.562729471	0.580990905	0.596	2.292848283	-2.285796084	-0.578132753	0.57078091	0.619	2.508481581	-1.891780524	-0.870546226	0.396507784	0.437	2.466675425	-2.145730919	-0.329082883	0.746238788	0.762	2.282820606	-2.413391809	salmon	0.15657162	0.020411805	-0.296975263
ENSPLAG00000001248	zc3h10	zinc finger CCCH-type containing 10 [Source:NCBI gene;Acc:106950612]	non-significant	-0.442004514	0.66360899	0.672	2.19799777	-2.035174797	-0.988974535	0.336592339	0.34	2.098641736	-1.970861436	0.526289796	0.605509723	0.618	1.901329299	-2.140736493	0.599624734	0.556912575	0.555	1.868165	-1.94125301	-0.413120126	0.684844743	0.709	2.099047122	-1.861330564	turquoise	-0.228208578	0.030253808	0.216961968
ENSPLAG00000001249	rassf8b	Ras association domain family member 8 [Source:NCBI gene;Acc:106953806]	non-significant	1.391220979	0.18066265	0.204	2.421760347	-2.227752439	0.34011121	0.737953697	0.775	2.314743683	-2.203653865	0.64105193	0.530066999	0.586	2.3278685	-2.09451609	0.217531152	0.830465286	0.856	2.241801333	-2.192305214	0.061343309	0.951823713	0.949	2.180652769	-2.166655687	darkred	-0.049256834	-0.188702466	0.369037001
ENSPLAG00000001250	amacr	alpha-methylacyl-CoA racemase [Source:ZFIN;Acc:ZDB-GENE-050522-484]	non-significant	-1.981325997	0.062614376	0.026	1.721050783	-1.74732063	-1.357922353	0.192301804	0.136	1.725629316	-1.766906938	-0.139952473	0.890348099	0.864	1.750009967	-1.690156338	-0.159112163	0.875514437	0.864	1.609579328	-1.693701934	1.251936713	0.228073246	0.162	1.784148621	-1.600351566	yellow	-0.448013371	-0.358281544	0.284373399
ENSPLAG00000001251	nudt4b	diphosphoinositol polyphosphate phosphohydrolase 3-beta-like [Source:NCBI gene;Acc:106953802]	non-significant	-0.890590027	0.384583903	0.36	1.857169663	-2.192594382	-0.037210594	0.970752086	0.975	1.997531254	-2.035073645	-0.304735498	0.764279716	0.759	1.727426594	-2.105994138	0.694898426	0.49680184	0.476	1.826827561	-1.782317448	-1.625674419	0.122989879	0.093	1.806878103	-1.946770947	yellow	0.229075019	0.071327818	0.033517341
ENSPLAG00000001252	NA	NA	non-significant	-0.134518492	0.894445119	0.893	1.915684399	-1.872541516	-0.633590404	0.534810037	0.541	2.01061014	-2.029544844	-0.308770631	0.761261067	0.716	1.888038438	-2.079482122	0.254583525	0.802194776	0.781	1.942175957	-1.821619353	0.548439506	0.590744192	0.574	2.045753209	-1.744644547	darkred	-0.19732855	-0.43643713	0.185158591
ENSPLAG00000001253	NA	ubiquitin-conjugating enzyme E2 N-like [Source:NCBI gene;Acc:106953803]	non-significant	-0.329665894	0.745355416	0.73	2.06561893	-2.049350682	-1.03497262	0.315231532	0.313	2.003492274	-1.942532535	-0.901742044	0.379836691	0.41	1.957340392	-1.926744289	1.857244405	0.081242291	0.066	1.891451716	-2.083196601	-0.034667098	0.97276169	0.973	2.000556219	-1.944565051	green	-0.455613944	-0.549415017	0.406210736
ENSPLAG00000001255	mrpl42	mitochondrial ribosomal protein L42 [Source:NCBI gene;Acc:106953801]	Female Social Partner Preference	-0.618375529	0.543866023	0.462	1.577048387	-1.79412477	0.4290833	0.673269822	0.608	1.667854	-1.550056312	2.492068809	0.02336454	0	1.574831691	-1.661574288	-0.915274025	0.373248451	0.3	1.595619177	-1.566148042	-0.213054224	0.833898286	0.823	1.648331561	-1.706454035	blue	0.287821424	0.493537645	-0.209097282
ENSPLAG00000001256	NA	NA	non-significant	0.882143564	0.389016324	0.389	2.060500265	-2.053395448	2.105395843	0.050485573	0.068	2.300529788	-2.301729567	0.946604452	0.357148833	0.364	2.45105559	-1.794695659	-1.761876586	0.096629754	0.13	2.485028042	-2.063242869	-0.599823426	0.556783279	0.552	1.920085458	-2.273928879	blue	0.61565864	0.77964753	-0.666003265
ENSPLAG00000001258	pwp1	PWP1 homolog	non-significant	0.107337435	0.915676658	0.906	2.028155216	-2.078842417	-0.046801809	0.963218521	0.962	1.927531703	-1.904951244	1.229629416	0.235641478	0.2	1.890534631	-1.938141111	-1.746941502	0.099257674	0.083	2.059899052	-1.895650531	1.319702774	0.204977058	0.202	2.060925948	-1.976713975	blue	-0.192545565	0.339533053	-0.103301967
ENSPLAG00000001259	NA	NA	non-significant	1.68370791	0.109034417	0.092	1.943376986	-1.961931476	1.807049193	0.088548583	0.081	2.125080734	-1.975284708	1.813221254	0.087555194	0.075	2.287551183	-1.784883633	-0.166473595	0.869809943	0.864	2.070212361	-1.88122807	-0.721218459	0.480883977	0.492	1.91947182	-2.055007044	black	0.729478693	0.673941766	-0.661837111
ENSPLAG00000001260	NA	neurocan core protein-like [Source:NCBI gene;Acc:106935221]	non-significant	-0.332182197	0.743485396	0.662	1.518658404	-1.46733704	-0.247206292	0.807719771	0.732	1.480481008	-1.497163575	0.41595826	0.682662575	0.578	1.381945621	-1.488661455	0.469025225	0.645197381	0.521	1.322437966	-1.524729701	0.212543658	0.83429002	0.77	1.335393809	-1.518599164	pink	0.115653338	0.259653213	0.286775963
ENSPLAG00000001261	NA	E3 ubiquitin-protein ligase DTX3L-like [Source:NCBI gene;Acc:106950609]	non-significant	1.397253513	0.178869966	0.183	2.139593994	-2.049821417	0.282305287	0.781129597	0.789	2.042222539	-2.140738534	-0.065056917	0.94889027	0.953	2.522736892	-1.860085899	-0.59592717	0.559321629	0.593	2.254829367	-1.910727989	1.322374938	0.204105774	0.23	2.044400783	-2.038468251	darkgreen	-0.046629706	-0.006723211	0.029981347
ENSPLAG00000001262	rnf34b	E3 ubiquitin-protein ligase RNF34-like [Source:NCBI gene;Acc:106961358]	non-significant	1.46436229	0.159879916	0.191	2.11247252	-2.233784448	-0.64581698	0.527050254	0.566	1.968020395	-1.965366798	-0.334168118	0.742354125	0.73	1.970688648	-2.389473054	-0.196469654	0.846645329	0.851	2.171392855	-2.40439397	-0.295106609	0.771598411	0.777	2.340590459	-2.147438505	grey	-0.129484829	-0.166451176	0.298880948
ENSPLAG00000001263	ano6	anoctamin 6 [Source:NCBI gene;Acc:106953797]	non-significant	-1.707122049	0.104526032	0.116	2.230487739	-2.080649612	-1.536878598	0.142790712	0.167	2.267572728	-2.165498544	-0.78957764	0.440687123	0.446	2.411258295	-1.731045523	0.827495244	0.419779785	0.442	2.342899889	-2.03656806	0.814929884	0.426734741	0.437	2.255941485	-2.237942658	yellow	-0.582651053	-0.47511407	0.230188256
ENSPLAG00000001264	zgc:85843	transmembrane 6 superfamily member 2-like [Source:NCBI gene;Acc:106935222]	Female Mating Preference	1.890661289	0.074435948	0.086	2.286915393	-2.284734783	2.231091096	0.039482657	0.021	1.960787116	-1.993504696	0.312985911	0.758111879	0.775	1.89961991	-2.048747621	-1.979335976	0.064736692	0.054	1.995894071	-2.068358452	-0.100180222	0.921410036	0.923	1.985801834	-2.034494426	black	0.513351434	0.354107836	-0.371478227
ENSPLAG00000001266	dnal1	dynein axonemal light chain 1 [Source:NCBI gene;Acc:106961345]	non-significant	-0.522062441	0.607821196	0.635	2.305536184	-2.121818205	0.659473809	0.518457335	0.591	2.143501763	-2.136325255	0.302283328	0.766116078	0.801	2.048762715	-2.071724426	0.836667839	0.414748974	0.45	2.140484911	-2.011093896	-0.43263479	0.670889283	0.687	2.167856909	-2.052874951	grey	0.157862198	0.187081003	0.183882999
ENSPLAG00000001268	NA	E3 ubiquitin-protein ligase DTX3L-like [Source:NCBI gene;Acc:106950610]	non-significant	-1.3262148	0.200908182	0.258	1.788004022	-1.986193621	0.468344749	0.64550793	0.652	2.113581507	-2.106314984	-0.128079987	0.899593917	0.9	1.965230002	-2.242906561	-0.115243196	0.909645086	0.894	2.055381533	-2.037663159	-1.376108437	0.187203858	0.182	2.056020017	-2.149158032	midnightblue	0.400883441	0.177394319	-0.276734907
[truncated: 17,396 more rows]
