# Supplementary material for: Individual variation in preference behavior in sailfin fish refines the neurotranscriptomic pathway for mate preference
Source: Ecol Evol. 2023 Jul 23;13(7):e10323. doi: 10.1002/ece3.10323 (PMC10363800; doi:10.1002/ece3.10323)
Supplement: Supplementary file 3 — Table S3 [file ECE3-13-e10323-s001.csv]

GeneID	GeneName	description	Fig2A category	Fig5 High Module Membership	Mate Preference Association Evidence	t Male preference	p-value Male preference	eFDR q Male preference	t Female preference	p-value Female preference	eFDR q Female preference	t Male affiliation	p-value Male affiliation	eFDR q Male affiliation	Male affiliation significance	Module Membership black	Module Membership blue	Module Membership greenyellow
ENSPLAG00000011757	prxl2b	peroxiredoxin like 2B [Source:NCBI gene;Acc:106956446]	Mating Preference-iv	none	yes: limma	-3.085463565	0.0067317	0.016	2.616504817	0.018089356	0.029	0.250136823	0.805573499	0.845	non-significant	-0.311874068	-0.218389957	0.177405873
ENSPLAG00000004073	si:dkey-238d18.4	TBC1 domain family member 15-like [Source:NCBI gene;Acc:106945883]	Mating Preference-iv	none	yes: limma	-2.775384555	0.012990034	0.011	2.796719733	0.012420924	0.022	0.561025523	0.582329904	0.618	non-significant	-0.454494565	-0.096644015	0.339084952
ENSPLAG00000008294	pls1	plastin 1 [Source:NCBI gene;Acc:106947765]	Mating Preference-iv	none	yes: limma	-2.503714051	0.022814912	0.016	2.316854622	0.033295981	0.025	0.443137629	0.663429068	0.71	non-significant	-0.20655467	0.040378709	0.075600516
ENSPLAG00000009274	NA	novel gene	Mating Preference-iv	none	yes: limma	-2.489779228	0.023474065	0.026	2.359619036	0.030560271	0.023	0.289477414	0.775826788	0.775	non-significant	-0.043394724	0.198184758	0.007850367
ENSPLAG00000014509	gpr61l	probable G-protein coupled receptor [Source:NCBI gene;Acc:106950400]	Mating Preference-iv	none	yes: limma	-2.336296379	0.032025084	0.024	2.137547944	0.047431045	0.034	0.220029425	0.82855109	0.823	non-significant	-0.467073449	-0.028788094	0.434508107
ENSPLAG00000012618	usp54a	inactive ubiquitin carboxyl-terminal hydrolase 54-like [Source:NCBI gene;Acc:106938600]	Mating Preference-iii	none	yes: limma	2.477540257	0.024067808	0.042	-3.55181723	0.002463698	0.003	-0.094910305	0.9255307	0.933	non-significant	0.087699514	-0.25004178	-0.010275421
ENSPLAG00000006895	NA	NA	Mating Preference-ii	none	yes: limma	-7.561578519	7.97E-07	0	-2.3482445	0.03126666	0.071	2.339793243	0.032175849	0.058	non-significant	-0.586894052	-0.62361062	0.70707473
ENSPLAG00000012717	NA	scavenger receptor class B member 2 [Source:NCBI gene;Acc:106959051]	Mating Preference-ii	black	yes: limma & WGCNA	-5.481246341	4.11E-05	0	-2.12944404	0.04818457	0.088	0.861377843	0.401391422	0.46	non-significant	-0.872054804	-0.651464115	0.727603051
ENSPLAG00000015614	ca5a	carbonic anhydrase 5A [Source:NCBI gene;Acc:106949633]	Mating Preference-ii	none	yes: limma	-5.247622074	6.62E-05	0	-1.192126972	0.249644701	0.275	1.642543066	0.119421807	0.152	non-significant	-0.710852851	-0.778829057	0.741473224
ENSPLAG00000011878	gpc5b	glypican 5b [Source:ZFIN;Acc:ZDB-GENE-060503-64]	Mating Preference-ii	none	yes: limma	-5.059410138	9.78E-05	0	-0.693220949	0.497566315	0.566	1.199524257	0.247288819	0.297	non-significant	-0.70204265	-0.749297071	0.789956132
ENSPLAG00000017915	ZNF385D	zinc finger protein 385D-like [Source:NCBI gene;Acc:106961573]	Mating Preference-ii	none	yes: limma	-4.792036517	0.000171297	0	-1.183648699	0.252896708	0.267	1.400315809	0.179967169	0.155	non-significant	-0.650220714	-0.597405681	0.584684286
ENSPLAG00000002640	cyp2n13	cytochrome P450 2J6-like [Source:NCBI gene;Acc:106961245]	Mating Preference-ii	greenyellow	yes: limma & WGCNA	-4.720941138	0.000199053	0.002	-1.633856803	0.120734997	0.206	2.090450448	0.05240962	0.117	non-significant	-0.676831609	-0.798950698	0.8077548
ENSPLAG00000000379	kdrl	vascular endothelial growth factor receptor kdr-like [Source:NCBI gene;Acc:106940794]	Mating Preference-ii	blue	yes: limma & WGCNA	-4.695172162	0.000210213	0.001	-1.391756998	0.182002127	0.285	2.989221522	0.008458959	0.029	significant	-0.662108285	-0.842162579	0.601068549
ENSPLAG00000008072	si:ch211-156l18.7	keratin	Mating Preference-ii	none	yes: limma	-4.639707934	0.000236448	0.003	0.750138472	0.46346359	0.565	1.468995186	0.160666924	0.271	non-significant	-0.744690017	-0.652482991	0.707959159
ENSPLAG00000016511	fstl3	follistatin like 3 [Source:NCBI gene;Acc:106938418]	Mating Preference-ii	none	yes: limma	-4.564156518	0.000277649	0	2.13973056	0.047229952	0.086	1.408778142	0.177491585	0.214	non-significant	-0.478616245	-0.36656474	0.543682752
ENSPLAG00000009357	wasf3b	WASP family member 3 [Source:NCBI gene;Acc:106937216]	Mating Preference-ii	black & greenyellow	yes: limma & WGCNA	-4.554424397	0.000283464	0	-1.68230447	0.11084952	0.171	1.389016526	0.183316308	0.244	non-significant	-0.802484999	-0.708324145	0.911992454
ENSPLAG00000015898	si:ch211-225h24.2	testis development related protein [Source:NCBI gene;Acc:106950153]	Mating Preference-ii	none	yes: limma	-4.536171281	0.000294706	0	0.514647133	0.613449036	0.687	1.965849131	0.066398931	0.084	non-significant	-0.587067823	-0.632231552	0.607033573
ENSPLAG00000021248	flt1	vascular endothelial growth factor receptor 1-like [Source:NCBI gene;Acc:106963482]	Mating Preference-ii	blue & greenyellow	yes: limma & WGCNA	-4.525717594	0.000301348	0	-1.890604722	0.075908803	0.152	3.378202898	0.003703058	0.014	significant	-0.769092375	-0.86945106	0.807890567
ENSPLAG00000001648	fhod3a	FH1/FH2 domain-containing protein 3-like [Source:NCBI gene;Acc:106958354]	Mating Preference-ii	none	yes: limma	-4.47328595	0.000337032	0.002	1.066083092	0.301345533	0.34	1.787006537	0.092345101	0.149	non-significant	-0.701578036	-0.399723214	0.523566685
ENSPLAG00000001604	lpl	lipoprotein lipase [Source:NCBI gene;Acc:106955285]	Mating Preference-ii	black & greenyellow	yes: limma & WGCNA	-4.468579201	0.000340438	0.002	-1.284178418	0.216365701	0.294	1.132565157	0.27360904	0.363	non-significant	-0.811917709	-0.45417751	0.836875817
ENSPLAG00000015050	amer2	APC membrane recruitment protein 2 [Source:NCBI gene;Acc:106944965]	Mating Preference-ii	blue	yes: limma & WGCNA	-4.46120208	0.000345848	0.002	-1.473790984	0.15887815	0.226	1.983411318	0.064241839	0.11	non-significant	-0.624950124	-0.852751881	0.751769335
ENSPLAG00000009903	jun	Jun proto-oncogene	Mating Preference-ii	none	yes: limma	-4.458827608	0.000347608	0.003	-2.25805043	0.037431569	0.063	1.565579454	0.136448303	0.166	non-significant	-0.709855866	-0.761072535	0.700259842
ENSPLAG00000005122	slc6a2	sodium-dependent noradrenaline transporter-like [Source:NCBI gene;Acc:106948462]	Mating Preference-ii	blue	yes: limma & WGCNA	-4.373417689	0.000417341	0.003	-1.485663223	0.155741088	0.238	2.91941128	0.009796841	0.023	significant	-0.638844462	-0.849675719	0.618365857
ENSPLAG00000015059	rabac1	Rab acceptor 1 [Source:NCBI gene;Acc:106949647]	Mating Preference-ii	none	yes: limma	-4.323229154	0.000464784	0	1.16560783	0.259923536	0.291	2.378230968	0.029799588	0.039	significant	-0.620492206	-0.511858445	0.684806233
ENSPLAG00000015667	llph	LLP homolog	Mating Preference-ii	black	yes: limma & WGCNA	-4.29545987	0.000493349	0	-0.934278618	0.363287774	0.455	1.036549226	0.314919188	0.394	non-significant	-0.904282973	-0.657358358	0.796752648
ENSPLAG00000014614	wdr83os	WD repeat domain 83 opposite strand [Source:NCBI gene;Acc:106934872]	Mating Preference-ii	black	yes: limma & WGCNA	-4.241044805	0.000554589	0.001	-1.141433996	0.269568774	0.281	1.653007392	0.117253203	0.134	non-significant	-0.886269412	-0.754702972	0.63312709
ENSPLAG00000006107	NA	NA	Mating Preference-ii	blue & greenyellow	yes: limma & WGCNA	-4.223095097	0.000576435	0	-1.835954059	0.083980403	0.154	1.467460648	0.161078755	0.217	non-significant	-0.773517432	-0.849139724	0.802642558
ENSPLAG00000022765	NA	NA	Mating Preference-ii	none	yes: limma	-4.192131929	0.000616186	0.001	-1.046300884	0.310122969	0.372	1.609476604	0.126501273	0.171	non-significant	-0.54839355	-0.460580365	0.675534628
ENSPLAG00000008965	PRELID3B	PRELI domain containing 3B [Source:NCBI gene;Acc:106952906]	Mating Preference-ii	none	yes: limma	-4.170406466	0.000645723	0.001	0.5906409	0.562559022	0.596	1.021143319	0.321945843	0.331	non-significant	-0.381433276	-0.433887996	0.497097699
ENSPLAG00000006334	NA	NA	Mating Preference-ii	black	yes: limma & WGCNA	-4.157661765	0.000663712	0.01	-1.655356959	0.116258636	0.237	1.942654734	0.069347584	0.193	non-significant	-0.833681722	-0.724922761	0.779903747
ENSPLAG00000007234	anxa5b	annexin A5-like [Source:NCBI gene;Acc:106964580]	Mating Preference-ii	none	yes: limma	-4.156970583	0.000664702	0.001	-0.598600162	0.557359858	0.618	2.384265576	0.029441822	0.057	non-significant	-0.765364733	-0.654177505	0.583547284
ENSPLAG00000022806	prodha	proline dehydrogenase 1	Mating Preference-ii	none	yes: limma	-4.121754788	0.000717167	0.005	-1.397559726	0.180281304	0.245	1.256100746	0.226597795	0.315	non-significant	-0.679259587	-0.568456357	0.741386518
ENSPLAG00000010309	pros1	protein S [Source:NCBI gene;Acc:106955608]	Mating Preference-ii	none	yes: limma	-4.068056348	0.000805334	0.002	-1.104076658	0.284996739	0.319	-0.313412466	0.757899789	0.796	non-significant	-0.794711357	-0.498245487	0.689071426
ENSPLAG00000007353	palm2akap2	A-kinase anchor protein 2-like [Source:NCBI gene;Acc:106957896]	Mating Preference-ii	blue	yes: limma & WGCNA	-4.05481847	0.000828701	0	-1.973536204	0.064975833	0.075	0.991555632	0.335752728	0.382	non-significant	-0.736173479	-0.827794391	0.797555561
ENSPLAG00000012595	NA	poly(A) binding protein interacting protein 2B [Source:NCBI gene;Acc:106948292]	Mating Preference-ii	greenyellow	yes: limma & WGCNA	-4.052152442	0.000833489	0	-1.505009438	0.150739057	0.169	1.373890761	0.18787841	0.195	non-significant	-0.75468804	-0.734250772	0.897095411
ENSPLAG00000022501	si:dkey-33c12.3	neurofilament light polypeptide-like [Source:NCBI gene;Acc:106956671]	Mating Preference-ii	greenyellow	yes: limma & WGCNA	-4.042763316	0.000850575	0.003	-1.429769807	0.170967653	0.256	0.669485886	0.512458275	0.589	non-significant	-0.748203515	-0.737649902	0.851297758
ENSPLAG00000007095	ccn2a	connective tissue growth factor-like [Source:NCBI gene;Acc:106960689]	Mating Preference-ii	none	yes: limma	-4.023644574	0.000886466	0.003	-0.923695769	0.368615753	0.425	1.318744945	0.205290085	0.238	non-significant	-0.56915397	-0.485115437	0.591049398
ENSPLAG00000016479	dll4	delta like canonical Notch ligand 4 [Source:NCBI gene;Acc:106963660]	Mating Preference-ii	none	yes: limma	-4.022868579	0.000887954	0.001	-0.553738935	0.586993057	0.614	1.951566074	0.068201074	0.078	non-significant	-0.659867531	-0.470217893	0.667138444
ENSPLAG00000002906	PC	pyruvate carboxylase	Mating Preference-ii	none	yes: limma	-4.013311712	0.000906495	0.004	-1.50646812	0.15036738	0.214	0.364847416	0.719865779	0.761	non-significant	-0.559110997	-0.713284162	0.496102572
ENSPLAG00000020354	qki2	protein quaking-B-like [Source:NCBI gene;Acc:106939037]	Mating Preference-ii	blue & greenyellow	yes: limma & WGCNA	-4.013310067	0.000906498	0.006	-2.076390114	0.053394164	0.091	1.118870773	0.279241528	0.367	non-significant	-0.745587466	-0.872254592	0.805964323
ENSPLAG00000004739	crtac1a	cartilage acidic protein 1-like [Source:NCBI gene;Acc:106939469]	Mating Preference-ii	none	yes: limma	-3.999769519	0.000933437	0	0.031403941	0.97531444	0.979	2.315773256	0.033749622	0.037	significant	-0.329321551	-0.332082017	0.358226545
ENSPLAG00000023022	krt8	keratin	Mating Preference-ii	none	yes: limma	-3.972119496	0.000990977	0.005	0.167395767	0.86904074	0.884	1.229597205	0.236116793	0.336	non-significant	-0.639987042	-0.626728885	0.582919028
ENSPLAG00000010529	epor	erythropoietin receptor-like [Source:NCBI gene;Acc:106935060]	Mating Preference-ii	black	yes: limma & WGCNA	-3.968954872	0.000997786	0.002	-0.699366699	0.493815018	0.52	2.159600579	0.045860763	0.075	non-significant	-0.910749731	-0.715218273	0.698008457
ENSPLAG00000012688	xpo7	exportin 7 [Source:NCBI gene;Acc:106947040]	Mating Preference-ii	none	yes: limma	-3.961270394	0.001014517	0.002	-0.720174242	0.481237639	0.551	1.701208044	0.107695525	0.148	non-significant	-0.572429954	-0.474921076	0.704671535
ENSPLAG00000003543	PTPRB	protein tyrosine phosphatase receptor type B [Source:NCBI gene;Acc:106957152]	Mating Preference-ii	blue	yes: limma & WGCNA	-3.947065056	0.001046194	0.012	-1.264138117	0.223298722	0.321	2.845418655	0.011439107	0.031	significant	-0.592687966	-0.848323144	0.579578471
ENSPLAG00000000888	selenoo1	selenoprotein O [Source:NCBI gene;Acc:106955886]	Mating Preference-ii	none	yes: limma	-3.906237679	0.001142883	0.001	-1.076646154	0.296733174	0.346	1.632895845	0.121451402	0.105	non-significant	-0.517793397	-0.326336344	0.587132679
ENSPLAG00000003758	rasip1	Ras interacting protein 1 [Source:NCBI gene;Acc:106952568]	Mating Preference-ii	none	yes: limma	-3.902264762	0.001152759	0.003	-1.877807531	0.077734519	0.141	1.320472543	0.204725765	0.292	non-significant	-0.793396012	-0.793969844	0.715841409
ENSPLAG00000018644	phf13	PHD finger protein 13 [Source:NCBI gene;Acc:106952758]	Mating Preference-ii	none	yes: limma	-3.862812545	0.001255603	0	0.08536754	0.932970047	0.936	1.743008684	0.09995996	0.096	non-significant	-0.56961279	-0.505344628	0.620414384
ENSPLAG00000021356	TAGLN3	transgelin 3 [Source:NCBI gene;Acc:106963486]	Mating Preference-ii	greenyellow	yes: limma & WGCNA	-3.85920268	0.001265462	0.002	-1.351165011	0.194413814	0.264	0.873256602	0.39507161	0.434	non-significant	-0.687915248	-0.648343662	0.874689076
ENSPLAG00000002114	psmd10	proteasome 26S subunit	Mating Preference-ii	black	yes: limma & WGCNA	-3.85549245	0.001275676	0.001	-0.762055927	0.456506637	0.55	0.747354135	0.46538203	0.539	non-significant	-0.94618363	-0.608991886	0.761920799
ENSPLAG00000016269	fgd5a	FYVE	Mating Preference-ii	blue	yes: limma & WGCNA	-3.823040619	0.001368611	0.007	-0.557998154	0.584145664	0.665	2.331592076	0.032705304	0.06	non-significant	-0.644161378	-0.829672693	0.738636745
ENSPLAG00000023055	krt18a.1	keratin	Mating Preference-ii	blue	yes: limma & WGCNA	-3.812038012	0.001401638	0.009	-1.447804302	0.165926772	0.257	1.600069988	0.128579343	0.22	non-significant	-0.796646875	-0.820915023	0.73451799
ENSPLAG00000010088	lonrf1	LON peptidase N-terminal domain and RING finger protein 1-like [Source:NCBI gene;Acc:106935083]	Mating Preference-ii	none	yes: limma	-3.785734962	0.001483868	0.004	0.984591996	0.338679387	0.439	2.148899458	0.046822456	0.077	non-significant	-0.056104275	-0.130932351	0.256227825
ENSPLAG00000012362	timm17a	translocase of inner mitochondrial membrane 17A [Source:NCBI gene;Acc:106955537]	Mating Preference-ii	greenyellow	yes: limma & WGCNA	-3.765316123	0.001551021	0.002	-1.497065443	0.152776631	0.178	0.597429914	0.558341887	0.576	non-significant	-0.769646804	-0.601032706	0.823577878
ENSPLAG00000012413	NA	huntingtin-interacting protein 1-related protein-like [Source:NCBI gene;Acc:106936462]	Mating Preference-ii	none	yes: limma	-3.764386211	0.00155415	0	0.720049115	0.481312702	0.515	0.939927325	0.360830536	0.353	non-significant	-0.185776426	-0.267427037	0.271793729
ENSPLAG00000023617	NA	histone-lysine N-methyltransferase EZH1-like [Source:NCBI gene;Acc:106952635]	Mating Preference-ii	greenyellow	yes: limma & WGCNA	-3.743859626	0.001624868	0.001	-1.103154439	0.285385684	0.304	1.600993614	0.128374024	0.138	non-significant	-0.588468187	-0.653636367	0.911392779
ENSPLAG00000009852	NA	neurofascin-like [Source:NCBI gene;Acc:106934589]	Mating Preference-ii	none	yes: limma	-3.723688807	0.001697497	0.006	1.999200384	0.061891187	0.108	1.866731973	0.079836916	0.126	non-significant	-0.162730012	-0.148598947	0.357520446
ENSPLAG00000005438	wnt7aa	protein Wnt-7a-like [Source:NCBI gene;Acc:106963944]	Mating Preference-ii	blue	yes: limma & WGCNA	-3.70913196	0.001751921	0.004	-1.856142037	0.080914373	0.092	0.968685865	0.346706599	0.396	non-significant	-0.755933406	-0.846010868	0.654809715
ENSPLAG00000020721	zgc:114120	zgc:114120 [Source:ZFIN;Acc:ZDB-GENE-050913-55]	Mating Preference-ii	none	yes: limma	-3.678469115	0.001872335	0	-1.369032799	0.188869246	0.22	-0.015231626	0.988030296	0.99	non-significant	-0.464310662	-0.420061362	0.526472774
ENSPLAG00000003187	cxcl12b	stromal cell-derived factor 1-like [Source:NCBI gene;Acc:106945950]	Mating Preference-ii	none	yes: limma	-3.669238668	0.001910177	0.001	-2.179975081	0.043659446	0.074	1.477749226	0.158334164	0.228	non-significant	-0.737407789	-0.734278661	0.737331126
ENSPLAG00000021561	igfbp1a	insulin-like growth factor-binding protein 1 [Source:NCBI gene;Acc:106936142]	Mating Preference-ii	none	yes: limma	-3.660963047	0.001944754	0.004	-1.493415151	0.153720536	0.229	1.261749287	0.22460824	0.281	non-significant	-0.468234913	-0.275814247	0.60680908
ENSPLAG00000000348	COBLL1	cordon-bleu WH2 repeat protein like 1 [Source:NCBI gene;Acc:106956323]	Mating Preference-ii	greenyellow	yes: limma & WGCNA	-3.648231544	0.001999173	0.001	-1.438228715	0.168587904	0.158	1.30466536	0.209935348	0.199	non-significant	-0.716659293	-0.753603199	0.842239569
ENSPLAG00000019812	fam102aa	protein FAM102A-like [Source:NCBI gene;Acc:106946750]	Mating Preference-ii	none	yes: limma	-3.641613798	0.002028057	0.006	0.099948151	0.921558823	0.943	1.635031367	0.120999605	0.172	non-significant	-0.459219115	-0.616597764	0.541711416
ENSPLAG00000004199	eif4ebp1	eukaryotic translation initiation factor 4E-binding protein 3-like [Source:NCBI gene;Acc:106952554]	Mating Preference-ii	none	yes: limma	-3.639680506	0.002036573	0.002	0.845112232	0.409826353	0.411	0.276095179	0.785907851	0.798	non-significant	-0.691111021	-0.250071371	0.487138726
ENSPLAG00000018863	NA	prohibitin 2 [Source:NCBI gene;Acc:106952751]	Mating Preference-ii	none	yes: limma	-3.627829843	0.002089563	0.001	-1.199203797	0.246954722	0.322	1.39710967	0.180912393	0.241	non-significant	-0.701941242	-0.69354653	0.651690074
ENSPLAG00000021993	ptgdsa	lipocalin-like [Source:NCBI gene;Acc:106948281]	Mating Preference-ii	none	yes: limma	-3.626657365	0.00209488	0.003	-1.526086103	0.145442285	0.136	1.341990639	0.197799786	0.189	non-significant	-0.700294333	-0.541705403	0.791202769
ENSPLAG00000012981	NA	NA	Mating Preference-ii	none	yes: limma	-3.602120305	0.002209297	0.005	-0.392980634	0.699235172	0.744	0.893499789	0.384454092	0.452	non-significant	-0.655345349	-0.733895939	0.694535154
ENSPLAG00000008317	NA	NA	Mating Preference-ii	none	yes: limma	-3.567922842	0.002379222	0.004	-0.092016282	0.927764523	0.93	2.540340331	0.021479434	0.044	significant	-0.575959322	-0.673854148	0.64969173
ENSPLAG00000023965	aldh1a2	aldehyde dehydrogenase 1 family member A2 [Source:NCBI gene;Acc:106958538]	Mating Preference-ii	none	yes: limma	-3.561277258	0.002413724	0.005	-1.139204806	0.270471533	0.31	0.951519132	0.35509068	0.385	non-significant	-0.656035611	-0.700612226	0.587542841
ENSPLAG00000018004	afap1l1b	actin filament-associated protein 1-like 1 [Source:NCBI gene;Acc:106940151]	Mating Preference-ii	blue	yes: limma & WGCNA	-3.55855235	0.002428014	0.005	-0.865905107	0.398640447	0.506	1.305583705	0.209629844	0.284	non-significant	-0.720664552	-0.815628428	0.657271168
ENSPLAG00000010645	fabp7b	fatty acid binding protein 7 [Source:NCBI gene;Acc:106948373]	Mating Preference-ii	black	yes: limma & WGCNA	-3.541269757	0.002520632	0.014	-2.3257111	0.032711314	0.08	0.512395012	0.615174222	0.671	non-significant	-0.878226132	-0.728841702	0.775728513
ENSPLAG00000023793	lipg	lipase G	Mating Preference-ii	none	yes: limma	-3.539138727	0.002532293	0.006	-0.374961136	0.712342494	0.771	0.393464352	0.699021	0.729	non-significant	-0.752611264	-0.322764738	0.644430337
ENSPLAG00000010223	ccdc28a	coiled-coil domain containing 28A [Source:NCBI gene;Acc:106942849]	Mating Preference-ii	none	yes: limma	-3.534485604	0.002557942	0	0.950633423	0.355157717	0.347	-0.219292001	0.829115995	0.826	non-significant	-0.631029666	-0.270062616	0.491087326
ENSPLAG00000002839	pik3ip1	phosphoinositide-3-kinase interacting protein 1 [Source:NCBI gene;Acc:106937165]	Mating Preference-ii	none	yes: limma	-3.532518375	0.002568863	0.001	-0.477558234	0.639068397	0.635	0.993914021	0.334637128	0.346	non-significant	-0.782607799	-0.550990753	0.767935936
ENSPLAG00000023247	NA	3-hydroxy-3-methylglutaryl-coenzyme A reductase-like [Source:NCBI gene;Acc:106943151]	Mating Preference-ii	none	yes: limma	-3.529906058	0.002583438	0.005	-0.229678542	0.821091954	0.821	0.307208845	0.762533037	0.794	non-significant	-0.615414258	-0.525007512	0.688460893
ENSPLAG00000001761	NA	lipid phosphate phosphohydrolase 3-like [Source:NCBI gene;Acc:106946670]	Mating Preference-ii	none	yes: limma	-3.490801075	0.002811694	0.001	0.619086265	0.544096224	0.574	0.584906791	0.56653433	0.599	non-significant	-0.74850385	-0.371128503	0.525732592
ENSPLAG00000009034	wfikkn2a	WAP	Mating Preference-ii	none	yes: limma	-3.487228728	0.002833519	0.012	-2.43976203	0.025991183	0.054	0.874309466	0.394514646	0.472	non-significant	-0.628361373	-0.703415259	0.638608072
ENSPLAG00000020004	tmem255a	transmembrane protein 255A [Source:NCBI gene;Acc:106945468]	Mating Preference-ii	none	yes: limma	-3.477171696	0.00289587	0.004	-1.209515617	0.243074793	0.265	0.249204165	0.806282663	0.801	non-significant	-0.593225423	-0.616302471	0.495919832
ENSPLAG00000018080	ftr82	tripartite motif-containing protein 16-like [Source:NCBI gene;Acc:106949190]	Mating Preference-ii	blue	yes: limma & WGCNA	-3.473068467	0.002921698	0.011	-1.358244025	0.192201725	0.257	2.093041276	0.052149582	0.116	non-significant	-0.736916623	-0.802845202	0.644065578
ENSPLAG00000018526	ldlrb	low-density lipoprotein receptor-like [Source:NCBI gene;Acc:106959286]	Mating Preference-ii	none	yes: limma	-3.469090562	0.002946956	0.012	-0.07796336	0.938770701	0.948	0.897604751	0.382324509	0.482	non-significant	-0.542972932	-0.410650089	0.315224527
ENSPLAG00000023380	RERG	RAS like estrogen regulated growth inhibitor [Source:NCBI gene;Acc:106937468]	Mating Preference-ii	greenyellow	yes: limma & WGCNA	-3.465266858	0.002971439	0.004	-0.927194605	0.366848409	0.376	2.498031446	0.023408699	0.029	significant	-0.6427918	-0.467252499	0.808587924
ENSPLAG00000022017	NA	agouti-related protein-like [Source:NCBI gene;Acc:106938222]	Mating Preference-ii	greenyellow	yes: limma & WGCNA	-3.448737914	0.003079616	0.019	-1.764262684	0.095710958	0.175	1.523404433	0.146618475	0.251	non-significant	-0.749240888	-0.604649522	0.870444366
ENSPLAG00000009660	NA	endothelin B receptor-like [Source:NCBI gene;Acc:106952883]	Mating Preference-ii	none	yes: limma	-3.446919823	0.003091751	0.007	0.219857862	0.828609456	0.828	0.633267254	0.535250476	0.595	non-significant	-0.632001972	-0.423734262	0.499315059
ENSPLAG00000014297	slain2	SLAIN motif-containing protein 2-like [Source:NCBI gene;Acc:106942709]	Mating Preference-ii	none	yes: limma	-3.445535951	0.003101019	0.005	-1.633879812	0.120730129	0.18	2.239493984	0.039236176	0.067	non-significant	-0.508579385	-0.700612239	0.493677743
ENSPLAG00000019677	NA	RING1 and YY1-binding protein B-like [Source:NCBI gene;Acc:106942347]	Mating Preference-ii	none	yes: limma	-3.445444948	0.00310163	0.003	0.027180116	0.978633711	0.977	3.315422905	0.004234002	0.013	significant	-0.587720311	-0.546787301	0.625627976
ENSPLAG00000003941	prmt8b	protein arginine N-methyltransferase 8-B-like [Source:NCBI gene;Acc:106964775]	Mating Preference-ii	greenyellow	yes: limma & WGCNA	-3.442948442	0.003118423	0	-1.449561222	0.165442269	0.153	0.733786022	0.473391599	0.437	non-significant	-0.582289285	-0.640127858	0.819679213
ENSPLAG00000010890	dnajb14	DnaJ heat shock protein family (Hsp40) member B14 [Source:NCBI gene;Acc:106958173]	Mating Preference-ii	greenyellow	yes: limma & WGCNA	-3.437964881	0.003152216	0.005	-1.649800893	0.117401592	0.158	1.171218808	0.258169646	0.292	non-significant	-0.771002827	-0.671269597	0.839936361
ENSPLAG00000016823	NA	zinc finger protein 596 [Source:NCBI gene;Acc:106950846]	Mating Preference-ii	none	yes: limma	-3.427368582	0.00322528	0	0.601305031	0.555598802	0.565	0.739306467	0.470122787	0.443	non-significant	-0.511927065	-0.38301738	0.624300628
ENSPLAG00000012403	NA	NA	Mating Preference-ii	blue & greenyellow	yes: limma & WGCNA	-3.420688511	0.003272201	0.008	-2.201677644	0.041838675	0.092	2.069583438	0.054547551	0.099	non-significant	-0.770564602	-0.88172013	0.831169387
ENSPLAG00000010859	TRIP10	cdc42-interacting protein 4 homolog [Source:NCBI gene;Acc:106948341]	Mating Preference-ii	none	yes: limma	-3.405812654	0.003379134	0.013	-0.389648869	0.701651483	0.73	2.668704251	0.016509806	0.026	significant	-0.453667621	-0.614657819	0.431233395
ENSPLAG00000003438	dnajc4	DnaJ heat shock protein family (Hsp40) member C4 [Source:NCBI gene;Acc:106950525]	Mating Preference-ii	none	yes: limma	-3.404840216	0.003386244	0.005	-0.685296907	0.502427396	0.525	2.64091479	0.01748223	0.025	significant	-0.553213134	-0.463695704	0.511178579
ENSPLAG00000010558	NA	NA	Mating Preference-ii	none	yes: limma	-3.397811461	0.003438074	0.001	-1.299856341	0.211060532	0.224	2.125811661	0.048960723	0.043	significant	-0.778021968	-0.679276147	0.790494623
ENSPLAG00000005655	tmem229b	transmembrane protein 229b-like [Source:NCBI gene;Acc:106935901]	Mating Preference-ii	none	yes: limma	-3.390082404	0.003495975	0	-0.801358742	0.434021264	0.419	1.31187117	0.207547649	0.153	non-significant	-0.403034421	-0.57416968	0.552999846
ENSPLAG00000022590	rbp4	retinol binding protein 4 [Source:NCBI gene;Acc:106964863]	Mating Preference-ii	black	yes: limma & WGCNA	-3.389770893	0.003498329	0.013	-1.654129081	0.116510403	0.183	-0.092922753	0.927085385	0.961	non-significant	-0.843422013	-0.592022189	0.753038671
ENSPLAG00000005350	ing5a	inhibitor of growth family member 5 [Source:NCBI gene;Acc:106955780]	Mating Preference-ii	none	yes: limma	-3.37418527	0.003618118	0	-1.148127911	0.266871478	0.249	1.496962802	0.153312359	0.151	non-significant	-0.660859125	-0.727339376	0.672332011
ENSPLAG00000017295	ppp2r2ca	serine/threonine-protein phosphatase 2A 55 kDa regulatory subunit B beta isoform [Source:NCBI gene;Acc:106953468]	Mating Preference-ii	none	yes: limma	-3.366090175	0.003681928	0.004	-2.04598495	0.056606049	0.102	0.891259101	0.385619862	0.413	non-significant	-0.55455518	-0.68253733	0.739214499
ENSPLAG00000010257	mapk9	mitogen-activated protein kinase 9-like [Source:NCBI gene;Acc:106954976]	Mating Preference-ii	none	yes: limma	-3.359476633	0.003734886	0.013	-2.230061304	0.039563029	0.073	1.12461462	0.276868675	0.36	non-significant	-0.703188006	-0.634914667	0.795095809
ENSPLAG00000000128	bscl2	BSCL2 lipid droplet biogenesis associated	Mating Preference-ii	greenyellow	yes: limma & WGCNA	-3.355433861	0.003767628	0.003	-0.712691836	0.485738465	0.513	0.672725681	0.510446729	0.521	non-significant	-0.670852277	-0.588256669	0.807158766
ENSPLAG00000022009	rnf167	E3 ubiquitin-protein ligase RNF167-like [Source:NCBI gene;Acc:106953365]	Mating Preference-ii	none	yes: limma	-3.349239205	0.00381835	0.001	0.453034101	0.656273105	0.629	0.426029189	0.67559957	0.623	non-significant	-0.555464198	-0.460989734	0.779273995
ENSPLAG00000001918	ormdl1	ORMDL sphingolipid biosynthesis regulator 1 [Source:NCBI gene;Acc:106939667]	Mating Preference-ii	greenyellow	yes: limma & WGCNA	-3.347293524	0.00383442	0.001	-0.962573471	0.34930189	0.394	0.821977109	0.422825079	0.455	non-significant	-0.763883174	-0.526382113	0.843500195
ENSPLAG00000001434	si:dkey-40c11.2	drebrin-like protein A [Source:NCBI gene;Acc:106953752]	Mating Preference-ii	blue	yes: limma & WGCNA	-3.345983368	0.003845278	0.01	-1.796175484	0.090322797	0.14	2.029277453	0.058903351	0.091	non-significant	-0.504982977	-0.839692715	0.771715092
ENSPLAG00000011966	sox17	SRY-box transcription factor 17 [Source:NCBI gene;Acc:106945090]	Mating Preference-ii	none	yes: limma	-3.333804948	0.003947679	0.009	0.004522658	0.996444288	0.995	1.887272953	0.076867957	0.119	non-significant	-0.423973507	-0.543747428	0.434234449
ENSPLAG00000000868	NA	solute carrier family 12 member 7-like [Source:NCBI gene;Acc:106958499]	Mating Preference-ii	none	yes: limma	-3.330128179	0.003979121	0.006	-0.466294161	0.646945112	0.687	0.773968553	0.449912175	0.5	non-significant	-0.71112528	-0.609598759	0.56060852
ENSPLAG00000014476	thsd1	thrombospondin type 1 domain containing 1 [Source:NCBI gene;Acc:106957612]	Mating Preference-ii	none	yes: limma	-3.328794334	0.003990589	0.001	-0.231568307	0.819647413	0.78	1.454008171	0.164726462	0.115	non-significant	-0.535534909	-0.499616813	0.485288426
ENSPLAG00000023926	metap2b	methionyl aminopeptidase 2 [Source:NCBI gene;Acc:106955932]	Mating Preference-ii	black & blue	yes: limma & WGCNA	-3.326774751	0.004008014	0.001	-2.173612577	0.0442069	0.057	2.230068938	0.039968824	0.03	significant	-0.879003791	-0.862196576	0.790834151
ENSPLAG00000008543	NA	solute carrier organic anion transporter family member 1C1-like [Source:NCBI gene;Acc:106956522]	Mating Preference-ii	blue	yes: limma & WGCNA	-3.323946592	0.004032542	0.019	-0.804737343	0.432121399	0.539	2.166119273	0.045283877	0.108	non-significant	-0.718506447	-0.864550265	0.654580259
ENSPLAG00000002442	metrnla	meteorin like	Mating Preference-ii	none	yes: limma	-3.323359044	0.004037656	0.009	1.701179212	0.107191034	0.146	0.910865669	0.37549911	0.411	non-significant	-0.635720108	-0.227944775	0.24709545
ENSPLAG00000005700	NA	NA	Mating Preference-ii	none	yes: limma	-3.322448114	0.004045598	0.014	-1.208574952	0.243426781	0.308	1.043753739	0.311671257	0.378	non-significant	-0.663423561	-0.63791303	0.791581885
ENSPLAG00000008345	c1ql4b	complement C1q-like protein 4 [Source:NCBI gene;Acc:106954428]	Mating Preference-ii	greenyellow	yes: limma & WGCNA	-3.318297444	0.00408198	0.004	-1.995741067	0.06229913	0.098	1.270330472	0.221611877	0.255	non-significant	-0.737778947	-0.756933359	0.84569554
ENSPLAG00000015313	NA	casein kinase I isoform delta [Source:NCBI gene;Acc:106960426]	Mating Preference-ii	blue	yes: limma & WGCNA	-3.316550824	0.004097387	0.008	-2.107419919	0.050288103	0.101	1.880075452	0.077896903	0.144	non-significant	-0.676434282	-0.860557766	0.584833444
ENSPLAG00000013822	NA	DENN domain containing 2A [Source:NCBI gene;Acc:106936409]	Mating Preference-ii	none	yes: limma	-3.314757218	0.004113267	0	-0.090371276	0.929052149	0.928	0.787346687	0.442257682	0.405	non-significant	-0.741970843	-0.57723956	0.723877246
ENSPLAG00000016909	creg1	cellular repressor of E1A stimulated genes 1 [Source:NCBI gene;Acc:106960891]	Mating Preference-ii	none	yes: limma	-3.312630446	0.004132176	0.003	0.130228569	0.897919545	0.902	0.007244063	0.994307105	0.997	non-significant	-0.791485812	-0.352370561	0.581427174
ENSPLAG00000010162	ca2	carbonic anhydrase 1-like [Source:NCBI gene;Acc:106951300]	Mating Preference-ii	blue	yes: limma & WGCNA	-3.305430971	0.004196826	0.011	-1.141926285	0.269369715	0.333	0.897722539	0.382263519	0.425	non-significant	-0.547872361	-0.823504112	0.56022396
ENSPLAG00000009269	NA	GRAM domain-containing protein 3-like [Source:NCBI gene;Acc:106947208]	Mating Preference-ii	none	yes: limma	-3.302944771	0.004219382	0.012	-0.738617245	0.470250126	0.476	1.48680473	0.155950627	0.245	non-significant	-0.778442769	-0.670543489	0.663467008
ENSPLAG00000005073	rnd1a	rho-related GTP-binding protein Rho6-like [Source:NCBI gene;Acc:106961426]	Mating Preference-ii	none	yes: limma	-3.294814157	0.004293988	0.007	-0.840913211	0.412109783	0.429	2.922929955	0.009724736	0.018	significant	-0.269374299	-0.531307328	0.3585787
ENSPLAG00000016588	cry5	cryptochrome-1-like [Source:NCBI gene;Acc:106945585]	Mating Preference-ii	none	yes: limma	-3.293305784	0.004307971	0.01	0.949330165	0.355800949	0.378	2.149126458	0.046801865	0.074	non-significant	-0.242046964	-0.190846767	0.421868935
ENSPLAG00000000515	NA	regulator of G-protein signaling 20-like [Source:NCBI gene;Acc:106935723]	Mating Preference-ii	greenyellow	yes: limma & WGCNA	-3.278154255	0.004450945	0.004	-1.328744416	0.201554494	0.22	1.198889304	0.247528995	0.255	non-significant	-0.783883444	-0.736328255	0.803101237
ENSPLAG00000011411	apoa1b	apolipoprotein A-I-like [Source:NCBI gene;Acc:106965007]	Mating Preference-ii	black	yes: limma & WGCNA	-3.273838058	0.004492524	0.017	-2.38930239	0.028786564	0.065	0.138712197	0.891358721	0.93	non-significant	-0.903466955	-0.626174849	0.746695018
ENSPLAG00000015236	ppfibp1b	PPFIA binding protein 1 [Source:NCBI gene;Acc:106950925]	Mating Preference-ii	none	yes: limma	-3.252336083	0.004705426	0.004	0.170250671	0.8668298	0.884	0.856861709	0.403811441	0.427	non-significant	-0.574846993	-0.533424111	0.710557593
ENSPLAG00000009807	abcg2a	ATP-binding cassette sub-family G member 2-like [Source:NCBI gene;Acc:106962940]	Mating Preference-ii	none	yes: limma	-3.248719798	0.004742197	0.021	-0.663254194	0.516092726	0.539	1.628687343	0.122345985	0.219	non-significant	-0.666887752	-0.731763462	0.695932421
ENSPLAG00000013022	NA	NA	Mating Preference-ii	none	yes: limma	-3.24433259	0.004787186	0	0.069430391	0.945460059	0.938	0.653403113	0.522510416	0.486	non-significant	-0.322534636	-0.318252796	0.394654578
ENSPLAG00000005570	NA	leucine-rich repeat neuronal protein 2-like [Source:NCBI gene;Acc:106934497]	Mating Preference-ii	none	yes: limma	-3.232617073	0.004909394	0.013	-2.023877529	0.059050346	0.12	2.515527472	0.022591756	0.053	non-significant	-0.768086886	-0.664043387	0.684947002
ENSPLAG00000006645	mapk15	mitogen-activated protein kinase 15 [Source:NCBI gene;Acc:106949300]	Mating Preference-ii	none	yes: limma	-3.223600448	0.005005536	0.01	-0.650972006	0.523797404	0.58	1.447388697	0.166546169	0.21	non-significant	-0.671927624	-0.685734731	0.470871045
ENSPLAG00000014474	rhoua	rho-related GTP-binding protein RhoU-like [Source:NCBI gene;Acc:106958992]	Mating Preference-ii	none	yes: limma	-3.222898559	0.005013097	0.018	0.314666249	0.756857733	0.819	0.389351649	0.702001981	0.764	non-significant	-0.612903149	-0.582738816	0.451462432
ENSPLAG00000004897	NA	dimethylaniline monooxygenase [N-oxide-forming] 5-like [Source:NCBI gene;Acc:106941297]	Mating Preference-ii	none	yes: limma	-3.210164902	0.005152241	0.012	-1.713368944	0.104884096	0.154	0.437631883	0.66733534	0.689	non-significant	-0.668378416	-0.643070809	0.523700798
ENSPLAG00000015396	fmnl2a	formin like 2 [Source:NCBI gene;Acc:106952804]	Mating Preference-ii	none	yes: limma	-3.189049189	0.005391392	0.006	-1.088546296	0.291598904	0.335	0.964156684	0.348905132	0.384	non-significant	-0.576623496	-0.781806411	0.51268006
ENSPLAG00000004030	NA	NA	Mating Preference-ii	black, blue, & greenyellow	yes: limma & WGCNA	-3.183073839	0.005461025	0.019	-1.232091853	0.234743624	0.359	1.686543081	0.110529608	0.175	non-significant	-0.868210244	-0.834921689	0.803876369
ENSPLAG00000008067	rpz5	uncharacterized LOC106951776 [Source:NCBI gene;Acc:106951776]	Mating Preference-ii	none	yes: limma	-3.181466245	0.00547991	0.004	-1.795179829	0.090486802	0.104	1.383246041	0.185046065	0.212	non-significant	-0.577294702	-0.799074077	0.672006275
ENSPLAG00000023206	sesn1	sestrin 1 [Source:NCBI gene;Acc:106946700]	Mating Preference-ii	none	yes: limma	-3.168615101	0.005633194	0.012	0.572301594	0.574635095	0.583	1.97410253	0.065377206	0.115	non-significant	-0.508276395	-0.328847832	0.663191991
ENSPLAG00000007349	MYL4	myosin light chain 4 [Source:HGNC Symbol;Acc:HGNC:7585]	Mating Preference-ii	none	yes: limma	-3.165367297	0.005672595	0.008	0.791062549	0.439843436	0.509	1.940554802	0.069620261	0.105	non-significant	-0.580063086	-0.233282734	0.471173984
ENSPLAG00000008973	jph1a	junctophilin 1 [Source:NCBI gene;Acc:106937245]	Mating Preference-ii	none	yes: limma	-3.155321523	0.005796185	0.004	-1.386051304	0.183707102	0.192	1.629388834	0.122196482	0.122	non-significant	-0.287129741	-0.365550163	0.678646788
ENSPLAG00000000978	angptl2b	angiopoietin-related protein 2-like [Source:NCBI gene;Acc:106953919]	Mating Preference-ii	blue	yes: limma & WGCNA	-3.14606309	0.005912425	0.012	-1.481261963	0.156898029	0.215	2.72925253	0.014567524	0.034	significant	-0.561874891	-0.848264536	0.765267509
ENSPLAG00000018380	arg2	arginase 2 [Source:NCBI gene;Acc:106954069]	Mating Preference-ii	none	yes: limma	-3.143998613	0.005938655	0.009	0.559490142	0.583149894	0.605	1.399396231	0.180237865	0.213	non-significant	-0.269047782	-0.240847561	0.507692942
ENSPLAG00000011790	calcrla	calcitonin gene-related peptide type 1 receptor-like [Source:NCBI gene;Acc:106962505]	Mating Preference-ii	none	yes: limma	-3.14225489	0.005960898	0.003	-0.37156674	0.714822128	0.73	2.269187046	0.03700866	0.045	significant	-0.588663863	-0.584055374	0.639265363
ENSPLAG00000001560	chordc1b	cysteine and histidine rich domain containing 1 [Source:NCBI gene;Acc:106950592]	Mating Preference-ii	none	yes: limma	-3.141818326	0.00596648	0.003	0.060654062	0.95234457	0.945	2.339239815	0.032211323	0.026	significant	-0.563291243	-0.601981369	0.676865854
ENSPLAG00000006059	tpd52	tumor protein D52 [Source:NCBI gene;Acc:106943364]	Mating Preference-ii	none	yes: limma	-3.13734354	0.006023989	0.012	-1.38236618	0.184815129	0.23	0.617233097	0.545516612	0.563	non-significant	-0.630657563	-0.70825745	0.438715902
ENSPLAG00000002098	HSF1	heat shock factor protein-like [Source:NCBI gene;Acc:106939659]	Mating Preference-ii	blue	yes: limma & WGCNA	-3.135759923	0.006044471	0.017	-2.442389238	0.025852873	0.051	2.208813751	0.041667818	0.067	non-significant	-0.636337558	-0.938945974	0.71665881
ENSPLAG00000017867	aldob	fructose-bisphosphate aldolase B [Source:NCBI gene;Acc:106946862]	Mating Preference-ii	black	yes: limma & WGCNA	-3.132549574	0.006086203	0.021	-1.120912078	0.277965024	0.404	0.787261972	0.442305896	0.525	non-significant	-0.920804984	-0.694086454	0.760423381
ENSPLAG00000001121	serpine2	serpin family E member 2 [Source:NCBI gene;Acc:106953853]	Mating Preference-ii	none	yes: limma	-3.131096962	0.006105178	0.007	-1.048379077	0.309192297	0.355	1.161109353	0.262142575	0.291	non-significant	-0.749585752	-0.676105803	0.437523732
ENSPLAG00000018293	NA	cyclin-G2-like [Source:NCBI gene;Acc:106963609]	Mating Preference-ii	none	yes: limma	-3.130289565	0.00611575	0.002	1.224897632	0.237374217	0.219	0.402569587	0.6924394	0.7	non-significant	-0.602676455	-0.09008296	0.545286563
ENSPLAG00000009037	NA	NA	Mating Preference-ii	none	yes: limma	-3.129398909	0.006127433	0.01	-1.800389607	0.08963153	0.159	1.461046223	0.162809664	0.246	non-significant	-0.56641043	-0.772795779	0.485838805
ENSPLAG00000021956	si:ch211-117k10.3	Krueppel-like factor 15 [Source:NCBI gene;Acc:106963468]	Mating Preference-ii	greenyellow	yes: limma & WGCNA	-3.123631753	0.006203614	0.012	-1.134702729	0.272301634	0.314	0.894532566	0.38391756	0.406	non-significant	-0.722539864	-0.557532063	0.875217703
ENSPLAG00000010644	gfap	glial fibrillary acidic protein-like [Source:NCBI gene;Acc:106960612]	Mating Preference-ii	blue	yes: limma & WGCNA	-3.122176852	0.006222978	0.029	-1.123417519	0.276929665	0.394	0.901097078	0.380518986	0.469	non-significant	-0.610102062	-0.844170574	0.551422353
ENSPLAG00000007611	arpp19a	cAMP regulated phosphoprotein 19 [Source:NCBI gene;Acc:106952417]	Mating Preference-ii	black & greenyellow	yes: limma & WGCNA	-3.121411364	0.006233191	0.016	-1.602219549	0.127588688	0.18	1.071670961	0.299313966	0.372	non-significant	-0.810227858	-0.769496271	0.8899295
ENSPLAG00000009892	pdk4	pyruvate dehydrogenase kinase 4 [Source:NCBI gene;Acc:106952332]	Mating Preference-ii	blue	yes: limma & WGCNA	-3.120732591	0.00624226	0.003	-0.736542231	0.471478739	0.511	1.255667422	0.226750987	0.218	non-significant	-0.753435358	-0.83394682	0.752636118
ENSPLAG00000010422	HLF	hepatic leukemia factor-like [Source:NCBI gene;Acc:106956991]	Mating Preference-ii	greenyellow	yes: limma & WGCNA	-3.116714539	0.006296211	0.012	-2.075661496	0.053469154	0.08	0.388786004	0.702412367	0.747	non-significant	-0.453928974	-0.445025552	0.805942207
ENSPLAG00000005340	zgc:113307	lumican-like [Source:NCBI gene;Acc:106936683]	Mating Preference-ii	none	yes: limma	-3.10990195	0.00638873	0.006	0.795557707	0.437295574	0.467	0.191388625	0.850559626	0.864	non-significant	-0.420342835	-0.205755695	0.364557477
ENSPLAG00000020411	ift27	intraflagellar transport 27 [Source:NCBI gene;Acc:106953415]	Mating Preference-ii	black & greenyellow	yes: limma & WGCNA	-3.109319792	0.006396698	0.009	-1.852101006	0.081520057	0.079	1.327780544	0.202352233	0.234	non-significant	-0.876247388	-0.768832034	0.838603902
ENSPLAG00000021534	slc7a8a	large neutral amino acids transporter small subunit 2-like [Source:NCBI gene;Acc:106944737]	Mating Preference-ii	none	yes: limma	-3.093465731	0.006617459	0.009	-1.57855434	0.132928602	0.18	3.498974535	0.002860493	0.006	significant	-0.429223282	-0.623791998	0.671679985
ENSPLAG00000016416	ghdc	GH3 domain containing [Source:NCBI gene;Acc:106949768]	Mating Preference-ii	none	yes: limma	-3.090279519	0.006662717	0.001	-0.054153935	0.957446068	0.953	0.319110655	0.753652387	0.748	non-significant	-0.473548939	-0.236667825	0.515660426
ENSPLAG00000012243	elovl5	ELOVL fatty acid elongase 5 [Source:NCBI gene;Acc:106964616]	Mating Preference-ii	none	yes: limma	-3.090128497	0.00666487	0.019	-0.485107207	0.633814231	0.656	0.762389837	0.456602955	0.517	non-significant	-0.712180224	-0.624217574	0.621362451
ENSPLAG00000017965	NA	NA	Mating Preference-ii	none	yes: limma	-3.08841367	0.006689361	0.008	-0.655936117	0.520675662	0.555	1.066622903	0.301521618	0.347	non-significant	-0.560450821	-0.728803575	0.359868338
ENSPLAG00000003205	ca6	carbonic anhydrase 6 [Source:NCBI gene;Acc:106953234]	Mating Preference-ii	none	yes: limma	-3.086259737	0.006720248	0.013	0.657547696	0.519664453	0.602	1.073817886	0.298378639	0.34	non-significant	-0.385534943	-0.55903591	0.511274125
ENSPLAG00000007172	gnmt	glycine N-methyltransferase [Source:NCBI gene;Acc:106937322]	Mating Preference-ii	none	yes: limma	-3.083210023	0.006764219	0.01	-1.540545693	0.141899009	0.182	0.030317597	0.976177949	0.977	non-significant	-0.584115995	-0.349475383	0.667697159
ENSPLAG00000015031	NA	NA	Mating Preference-ii	none	yes: limma	-3.076287543	0.006865075	0.016	1.400989519	0.179270395	0.243	0.192202636	0.849932259	0.876	non-significant	-0.44478435	-0.275787141	0.585954955
ENSPLAG00000022495	dgkzb	diacylglycerol kinase zeta-like [Source:NCBI gene;Acc:106938935]	Mating Preference-ii	none	yes: limma	-3.07285631	0.00691561	0.009	-1.262459665	0.223887171	0.262	1.076280461	0.297308425	0.29	non-significant	-0.398374247	-0.497720832	0.360000206
ENSPLAG00000008263	gyg1a	glycogenin-1-like [Source:NCBI gene;Acc:106947766]	Mating Preference-ii	black, blue, & greenyellow	yes: limma & WGCNA	-3.071283923	0.006938889	0.007	-2.058071881	0.055308794	0.078	1.282292963	0.217487179	0.271	non-significant	-0.836256059	-0.833321792	0.806315305
ENSPLAG00000019516	coq8b	aarF domain-containing protein kinase 4-like [Source:NCBI gene;Acc:106943288]	Mating Preference-ii	none	yes: limma	-3.066838743	0.007005115	0.011	-1.85087045	0.081705292	0.147	2.613639426	0.018489806	0.03	significant	-0.455461886	-0.734595821	0.358162293
ENSPLAG00000022817	clip3	CAP-Gly domain containing linker protein 3 [Source:NCBI gene;Acc:106961393]	Mating Preference-ii	none	yes: limma	-3.063189149	0.007059949	0.008	-1.638346476	0.119788275	0.136	0.869814806	0.396895939	0.371	non-significant	-0.384826574	-0.523777287	0.594895249
ENSPLAG00000002756	NA	atherin-like [Source:NCBI gene;Acc:106946594]	Mating Preference-ii	none	yes: limma	-3.056941815	0.007154789	0.027	-0.521072075	0.609061565	0.632	1.787437903	0.092273031	0.227	non-significant	-0.344426815	-0.573873372	0.320026585
ENSPLAG00000022640	zgc:113149	uncharacterized LOC106961390 [Source:NCBI gene;Acc:106961390]	Mating Preference-ii	none	yes: limma	-3.056184924	0.007166363	0.001	-0.876787841	0.392866519	0.348	-0.241878704	0.811858728	0.8	non-significant	-0.616927783	-0.400225607	0.546498775
ENSPLAG00000000044	ABCB1	multidrug resistance protein 1-like [Source:NCBI gene;Acc:106940408]	Mating Preference-ii	none	yes: limma	-3.053501753	0.007207542	0.015	-2.0184237	0.05966785	0.096	1.127961713	0.275492892	0.348	non-significant	-0.526093756	-0.697439801	0.581989038
ENSPLAG00000019499	gemin5	gem-associated protein 5-like [Source:NCBI gene;Acc:106942356]	Mating Preference-ii	none	yes: limma	-3.053391854	0.007209234	0.029	0.152245108	0.880792209	0.844	2.835151691	0.011687087	0.069	non-significant	-0.472821122	-0.536550758	0.382559868
ENSPLAG00000005445	pltp	phospholipid transfer protein [Source:NCBI gene;Acc:106934514]	Mating Preference-ii	none	yes: limma	-3.051891437	0.007232367	0.014	-1.649284269	0.117508355	0.16	-0.360924253	0.722741727	0.77	non-significant	-0.569442759	-0.448765008	0.668927826
ENSPLAG00000012721	NA	multimerin 2 [Source:NCBI gene;Acc:106938603]	Mating Preference-ii	none	yes: limma	-3.046056331	0.007323022	0.013	0.304610407	0.764373358	0.793	0.33787627	0.739722778	0.757	non-significant	-0.440499577	-0.323461595	0.534702543
ENSPLAG00000010938	NA	uncharacterized LOC106941691 [Source:NCBI gene;Acc:106941691]	Mating Preference-ii	none	yes: limma	-3.045040069	0.007338924	0.012	0.757032555	0.459431257	0.51	1.192457226	0.249972054	0.288	non-significant	-0.539732738	-0.366986512	0.652734456
ENSPLAG00000002133	xiap	E3 ubiquitin-protein ligase XIAP-like [Source:NCBI gene;Acc:106964079]	Mating Preference-ii	greenyellow	yes: limma & WGCNA	-3.041862796	0.007388858	0.007	-1.569117956	0.135109874	0.143	0.883789428	0.389523164	0.389	non-significant	-0.765556927	-0.719349255	0.891613201
ENSPLAG00000012414	arap3	ArfGAP with RhoGAP domain	Mating Preference-ii	none	yes: limma	-3.040603869	0.007408735	0.014	0.065564303	0.948492262	0.959	1.307133554	0.209115057	0.251	non-significant	-0.462748183	-0.538513313	0.420505974
ENSPLAG00000023130	WIPI1	WD repeat domain	Mating Preference-ii	greenyellow	yes: limma & WGCNA	-3.039162043	0.007431564	0	-1.184341309	0.252629842	0.215	1.492968614	0.154345279	0.102	non-significant	-0.612682821	-0.776908277	0.836638554
ENSPLAG00000002253	lonrf1l	LON peptidase N-terminal domain and ring finger 1 [Source:NCBI gene;Acc:106947352]	Mating Preference-ii	none	yes: limma	-3.037969827	0.007450492	0.029	-0.011006365	0.991346953	0.995	1.03608166	0.315130812	0.38	non-significant	-0.263631077	-0.479221132	0.453772506
ENSPLAG00000023720	NA	immunoglobulin-like domain-containing receptor 2 [Source:NCBI gene;Acc:106956616]	Mating Preference-ii	none	yes: limma	-3.031499276	0.007554047	0.003	0.512033503	0.615238178	0.628	0.81682227	0.425682625	0.427	non-significant	-0.47797536	-0.424207915	0.699263978
ENSPLAG00000000045	eno1a	alpha-enolase [Source:NCBI gene;Acc:106953236]	Mating Preference-ii	black & greenyellow	yes: limma & WGCNA	-3.026882471	0.007628791	0.004	-0.830799239	0.417643458	0.446	1.752983528	0.098187126	0.093	non-significant	-0.841530674	-0.616941071	0.861775324
ENSPLAG00000015219	sinhcaf	SIN3-HDAC complex associated factor [Source:NCBI gene;Acc:106938510]	Mating Preference-ii	none	yes: limma	-3.020050003	0.007740733	0.004	-0.382677377	0.706718081	0.726	1.6463765	0.118623421	0.15	non-significant	-0.435062223	-0.5751296	0.719116563
ENSPLAG00000005921	aar2	AAR2 splicing factor [Source:NCBI gene;Acc:106961083]	Mating Preference-ii	none	yes: limma	-3.016667131	0.007796748	0.008	-0.484974392	0.633906499	0.697	0.639230867	0.53145949	0.573	non-significant	-0.723769846	-0.459583393	0.731740672
ENSPLAG00000019977	cnbpa	CCHC-type zinc finger nucleic acid binding protein [Source:NCBI gene;Acc:106948093]	Mating Preference-ii	black, blue, & greenyellow	yes: limma & WGCNA	-3.016244148	0.00780378	0.018	-1.768722039	0.094941551	0.119	1.685116959	0.110808618	0.158	non-significant	-0.852087206	-0.868908686	0.824657963
ENSPLAG00000018068	zgc:63569	choline transporter-like protein 2 [Source:NCBI gene;Acc:106949548]	Mating Preference-ii	none	yes: limma	-3.013332748	0.007852347	0.011	-0.286067117	0.778295563	0.782	1.493431337	0.154225321	0.189	non-significant	-0.434792273	-0.578245229	0.572382127
ENSPLAG00000017865	kdr	kinase insert domain receptor [Source:NCBI gene;Acc:106963463]	Mating Preference-ii	blue	yes: limma & WGCNA	-3.011382914	0.007885039	0.036	-1.346754519	0.195802297	0.314	1.889811739	0.076507912	0.15	non-significant	-0.693137691	-0.86164604	0.760372779
ENSPLAG00000013303	sfxn5b	sideroflexin-5-like [Source:NCBI gene;Acc:106956411]	Mating Preference-ii	none	yes: limma	-3.00979879	0.007911696	0.009	0.245119093	0.809309005	0.794	1.699669817	0.107989816	0.127	non-significant	-0.292391589	-0.363935177	0.52071011
ENSPLAG00000015141	endouc	poly(U)-specific endoribonuclease-C-like [Source:NCBI gene;Acc:106950928]	Mating Preference-ii	none	yes: limma	-3.007980867	0.007942396	0.022	-1.603045707	0.127405602	0.19	-0.029070218	0.977157778	0.983	non-significant	-0.757016842	-0.601997036	0.59304
ENSPLAG00000000591	ptger1b	prostaglandin E2 receptor EP1 subtype-like [Source:NCBI gene;Acc:106949543]	Mating Preference-ii	none	yes: limma	-3.006168013	0.007973126	0.007	-1.736611214	0.100604323	0.102	1.188468437	0.251496315	0.29	non-significant	-0.698397994	-0.682810244	0.581578114
ENSPLAG00000009221	wwp1	WW domain containing E3 ubiquitin protein ligase 1 [Source:NCBI gene;Acc:106955650]	Mating Preference-ii	none	yes: limma	-3.00375757	0.008014166	0.001	-1.777860683	0.09338165	0.062	1.315362552	0.206398521	0.178	non-significant	-0.550795656	-0.792679324	0.590676664
ENSPLAG00000011600	s1pr1	sphingosine-1-phosphate receptor 1 [Source:NCBI gene;Acc:106954344]	Mating Preference-ii	none	yes: limma	-3.000115727	0.008076562	0.02	0.440292589	0.665291744	0.676	1.725765942	0.103090315	0.163	non-significant	-0.570872473	-0.480428708	0.378135252
ENSPLAG00000006197	NA	NA	Mating Preference-ii	none	yes: limma	-2.99916156	0.008092988	0.005	0.523929781	0.607114996	0.646	1.512513411	0.149345472	0.182	non-significant	-0.318983859	-0.483565883	0.501440712
ENSPLAG00000003201	NA	sia-alpha-2	Mating Preference-ii	none	yes: limma	-2.998879723	0.008097846	0.007	-0.326718825	0.747882767	0.71	2.285946927	0.035803843	0.037	significant	-0.348050013	-0.497846063	0.480354594
ENSPLAG00000021580	NA	NA	Mating Preference-ii	none	yes: limma	-2.993892488	0.008184282	0.007	-0.936228862	0.362311676	0.4	1.4874044	0.155793841	0.181	non-significant	-0.580444311	-0.411517615	0.774917959
ENSPLAG00000012431	NA	RNA-binding protein Musashi homolog 1-like [Source:NCBI gene;Acc:106958188]	Mating Preference-ii	none	yes: limma	-2.993490509	0.008191288	0.004	-0.449494552	0.658773054	0.625	-0.28474981	0.779383562	0.786	non-significant	-0.646620217	-0.436809718	0.656862404
ENSPLAG00000011801	ch25hl2	cholesterol 25-hydroxylase like 2 [Source:NCBI gene;Acc:100136851]	Mating Preference-ii	none	yes: limma	-2.992263564	0.008212708	0.017	-1.841182785	0.083176608	0.118	0.721742014	0.480570446	0.532	non-significant	-0.56107361	-0.594644742	0.778271382
ENSPLAG00000011244	slc25a6	ADP/ATP translocase 2 [Source:NCBI gene;Acc:106965212]	Mating Preference-ii	greenyellow	yes: limma & WGCNA	-2.97733238	0.008477788	0.011	-0.047382479	0.962762533	0.967	1.376201933	0.187175462	0.229	non-significant	-0.517104576	-0.547854475	0.813107639
ENSPLAG00000010946	rps25	ribosomal protein S25 [Source:NCBI gene;Acc:106945129]	Mating Preference-ii	black & blue	yes: limma & WGCNA	-2.976733283	0.008488596	0.02	-2.169253104	0.044585643	0.08	1.392730532	0.182209939	0.276	non-significant	-0.898983365	-0.820552203	0.647508785
ENSPLAG00000020706	TGFB1I1	transforming growth factor beta 1 induced transcript 1 [Source:NCBI gene;Acc:106956116]	Mating Preference-ii	black	yes: limma & WGCNA	-2.974223807	0.008534014	0.017	-1.206960368	0.244031853	0.314	1.142398822	0.269617113	0.33	non-significant	-0.85956439	-0.752130006	0.768894322
ENSPLAG00000006741	rhov	rho-related GTP-binding protein RhoU-like [Source:NCBI gene;Acc:106960695]	Mating Preference-ii	none	yes: limma	-2.974015253	0.008537799	0.013	1.625940656	0.122419797	0.144	1.018736929	0.323053431	0.332	non-significant	-0.43052107	-0.311219445	0.276221759
ENSPLAG00000001168	FADS6	fatty acid desaturase 6 [Source:NCBI gene;Acc:106935967]	Mating Preference-ii	none	yes: limma	-2.973488641	0.008547364	0.017	0.407985286	0.688394731	0.734	0.383848485	0.705998646	0.738	non-significant	-0.633695825	-0.527931353	0.602034477
ENSPLAG00000012959	NA	signal transducer and activator of transcription 5B-like [Source:NCBI gene;Acc:106936424]	Mating Preference-ii	none	yes: limma	-2.96574352	0.008689252	0.004	-0.869727577	0.396606081	0.38	1.615218359	0.125246922	0.134	non-significant	-0.587589288	-0.649979977	0.648936474
ENSPLAG00000016809	NA	solute carrier family 24 member 3 [Source:NCBI gene;Acc:106935466]	Mating Preference-ii	none	yes: limma	-2.965586347	0.008692155	0.004	-0.829411998	0.41840617	0.453	1.187488933	0.251871701	0.28	non-significant	-0.449249246	-0.558015167	0.524437449
ENSPLAG00000016500	NA	NA	Mating Preference-ii	none	yes: limma	-2.959348029	0.00880814	0.023	-1.811390016	0.087848903	0.153	1.116047024	0.280413581	0.421	non-significant	-0.559153544	-0.676346141	0.539081366
ENSPLAG00000001632	NA	sodium-dependent neutral amino acid transporter B(0)AT1-like [Source:NCBI gene;Acc:106958366]	Mating Preference-ii	none	yes: limma	-2.957764669	0.008837817	0.027	-1.126473069	0.275670857	0.371	-0.035294623	0.972268852	0.979	non-significant	-0.589012621	-0.42721337	0.538790325
ENSPLAG00000004825	NA	NA	Mating Preference-ii	greenyellow	yes: limma & WGCNA	-2.953171505	0.008924459	0.016	-1.375506404	0.186892049	0.267	0.836789319	0.41468261	0.472	non-significant	-0.725550424	-0.783693958	0.81046809
ENSPLAG00000021633	egfl7	EGF like domain multiple 7 [Source:NCBI gene;Acc:106964147]	Mating Preference-ii	none	yes: limma	-2.952806379	0.008931381	0.025	-0.20287177	0.841652003	0.849	NA	NA	NA	NA	-0.651275783	-0.567291786	0.730378409
ENSPLAG00000016789	CISH	cytokine-inducible SH2-containing protein-like [Source:NCBI gene;Acc:106960332]	Mating Preference-ii	none	yes: limma	-2.946693426	0.00904806	0.004	0.254053596	0.802512208	0.805	-0.215364486	0.832126293	0.817	non-significant	-0.563063844	-0.162207572	0.551107275
ENSPLAG00000022296	med19a	mediator complex subunit 19 [Source:NCBI gene;Acc:106935345]	Mating Preference-ii	none	yes: limma	-2.941822366	0.009142094	0.012	-1.71502707	0.104573634	0.124	3.112390989	0.006520244	0.006	significant	-0.724779333	-0.654153431	0.570716056
ENSPLAG00000010498	ccni	cyclin I [Source:NCBI gene;Acc:106965257]	Mating Preference-ii	greenyellow	yes: limma & WGCNA	-2.933443651	0.009306068	0.011	-1.565400242	0.135977486	0.173	1.523199468	0.146669409	0.178	non-significant	-0.704531063	-0.598637631	0.800109242
ENSPLAG00000014587	si:ch211-140m22.7	ATP synthase-coupling factor 6	Mating Preference-ii	none	yes: limma	-2.929594458	0.009382352	0.014	-0.438329867	0.666685741	0.659	1.363345327	0.191112882	0.237	non-significant	-0.638996323	-0.470408337	0.726721128
ENSPLAG00000019307	si:ch1073-358c10.1	mitochondrial peptide methionine sulfoxide reductase-like [Source:NCBI gene;Acc:106939798]	Mating Preference-ii	none	yes: limma	-2.929435189	0.009385522	0.016	-1.178614106	0.254842997	0.322	1.403199604	0.179120408	0.214	non-significant	-0.616950735	-0.678437115	0.436620886
ENSPLAG00000021291	si:ch211-66e2.5	si:ch211-66e2.5 [Source:ZFIN;Acc:ZDB-GENE-131121-180]	Mating Preference-ii	none	yes: limma	-2.928665463	0.009400854	0.008	0.342988539	0.735826592	0.714	-0.641489688	0.530027483	0.536	non-significant	-0.715529441	-0.233183633	0.42033889
ENSPLAG00000011353	kcnj10a	ATP-sensitive inward rectifier potassium channel 10-like [Source:NCBI gene;Acc:106935683]	Mating Preference-ii	none	yes: limma	-2.924189177	0.009490501	0.021	0.903722987	0.378814884	0.418	0.516484812	0.612377909	0.645	non-significant	-0.279786068	-0.339110962	0.317836697
ENSPLAG00000022601	twf1a	twinfilin actin binding protein 1 [Source:NCBI gene;Acc:106936713]	Mating Preference-ii	blue	yes: limma & WGCNA	-2.922327228	0.009528034	0.009	-1.984008043	0.063700865	0.065	1.675979626	0.11261072	0.128	non-significant	-0.785233339	-0.929228683	0.569129788
ENSPLAG00000007728	cadm4	cell adhesion molecule 4 [Source:NCBI gene;Acc:106942840]	Mating Preference-ii	blue	yes: limma & WGCNA	-2.921975483	0.009535141	0.004	-1.79413164	0.090659741	0.095	1.229842647	0.236027242	0.259	non-significant	-0.580380932	-0.805676451	0.757007573
ENSPLAG00000014761	eif2b1	eukaryotic translation initiation factor 2B subunit alpha [Source:NCBI gene;Acc:106954798]	Mating Preference-ii	greenyellow	yes: limma & WGCNA	-2.918287089	0.009609972	0.012	-0.805100728	0.431917373	0.533	0.65936138	0.518773471	0.593	non-significant	-0.727213656	-0.570186142	0.812498359
ENSPLAG00000013357	ndufa3	NADH:ubiquinone oxidoreductase subunit A3 [Source:NCBI gene;Acc:106953515]	Mating Preference-ii	black	yes: limma & WGCNA	-2.913470907	0.009708542	0.023	-0.493358658	0.628094087	0.701	0.497419781	0.625465228	0.704	non-significant	-0.813191814	-0.592144808	0.736188902
ENSPLAG00000006989	vhl	von Hippel-Lindau disease tumor suppressor-like [Source:NCBI gene;Acc:106963886]	Mating Preference-ii	none	yes: limma	-2.909909058	0.009782071	0.005	1.905889161	0.073778277	0.062	0.67502734	0.509020405	0.529	non-significant	-0.401131379	-0.11813207	0.381054548
ENSPLAG00000013041	mff	mitochondrial fission factor [Source:NCBI gene;Acc:106945692]	Mating Preference-ii	black	yes: limma & WGCNA	-2.906893356	0.009844747	0.011	-1.484363128	0.156082102	0.203	1.349095929	0.195554383	0.231	non-significant	-0.817258662	-0.694728715	0.774026752
ENSPLAG00000013844	NA	cilia and flagella associated protein 97 [Source:NCBI gene;Acc:106948237]	Mating Preference-ii	none	yes: limma	-2.904468509	0.009895426	0.006	1.318302629	0.204950523	0.217	1.286370722	0.216095022	0.206	non-significant	-0.329162421	-0.060143037	0.365564889
ENSPLAG00000007184	NA	complement component C1q receptor-like [Source:NCBI gene;Acc:106937321]	Mating Preference-ii	none	yes: limma	-2.898129687	0.010029104	0.001	-0.321390591	0.751845937	0.734	0.616592298	0.545929105	0.479	non-significant	-0.793014527	-0.544583094	0.796031567
ENSPLAG00000018483	phyh	phytanoyl-CoA 2-hydroxylase [Source:NCBI gene;Acc:106962254]	Mating Preference-ii	black	yes: limma & WGCNA	-2.895648855	0.010081897	0.023	-0.752716017	0.461953478	0.528	1.079806047	0.295781121	0.389	non-significant	-0.801219405	-0.698300994	0.763644182
ENSPLAG00000015934	f11r.1	junctional adhesion molecule A-like [Source:NCBI gene;Acc:106959579]	Mating Preference-ii	none	yes: limma	-2.895179252	0.01009192	0.041	0.321007428	0.752131213	0.809	1.998941635	0.062387174	0.125	non-significant	-0.666642902	-0.487075224	0.452790001
ENSPLAG00000022610	NA	zinc finger protein OZF-like [Source:NCBI gene;Acc:106961388]	Mating Preference-ii	none	yes: limma	-2.894157956	0.010113753	0.004	-0.100286835	0.921293958	0.929	0.591492617	0.562218125	0.546	non-significant	-0.354204771	-0.306069172	0.258208151
ENSPLAG00000023276	irak4	interleukin 1 receptor associated kinase 4 [Source:NCBI gene;Acc:106936712]	Mating Preference-ii	none	yes: limma	-2.891062721	0.010180202	0.019	-0.592412793	0.561399375	0.544	0.529655359	0.603414847	0.601	non-significant	-0.42538733	-0.568679747	0.564327905
ENSPLAG00000014219	SYNDIG1L	synapse differentiation inducing 1 like [Source:NCBI gene;Acc:106957535]	Mating Preference-ii	none	yes: limma	-2.890111952	0.010200697	0.016	-0.787523355	0.44185598	0.505	0.4949574	0.627165125	0.654	non-significant	-0.726519087	-0.255149597	0.753129284
ENSPLAG00000016572	slc7a10a	asc-type amino acid transporter 1-like [Source:NCBI gene;Acc:106961612]	Mating Preference-ii	none	yes: limma	-2.889245651	0.010219407	0.024	0.819827825	0.423699992	0.53	-0.516044884	0.612678405	0.659	non-significant	-0.404331304	-0.266069096	0.619532072
ENSPLAG00000011511	NA	phosphatidylinositol 4-phosphate 5-kinase type-1 beta-like [Source:NCBI gene;Acc:106941637]	Mating Preference-ii	black & blue	yes: limma & WGCNA	-2.886846996	0.010271386	0.01	-1.609699719	0.125939102	0.133	1.652671421	0.117322301	0.119	non-significant	-0.829747975	-0.80404142	0.710380242
ENSPLAG00000002022	heyl	hairy/enhancer-of-split related with YRPW motif-like protein [Source:NCBI gene;Acc:106958371]	Mating Preference-ii	none	yes: limma	-2.881942145	0.010378471	0.011	-0.627110662	0.538947859	0.526	-0.217917579	0.830169131	0.844	non-significant	-0.765820564	-0.440573514	0.589238875
ENSPLAG00000004604	slc16a1a	monocarboxylate transporter 1-like [Source:NCBI gene;Acc:106937914]	Mating Preference-ii	none	yes: limma	-2.880606617	0.010407816	0.032	-1.705548647	0.106359116	0.179	0.77618911	0.448635996	0.538	non-significant	-0.564424611	-0.544988124	0.671275921
ENSPLAG00000006303	gpr37l1a	prosaposin receptor GPR37L1-like [Source:NCBI gene;Acc:106936665]	Mating Preference-ii	none	yes: limma	-2.876468585	0.01049925	0.02	-1.356902192	0.192619472	0.285	0.643183844	0.52895486	0.589	non-significant	-0.615810463	-0.725316481	0.406840253
ENSPLAG00000020231	urp1	urotensin-related peptide 1 [Source:ZFIN;Acc:ZDB-GENE-100922-138]	Mating Preference-ii	none	yes: limma	-2.875405972	0.010522855	0.023	1.072185301	0.29867469	0.328	-0.346576798	0.733295616	0.777	non-significant	-0.385851134	-0.226388617	0.285391338
ENSPLAG00000005728	gmeb1	glucocorticoid modulatory element-binding protein 1-like [Source:NCBI gene;Acc:106936678]	Mating Preference-ii	blue	yes: limma & WGCNA	-2.872654016	0.010584225	0.011	-2.238143554	0.038936282	0.055	1.322332877	0.204119465	0.219	non-significant	-0.465078986	-0.830447312	0.618290493
ENSPLAG00000016177	wipi1	WD repeat domain phosphoinositide-interacting protein 1-like [Source:NCBI gene;Acc:106952126]	Mating Preference-ii	none	yes: limma	-2.871173338	0.010617389	0.011	0.100203784	0.921358907	0.92	-0.198942999	0.844741415	0.862	non-significant	-0.576415879	-0.134724697	0.466148432
ENSPLAG00000010470	si:dkey-28e7.3	trafficking kinesin-binding protein 1-like [Source:NCBI gene;Acc:106963839]	Mating Preference-ii	none	yes: limma	-2.865161194	0.010753082	0.024	-1.74708577	0.098725661	0.151	1.064045841	0.302653195	0.373	non-significant	-0.604061365	-0.75138901	0.787148047
ENSPLAG00000007620	pdha1a	pyruvate dehydrogenase E1 component subunit alpha	Mating Preference-ii	black, blue, & greenyellow	yes: limma & WGCNA	-2.864456632	0.010769093	0.009	-1.484566463	0.156028727	0.193	2.178503328	0.044206285	0.033	significant	-0.817859402	-0.83225268	0.80606826
ENSPLAG00000004271	c1ql2	complement C1q like 2 [Source:NCBI gene;Acc:106946494]	Mating Preference-ii	none	yes: limma	-2.860965105	0.01084878	0.018	0.711648144	0.486368236	0.499	1.908944929	0.073842476	0.096	non-significant	-0.316245326	-0.247338333	0.41041513
ENSPLAG00000002111	nf2a	neurofibromin 2 [Source:NCBI gene;Acc:106945266]	Mating Preference-ii	none	yes: limma	-2.85204463	0.01105497	0.038	1.452670102	0.164587781	0.254	0.967045583	0.347501701	0.454	non-significant	-0.489525951	-0.176681948	0.355150389
ENSPLAG00000002153	aip	aryl hydrocarbon receptor interacting protein [Source:NCBI gene;Acc:106947359]	Mating Preference-ii	none	yes: limma	-2.848667001	0.011134027	0.011	-1.240639329	0.231647533	0.26	1.114377954	0.281108076	0.28	non-significant	-0.774819903	-0.526438833	0.765908564
ENSPLAG00000013095	NA	cytosolic sulfotransferase 3-like [Source:NCBI gene;Acc:106956430]	Mating Preference-ii	none	yes: limma	-2.84636091	0.011188317	0.018	0.831082441	0.417487862	0.505	1.202815023	0.246046914	0.282	non-significant	-0.624708232	-0.53896999	0.45850893
ENSPLAG00000013605	NA	cytosolic sulfotransferase 3-like [Source:NCBI gene;Acc:106934924]	Mating Preference-ii	none	yes: limma	-2.84636091	0.011188317	0.018	0.831082441	0.417487862	0.505	1.202815023	0.246046914	0.282	non-significant	-0.624708232	-0.53896999	0.45850893
ENSPLAG00000003264	NA	zinc finger and BTB domain-containing protein 14-like [Source:NCBI gene;Acc:106939572]	Mating Preference-ii	blue	yes: limma & WGCNA	-2.846206953	0.01119195	0.018	-1.84423731	0.082710195	0.11	2.915729971	0.009872834	0.015	significant	-0.546031765	-0.873084304	0.678915151
ENSPLAG00000017692	dio1	iodothyronine deiodinase 1 [Source:NCBI gene;Acc:106963564]	Mating Preference-ii	none	yes: limma	-2.845995729	0.011196937	0.009	-1.449881416	0.165354095	0.194	2.504810673	0.023088888	0.027	significant	-0.577705671	-0.739893569	0.462804486
ENSPLAG00000007447	NA	probable glutamate receptor [Source:NCBI gene;Acc:106935155]	Mating Preference-ii	none	yes: limma	-2.844091095	0.011242002	0.017	-0.584050944	0.566882974	0.593	0.561826808	0.581796287	0.633	non-significant	-0.592391205	-0.310817881	0.710252086
ENSPLAG00000018005	dvl2	dishevelled segment polarity protein 2 [Source:NCBI gene;Acc:106945530]	Mating Preference-ii	none	yes: limma	-2.842861215	0.011271195	0.003	0.228699822	0.821840352	0.78	0.529396901	0.603590116	0.577	non-significant	-0.421762427	-0.266595716	0.403702759
ENSPLAG00000017316	LLGL1	LLGL scribble cell polarity complex component 1 [Source:NCBI gene;Acc:106936248]	Mating Preference-ii	none	yes: limma	-2.839075996	0.011361504	0.005	0.068991493	0.945804247	0.944	0.557041472	0.584986789	0.548	non-significant	-0.321378075	-0.40166282	0.3586442
ENSPLAG00000023675	NA	zinc finger protein 395-like [Source:NCBI gene;Acc:106949331]	Mating Preference-ii	greenyellow	yes: limma & WGCNA	-2.831309426	0.011548995	0.025	0.376768948	0.711023223	0.781	1.046969958	0.310229143	0.383	non-significant	-0.650316562	-0.530225516	0.852864608
ENSPLAG00000010660	GNG4	G protein subunit gamma 4 [Source:NCBI gene;Acc:106949763]	Mating Preference-ii	none	yes: limma	-2.83019641	0.011576108	0.001	-1.735403939	0.100822837	0.055	0.83040336	0.418180566	0.355	non-significant	-0.602367413	-0.622799051	0.592655817
ENSPLAG00000003004	crabp1a	cellular retinoic acid-binding protein 1 [Source:NCBI gene;Acc:106952615]	Mating Preference-ii	blue	yes: limma & WGCNA	-2.829047006	0.011604172	0.031	-2.329524961	0.0324625	0.058	0.654366083	0.521905432	0.612	non-significant	-0.644168473	-0.803044264	0.635034373
ENSPLAG00000018243	ldlrap1a	low density lipoprotein receptor adaptor protein 1a [Source:ZFIN;Acc:ZDB-GENE-030328-13]	Mating Preference-ii	none	yes: limma	-2.82785036	0.011633459	0.013	-1.418436956	0.174198837	0.219	1.186076561	0.25241373	0.281	non-significant	-0.550220759	-0.546638973	0.49242321
ENSPLAG00000013157	hoxc4a	homeobox C4 [Source:NCBI gene;Acc:106947637]	Mating Preference-ii	blue	yes: limma & WGCNA	-2.824888389	0.011706258	0.03	-1.632628124	0.120995195	0.206	1.83077512	0.085279695	0.141	non-significant	-0.620520458	-0.817714175	0.728312765
ENSPLAG00000009951	galnt1	polypeptide N-acetylgalactosaminyltransferase 1 [Source:NCBI gene;Acc:106946016]	Mating Preference-ii	none	yes: limma	-2.824414259	0.011717952	0.015	-1.168518489	0.258779975	0.303	1.442158919	0.167995495	0.185	non-significant	-0.272474991	-0.625728538	0.620134815
ENSPLAG00000008718	slc2a1b	solute carrier family 2	Mating Preference-ii	blue	yes: limma & WGCNA	-2.821255348	0.011796152	0.036	-1.742651131	0.099517278	0.146	0.913138018	0.374337835	0.471	non-significant	-0.549979598	-0.823386636	0.525938151
ENSPLAG00000023625	ramp2	receptor activity modifying protein 2 [Source:NCBI gene;Acc:106952633]	Mating Preference-ii	none	yes: limma	-2.818787987	0.011857582	0.01	-0.618535543	0.544450538	0.586	0.194447711	0.848202494	0.862	non-significant	-0.404511535	-0.11648607	0.502027839
ENSPLAG00000004718	NA	nuclear receptor ROR-beta-like [Source:NCBI gene;Acc:106937895]	Mating Preference-ii	none	yes: limma	-2.818090181	0.011875011	0.015	0.048606779	0.961801158	0.967	1.149747599	0.266662542	0.351	non-significant	-0.598031364	-0.591915182	0.524941977
ENSPLAG00000022283	si:ch73-21k16.5	dihydroxyacetone phosphate acyltransferase-like [Source:NCBI gene;Acc:106957334]	Mating Preference-ii	none	yes: limma	-2.818047381	0.011876081	0.006	0.212396105	0.834332767	0.814	0.301161093	0.767058845	0.75	non-significant	-0.499538225	-0.201810133	0.700528368
ENSPLAG00000008431	epha2a	ephrin type-A receptor 2-like [Source:NCBI gene;Acc:106936590]	Mating Preference-ii	greenyellow	yes: limma & WGCNA	-2.816621439	0.011911778	0.011	-0.917995917	0.371507233	0.396	1.708547622	0.106300861	0.1	non-significant	-0.612662998	-0.700583472	0.851041448
ENSPLAG00000003584	tnfrsfa	tumor necrosis factor receptor superfamily member 10B-like [Source:NCBI gene;Acc:106964002]	Mating Preference-ii	none	yes: limma	-2.815118704	0.011949509	0.007	-1.906750876	0.073659762	0.083	0.568584715	0.57730582	0.578	non-significant	-0.513868278	-0.68343078	0.61416462
ENSPLAG00000016033	NA	chromosome unknown open reading frame	Mating Preference-ii	none	yes: limma	-2.811169928	0.012049205	0.012	0.448590754	0.659412067	0.69	0.545613732	0.592641721	0.64	non-significant	-0.599020696	-0.357487468	0.441300697
ENSPLAG00000007071	bckdha	branched chain keto acid dehydrogenase E1 subunit alpha [Source:NCBI gene;Acc:106941812]	Mating Preference-ii	none	yes: limma	-2.806462298	0.012169111	0.017	-1.327757575	0.201873523	0.243	0.647940723	0.525949599	0.55	non-significant	-0.661631055	-0.522265596	0.789870591
ENSPLAG00000007613	slc30a2	zinc transporter 2-like [Source:NCBI gene;Acc:106963072]	Mating Preference-ii	none	yes: limma	-2.803215587	0.012252476	0.016	0.24050491	0.812825372	0.867	0.252593952	0.803706011	0.841	non-significant	-0.342615088	-0.504069779	0.390386287
ENSPLAG00000015573	spred2a	sprouty related EVH1 domain containing 2 [Source:NCBI gene;Acc:106964322]	Mating Preference-ii	greenyellow	yes: limma & WGCNA	-2.800708534	0.012317225	0.003	-0.871718678	0.395549103	0.388	1.037842951	0.314334167	0.308	non-significant	-0.481489684	-0.597999767	0.80539272
ENSPLAG00000023963	myzap	myocardial zonula adherens protein-like [Source:NCBI gene;Acc:106958534]	Mating Preference-ii	none	yes: limma	-2.799864227	0.012339105	0.008	-0.102026079	0.919933947	0.936	1.214511879	0.241671299	0.259	non-significant	-0.637411457	-0.415280888	0.403805111
ENSPLAG00000001880	pnpla3	patatin-like phospholipase domain-containing protein 2 [Source:NCBI gene;Acc:106942134]	Mating Preference-ii	none	yes: limma	-2.796468951	0.012427472	0.009	-1.225745956	0.237062848	0.247	0.645424063	0.527538364	0.496	non-significant	-0.445278805	-0.696130482	0.694923661
ENSPLAG00000007504	fgf12b	fibroblast growth factor 12 [Source:NCBI gene;Acc:106962659]	Mating Preference-ii	none	yes: limma	-2.793805751	0.012497212	0.015	-0.151934386	0.881033528	0.876	0.961377604	0.350258922	0.341	non-significant	-0.212197467	-0.389089536	0.589890642
ENSPLAG00000002213	NA	ADP/ATP translocase 3 [Source:NCBI gene;Acc:106959940]	Mating Preference-ii	black & blue	yes: limma & WGCNA	-2.792421191	0.012533618	0.015	-2.128894824	0.048236032	0.065	1.574582026	0.134356134	0.164	non-significant	-0.845064438	-0.91655825	0.592841114
ENSPLAG00000017270	scn1bb	sodium channel subunit beta-1-like [Source:NCBI gene;Acc:106946905]	Mating Preference-ii	greenyellow	yes: limma & WGCNA	-2.791791815	0.012550201	0.011	-1.060544997	0.303784446	0.317	0.874880327	0.394212878	0.42	non-significant	-0.669487662	-0.579812208	0.878462086
ENSPLAG00000012902	NA	betaine--homocysteine S-methyltransferase 1-like [Source:NCBI gene;Acc:106937104]	Mating Preference-ii	none	yes: limma	-2.790043951	0.012596365	0.029	0.420837601	0.679164374	0.712	0.294856801	0.771785898	0.826	non-significant	-0.758032824	-0.208348683	0.521452608
ENSPLAG00000013772	ubald1b	UBA like domain containing 1 [Source:NCBI gene;Acc:106965121]	Mating Preference-ii	none	yes: limma	-2.786796841	0.01268256	0.006	-0.449975475	0.658433138	0.684	0.490131763	0.630502766	0.624	non-significant	-0.523292079	-0.315324577	0.708839735
ENSPLAG00000009192	she	SH2 domain-containing adapter protein E-like [Source:NCBI gene;Acc:106964516]	Mating Preference-ii	blue	yes: limma & WGCNA	-2.784744319	0.012737338	0.049	-1.186740236	0.251707179	0.354	1.155621517	0.264318493	0.372	non-significant	-0.674875827	-0.81243324	0.626577408
ENSPLAG00000015045	NA	NA	Mating Preference-ii	none	yes: limma	-2.779567485	0.012876511	0.026	0.314500408	0.75698148	0.802	0.535343753	0.599563704	0.674	non-significant	-0.494802512	-0.393007601	0.731183608
ENSPLAG00000006063	kel	kell blood group glycoprotein-like [Source:NCBI gene;Acc:106955753]	Mating Preference-ii	blue	yes: limma & WGCNA	-2.773675784	0.013036686	0.005	-1.793713176	0.090728864	0.1	0.799366364	0.43545035	0.459	non-significant	-0.73592757	-0.809728459	0.638634185
ENSPLAG00000003397	LAMP5	lysosomal associated membrane protein family member 5 [Source:NCBI gene;Acc:106954537]	Mating Preference-ii	none	yes: limma	-2.773655678	0.013037236	0.028	-2.330446367	0.032402654	0.058	0.184531594	0.855848482	0.879	non-significant	-0.636583439	-0.712255687	0.706087842
ENSPLAG00000000806	emc2	ER membrane protein complex subunit 2 [Source:NCBI gene;Acc:106957828]	Mating Preference-ii	black	yes: limma & WGCNA	-2.771651715	0.013092154	0.015	-0.766555761	0.453896534	0.517	1.773766804	0.094581263	0.085	non-significant	-0.942114516	-0.703050458	0.789910083
ENSPLAG00000003542	NA	NA	Mating Preference-ii	none	yes: limma	-2.771169045	0.013105415	0.012	0.421746953	0.678513252	0.698	0.973516975	0.344372151	0.372	non-significant	-0.323789437	-0.489739877	0.40607981
ENSPLAG00000019699	NA	NA	Mating Preference-ii	none	yes: limma	-2.766823139	0.013225398	0.003	0.303836452	0.764952819	0.792	1.057876826	0.305374513	0.246	non-significant	-0.309744705	-0.231931903	0.425532406
ENSPLAG00000002862	NA	NA	Mating Preference-ii	none	yes: limma	-2.763472027	0.013318638	0.008	-0.907249211	0.377000559	0.349	-0.265663494	0.793793633	0.781	non-significant	-0.437462763	-0.36294787	0.73106557
ENSPLAG00000009923	NA	F-box/LRR-repeat protein 3-like [Source:NCBI gene;Acc:106955617]	Mating Preference-ii	none	yes: limma	-2.762390329	0.01334887	0.013	0.189062224	0.852290713	0.89	0.451836019	0.657278017	0.668	non-significant	-0.383644339	-0.088280128	0.654673931
ENSPLAG00000001717	psph	phosphoserine phosphatase [Source:NCBI gene;Acc:106957242]	Mating Preference-ii	none	yes: limma	-2.762174286	0.013354916	0	-0.379904392	0.708737337	0.697	0.158808266	0.875750086	0.845	non-significant	-0.624943401	-0.638876441	0.507746817
ENSPLAG00000006629	negr1	neuronal growth regulator 1 [Source:NCBI gene;Acc:106952451]	Mating Preference-ii	none	yes: limma	-2.762077273	0.013357631	0.025	0.663648364	0.515846527	0.532	1.280174303	0.218213272	0.258	non-significant	-0.104289513	-0.256183564	0.227264751
ENSPLAG00000017076	lrch3	leucine-rich repeats and calponin homology (CH) domain containing 3 [Source:ZFIN;Acc:ZDB-GENE-071004-44]	Mating Preference-ii	none	yes: limma	-2.757136222	0.013496654	0.004	-1.636559153	0.1201644	0.1	-0.121704771	0.904604732	0.896	non-significant	-0.562507721	-0.636230009	0.506484588
ENSPLAG00000019864	calm1b	calmodulin [Source:NCBI gene;Acc:106936200]	Mating Preference-ii	greenyellow	yes: limma & WGCNA	-2.755753848	0.013535798	0.036	-2.246066289	0.038330834	0.059	0.727340204	0.477225595	0.574	non-significant	-0.78766637	-0.726534695	0.825428927
ENSPLAG00000019105	trim46b	tripartite motif-containing protein 46-like [Source:NCBI gene;Acc:106954698]	Mating Preference-ii	none	yes: limma	-2.755353988	0.013547141	0.022	-0.987911833	0.337097587	0.398	1.180743416	0.254468458	0.285	non-significant	-0.337324001	-0.642849316	0.546782895
ENSPLAG00000015484	NA	NA	Mating Preference-ii	none	yes: limma	-2.753239769	0.013607267	0.009	-1.051613955	0.307747637	0.335	1.604587219	0.127577824	0.121	non-significant	-0.407273031	-0.620709212	0.562497159
ENSPLAG00000019371	NA	NA	Mating Preference-ii	none	yes: limma	-2.749512799	0.013713883	0.024	-1.022139994	0.321090994	0.395	2.264851747	0.037326393	0.046	significant	-0.649302848	-0.677512437	0.794208068
ENSPLAG00000010536	ccdc6a	coiled-coil domain containing 6 [Source:NCBI gene;Acc:106934457]	Mating Preference-ii	greenyellow	yes: limma & WGCNA	-2.744566414	0.013856624	0.011	-1.34147448	0.197474932	0.216	1.749615008	0.098782724	0.084	non-significant	-0.531636265	-0.636127812	0.879623227
ENSPLAG00000001297	kank3	KN motif and ankyrin repeat domain-containing protein 3-like [Source:NCBI gene;Acc:106935201]	Mating Preference-ii	none	yes: limma	-2.738052711	0.014046775	0.02	-1.595943215	0.128986895	0.173	0.942647448	0.359477942	0.391	non-significant	-0.591215675	-0.656801711	0.573281679
ENSPLAG00000017008	amotl2a	angiomotin-like 2a [Source:NCBI gene;Acc:106949598]	Mating Preference-ii	none	yes: limma	-2.73749297	0.014063231	0.019	-1.795730923	0.090395993	0.123	1.094839596	0.289332958	0.355	non-significant	-0.643121317	-0.630149032	0.744302685
ENSPLAG00000019386	NA	NA	Mating Preference-ii	none	yes: limma	-2.733948692	0.014167866	0.022	-1.021868961	0.321215581	0.347	2.342346324	0.032012669	0.058	non-significant	-0.343842378	-0.570199889	0.518890871
ENSPLAG00000008231	NA	glycerol-3-phosphate dehydrogenase [NAD(+)]	Mating Preference-ii	none	yes: limma	-2.733029522	0.014195123	0.015	0.550843751	0.588932553	0.626	0.780723369	0.446037089	0.488	non-significant	-0.440402374	-0.327891078	0.595961706
ENSPLAG00000017218	ctdsp2	CTD small phosphatase 2 [Source:NCBI gene;Acc:106964394]	Mating Preference-ii	none	yes: limma	-2.731632129	0.014236659	0.025	-0.173882017	0.864019199	0.887	1.46718378	0.161153152	0.193	non-significant	-0.393335691	-0.521095796	0.705014726
ENSPLAG00000015553	RNF122	ring finger protein 122 [Source:NCBI gene;Acc:106944946]	Mating Preference-ii	none	yes: limma	-2.731174241	0.014250294	0.019	1.928401505	0.070737251	0.078	1.127683907	0.275606887	0.309	non-significant	-0.273533945	-0.035010366	0.451376818
ENSPLAG00000022531	NA	NA	Mating Preference-ii	none	yes: limma	-2.730858018	0.014259719	0.026	-0.225898489	0.82398342	0.867	1.196109864	0.248582444	0.335	non-significant	-0.058065825	-0.170367919	0.162536092
ENSPLAG00000015420	oafa	out at first homolog [Source:NCBI gene;Acc:106956868]	Mating Preference-ii	none	yes: limma	-2.730470717	0.014271269	0	-0.559359343	0.583237156	0.584	0.671906491	0.510954927	0.467	non-significant	-0.527340782	-0.60778559	0.602951243
ENSPLAG00000022024	zgc:162255	chromosome unknown open reading frame	Mating Preference-ii	none	yes: limma	-2.729046225	0.01431383	0.003	-1.497503561	0.152663665	0.141	1.546187728	0.141048282	0.112	non-significant	-0.679931877	-0.616581766	0.574010258
ENSPLAG00000023904	zgc:114045	arf-GAP domain and FG repeat-containing protein 2-like [Source:NCBI gene;Acc:106934593]	Mating Preference-ii	greenyellow	yes: limma & WGCNA	-2.724401998	0.014453436	0.011	-0.559615	0.583066602	0.615	0.927399695	0.367104955	0.368	non-significant	-0.556309058	-0.335806632	0.869237136
ENSPLAG00000020386	ucp2	mitochondrial uncoupling protein 2-like [Source:NCBI gene;Acc:106964188]	Mating Preference-ii	none	yes: limma	-2.722481844	0.014511538	0.039	-0.687564822	0.501033329	0.494	0.598300855	0.557774479	0.618	non-significant	-0.638138364	-0.453781694	0.754407236
ENSPLAG00000017914	tpm1	tropomyosin alpha-1 chain-like [Source:NCBI gene;Acc:106946143]	Mating Preference-ii	none	yes: limma	-2.717713547	0.014656792	0.026	0.286735162	0.777792616	0.761	0.071995863	0.94347186	0.936	non-significant	-0.497046259	-0.190731829	0.04660532
ENSPLAG00000012939	ccdc92	coiled-coil domain containing 92 [Source:NCBI gene;Acc:106945112]	Mating Preference-ii	none	yes: limma	-2.714205175	0.014764556	0.017	-0.699501213	0.493733098	0.523	1.391603812	0.182545006	0.195	non-significant	-0.352428759	-0.648659889	0.503530715
ENSPLAG00000017578	NA	solute carrier family 46 member 3-like [Source:NCBI gene;Acc:106934800]	Mating Preference-ii	none	yes: limma	-2.710952806	0.014865135	0.02	1.856793075	0.080817167	0.127	-0.306273286	0.763232582	0.772	non-significant	-0.102925537	-0.011372363	0.200160144
ENSPLAG00000010947	kitb	mast/stem cell growth factor receptor kita-like [Source:NCBI gene;Acc:106954373]	Mating Preference-ii	none	yes: limma	-2.709805948	0.014900758	0.02	-0.602427982	0.554868554	0.542	2.040943912	0.057611179	0.064	non-significant	-0.264232028	-0.684478282	0.494491843
ENSPLAG00000017550	NA	NA	Mating Preference-ii	black	yes: limma & WGCNA	-2.709281121	0.014917087	0.012	-0.655801772	0.520760009	0.562	2.014329568	0.060597357	0.071	non-significant	-0.903685356	-0.652917132	0.70087178
ENSPLAG00000012191	tbx18	T-box transcription factor TBX18-like [Source:NCBI gene;Acc:106940940]	Mating Preference-ii	none	yes: limma	-2.707887914	0.014960518	0.021	-1.776388422	0.093631431	0.118	0.941654628	0.359971223	0.418	non-significant	-0.759152942	-0.455127514	0.484670424
ENSPLAG00000023566	orai1b	ORAI calcium release-activated calcium modulator 1 [Source:NCBI gene;Acc:106961354]	Mating Preference-ii	none	yes: limma	-2.706110736	0.015016094	0.003	-0.202539044	0.84190797	0.848	1.419304813	0.174450849	0.173	non-significant	-0.630643497	-0.614449078	0.366537878
ENSPLAG00000015948	HNMT	histamine N-methyltransferase-like [Source:NCBI gene;Acc:106934826]	Mating Preference-ii	none	yes: limma	-2.703545437	0.015096666	0.02	-2.177313062	0.043887733	0.069	0.935548993	0.363015004	0.429	non-significant	-0.480763741	-0.417822973	0.559844298
ENSPLAG00000004638	NA	NA	Mating Preference-ii	none	yes: limma	-2.698548003	0.01525482	0.033	0.589438534	0.563346649	0.638	0.210781952	0.835642041	0.847	non-significant	-0.451553289	-0.433212416	0.457766202
ENSPLAG00000023889	zgc:103508	chromosome unknown open reading frame	Mating Preference-ii	none	yes: limma	-2.697162194	0.015298957	0.029	-1.206447806	0.244224178	0.341	0.748160728	0.464908485	0.566	non-significant	-0.716602017	-0.56483416	0.663324912
ENSPLAG00000013166	npy8br	neuropeptide Y receptor Y8b [Source:ZFIN;Acc:ZDB-GENE-980526-208]	Mating Preference-ii	none	yes: limma	-2.694842977	0.015373096	0.024	-2.348681209	0.03123926	0.06	1.687876986	0.110269189	0.138	non-significant	-0.312782533	-0.308629045	0.344115978
ENSPLAG00000001669	NA	NA	Mating Preference-ii	none	yes: limma	-2.691679287	0.015474787	0.003	-1.3234903	0.203257683	0.172	0.889925419	0.38631486	0.395	non-significant	-0.687183557	-0.54068786	0.64461572
ENSPLAG00000007532	htatsf1	HIV-1 Tat specific factor 1 [Source:NCBI gene;Acc:106955699]	Mating Preference-ii	none	yes: limma	-2.685735696	0.015667577	0.007	-1.059081225	0.304431457	0.315	1.889273122	0.076584172	0.054	non-significant	-0.568077749	-0.680191276	0.586387839
ENSPLAG00000023029	ivd	isovaleryl-CoA dehydrogenase [Source:NCBI gene;Acc:106954625]	Mating Preference-ii	black	yes: limma & WGCNA	-2.68435776	0.015712601	0.003	-1.163088855	0.260916285	0.23	0.898050749	0.38209361	0.336	non-significant	-0.820727227	-0.737837015	0.783817581
ENSPLAG00000009824	NA	NA	Mating Preference-ii	none	yes: limma	-2.683863252	0.015728788	0.038	-0.339967099	0.73806029	0.759	1.449456416	0.165975983	0.267	non-significant	-0.613063546	-0.678652864	0.447726849
ENSPLAG00000016567	NA	NA	Mating Preference-ii	none	yes: limma	-2.682810486	0.015763304	0.021	-0.541306385	0.595344397	0.604	2.597609315	0.019107608	0.033	significant	-0.436481019	-0.552315318	0.780859715
ENSPLAG00000008495	adgra2	adhesion G protein-coupled receptor A2 [Source:NCBI gene;Acc:106950387]	Mating Preference-ii	none	yes: limma	-2.680788453	0.015829802	0.044	-0.042634301	0.966491557	0.966	1.723812123	0.103450342	0.158	non-significant	-0.359737011	-0.5635006	0.279305077
ENSPLAG00000009902	NA	synaptogyrin-3-like [Source:NCBI gene;Acc:106939166]	Mating Preference-ii	none	yes: limma	-2.680550183	0.015837656	0.018	-1.193175929	0.249244577	0.288	2.444714121	0.026074177	0.043	significant	-0.435423382	-0.685898737	0.630604888
ENSPLAG00000002936	ndrg1a	protein NDRG1-like [Source:NCBI gene;Acc:106953987]	Mating Preference-ii	none	yes: limma	-2.677584338	0.015935725	0.041	-1.767676816	0.095121405	0.147	0.846926064	0.409169092	0.459	non-significant	-0.785984211	-0.656559091	0.79014581
ENSPLAG00000002099	cntf	ciliary neurotrophic factor [Source:ZFIN;Acc:ZDB-GENE-090313-176]	Mating Preference-ii	none	yes: limma	-2.673123029	0.016084339	0.011	0.124010609	0.90276648	0.912	1.668246074	0.114155629	0.112	non-significant	-0.648200801	-0.486233942	0.316043756
ENSPLAG00000014771	zgc:91944	homeobox-containing protein 1-like [Source:NCBI gene;Acc:106945641]	Mating Preference-ii	none	yes: limma	-2.671476509	0.016139522	0.006	-0.242568251	0.811252432	0.794	2.020895087	0.059847943	0.04	non-significant	-0.259341141	-0.459842179	0.572685658
ENSPLAG00000020241	aida	axin interactor	Mating Preference-ii	none	yes: limma	-2.667155705	0.016285197	0.012	-0.083584258	0.934366781	0.933	0.658266609	0.519458963	0.53	non-significant	-0.539742036	-0.485345023	0.717942374
ENSPLAG00000000574	NA	SH2 domain-containing protein 4A-like [Source:NCBI gene;Acc:106952400]	Mating Preference-ii	none	yes: limma	-2.662531391	0.016442497	0.023	-0.828897678	0.418689172	0.465	1.750436735	0.098637142	0.101	non-significant	-0.49117087	-0.675438221	0.460753317
ENSPLAG00000018388	NA	keratin	Mating Preference-ii	none	yes: limma	-2.660850728	0.016500026	0.021	-0.031261747	0.975426175	0.982	1.166506595	0.260015795	0.283	non-significant	-0.425342517	-0.382934305	0.6362323
ENSPLAG00000007734	hoxd3a	homeobox protein Hox-D3-like [Source:NCBI gene;Acc:106963049]	Mating Preference-ii	none	yes: limma	-2.659798324	0.016536147	0.014	-0.153224638	0.880031548	0.876	0.404698557	0.690904133	0.678	non-significant	-0.422846422	-0.523266171	0.651947411
ENSPLAG00000000618	smim13	small integral membrane protein 13 [Source:NCBI gene;Acc:106941903]	Mating Preference-ii	none	yes: limma	-2.658509069	0.016580501	0.025	0.226081049	0.823843714	0.837	1.027119544	0.3192069	0.392	non-significant	-0.683321333	-0.46199446	0.500850207
ENSPLAG00000020402	RPP25	ribonuclease P and MRP subunit p25 [Source:HGNC Symbol;Acc:HGNC:30361]	Mating Preference-ii	none	yes: limma	-2.658333686	0.016586543	0.005	0.428285895	0.673838911	0.652	0.990854275	0.336084998	0.301	non-significant	-0.281252155	-0.327002323	0.242069834
ENSPLAG00000012029	NA	putative E3 ubiquitin-protein ligase SH3RF2 [Source:NCBI gene;Acc:106937137]	Mating Preference-ii	none	yes: limma	-2.658074356	0.016595482	0.012	0.021080937	0.983427415	0.985	0.732457076	0.474180543	0.465	non-significant	-0.384304641	-0.125846225	0.665438615
ENSPLAG00000023039	fam210ab	family with sequence similarity 210 member A [Source:NCBI gene;Acc:106963417]	Mating Preference-ii	none	yes: limma	-2.653874646	0.016740879	0.014	0.612606573	0.548272911	0.586	1.580343373	0.133031486	0.138	non-significant	-0.664339065	-0.613490155	0.481596964
ENSPLAG00000023006	gusb	glucuronidase beta [Source:NCBI gene;Acc:106956648]	Mating Preference-ii	blue	yes: limma & WGCNA	-2.651298285	0.016830676	0.027	-1.437934082	0.168670335	0.221	1.653569842	0.117137605	0.142	non-significant	-0.635104301	-0.889919995	0.507786686
ENSPLAG00000020828	scarf1	scavenger receptor class F member 1 [Source:NCBI gene;Acc:106948060]	Mating Preference-ii	none	yes: limma	-2.650983735	0.016841671	0.018	-0.05262396	0.958647124	0.97	3.175279775	0.005705774	0.007	significant	-0.422330797	-0.479146375	0.408103529
ENSPLAG00000003984	NA	NA	Mating Preference-ii	none	yes: limma	-2.649410805	0.016896755	0.017	-0.393293701	0.699008295	0.738	0.088130238	0.930835382	0.946	non-significant	-0.546685205	-0.225138606	0.49581377
ENSPLAG00000008222	inpp5l	type I inositol 1	Mating Preference-ii	none	yes: limma	-2.647016966	0.016980918	0.022	-0.964373504	0.348424919	0.356	-0.188338964	0.85291095	0.844	non-significant	-0.493030628	-0.545068204	0.277044498
ENSPLAG00000006620	emc7	ER membrane protein complex subunit 7 [Source:NCBI gene;Acc:106960781]	Mating Preference-ii	greenyellow	yes: limma & WGCNA	-2.645816582	0.017023272	0.007	-1.094394061	0.289099891	0.276	0.68399412	0.503485576	0.471	non-significant	-0.769686848	-0.551161984	0.95402937
ENSPLAG00000014903	NA	transcriptional activator protein Pur-beta [Source:NCBI gene;Acc:106956330]	Mating Preference-ii	greenyellow	yes: limma & WGCNA	-2.645700716	0.017027365	0.018	-1.50450072	0.150868859	0.175	1.775259674	0.09432677	0.126	non-significant	-0.571579674	-0.651100276	0.802112661
ENSPLAG00000003809	grb10a	growth factor receptor-bound protein 10-like [Source:NCBI gene;Acc:106939538]	Mating Preference-ii	none	yes: limma	-2.645345425	0.017039923	0.015	-0.759987494	0.4577095	0.423	1.103837789	0.285523294	0.284	non-significant	-0.498450651	-0.535478939	0.421459865
ENSPLAG00000022932	NA	trafficking protein particle complex subunit 2 [Source:NCBI gene;Acc:106954728]	Mating Preference-ii	none	yes: limma	-2.644203288	0.017080353	0.038	0.259855727	0.798106992	0.817	1.533328722	0.144169897	0.211	non-significant	-0.66678657	-0.598919592	0.436466002
ENSPLAG00000010122	ciao2b	cytosolic iron-sulfur assembly component 2B [Source:ZFIN;Acc:ZDB-GENE-040718-148]	Mating Preference-ii	black	yes: limma & WGCNA	-2.637840577	0.017307267	0.019	-0.340827494	0.737423969	0.781	0.324149738	0.749903052	0.772	non-significant	-0.826005657	-0.553135718	0.723389781
ENSPLAG00000006251	NA	mitochondrial carrier 1 [Source:NCBI gene;Acc:106947848]	Mating Preference-ii	none	yes: limma	-2.637611416	0.017315493	0.012	0.240421398	0.812889052	0.806	0.80967863	0.429662965	0.451	non-significant	-0.392470283	-0.256307848	0.270020537
ENSPLAG00000021885	gbx1	gastrulation brain homeobox 1 [Source:NCBI gene;Acc:106963473]	Mating Preference-ii	none	yes: limma	-2.634551658	0.017425686	0.007	-0.241472203	0.812087875	0.795	0.974375835	0.34395829	0.307	non-significant	-0.36181247	-0.289480955	0.573804559
ENSPLAG00000020447	ildr2	immunoglobulin like domain containing receptor 2 [Source:NCBI gene;Acc:106955367]	Mating Preference-ii	none	yes: limma	-2.633087752	0.017478642	0	0.189242129	0.852151922	0.818	1.419864707	0.174290315	0.086	non-significant	-0.566054954	-0.55452082	0.518050433
ENSPLAG00000019078	TPPP	tubulin polymerization promoting protein [Source:NCBI gene;Acc:106939670]	Mating Preference-ii	greenyellow	yes: limma & WGCNA	-2.632854832	0.017487082	0.01	-0.319773092	0.753050461	0.775	1.485009045	0.156420898	0.146	non-significant	-0.462975655	-0.456553961	0.837322296
ENSPLAG00000014933	rfx4	regulatory factor X4 [Source:NCBI gene;Acc:106950930]	Mating Preference-ii	none	yes: limma	-2.628908106	0.017630688	0.03	-1.220422267	0.239022072	0.298	-0.210473014	0.83587919	0.861	non-significant	-0.620410329	-0.667764523	0.619129512
ENSPLAG00000014725	CALCB	calcitonin gene-related peptide-like [Source:NCBI gene;Acc:106950942]	Mating Preference-ii	none	yes: limma	-2.628682229	0.017638941	0.03	0.330379249	0.74516432	0.788	1.12086118	0.278417561	0.32	non-significant	-0.458602783	-0.544100892	0.457256172
ENSPLAG00000020843	IDH2	isocitrate dehydrogenase [NADP]	Mating Preference-ii	greenyellow	yes: limma & WGCNA	-2.62585538	0.017742536	0.024	-1.797284222	0.090140473	0.079	0.170944984	0.866348581	0.869	non-significant	-0.695577309	-0.435878364	0.817851945
ENSPLAG00000010320	cyb5a	cytochrome b5 [Source:NCBI gene;Acc:106957781]	Mating Preference-ii	none	yes: limma	-2.62527409	0.01776391	0.033	0.086218945	0.932303274	0.963	0.597822912	0.558085816	0.594	non-significant	-0.652546116	-0.593302914	0.398247541
ENSPLAG00000018897	cttnbp2nlb	CTTNBP2 N-terminal-like protein [Source:NCBI gene;Acc:106959475]	Mating Preference-ii	greenyellow	yes: limma & WGCNA	-2.62098363	0.017922434	0.029	-1.709418915	0.105626902	0.143	1.871641046	0.079118249	0.113	non-significant	-0.629280149	-0.789311246	0.886967749
ENSPLAG00000015613	NA	dynein axonemal assembly factor 2 [Source:NCBI gene;Acc:106954178]	Mating Preference-ii	none	yes: limma	-2.620013834	0.017958453	0.006	1.042557728	0.311804342	0.262	0.88019224	0.391412228	0.363	non-significant	-0.352459343	-0.387377675	0.40373429
ENSPLAG00000001863	zmp:0000000524	ring finger protein 14 [Source:NCBI gene;Acc:106948627]	Mating Preference-ii	none	yes: limma	-2.619022269	0.017995351	0.001	-0.619209412	0.544017013	0.459	-0.122591723	0.903913187	0.884	non-significant	-0.689393548	-0.359046728	0.588806393
ENSPLAG00000005590	ppcs	phosphopantothenoylcysteine synthetase [Source:NCBI gene;Acc:106945819]	Mating Preference-ii	none	yes: limma	-2.614771788	0.018154342	0.015	-0.461556469	0.650271079	0.654	1.549622253	0.140224195	0.166	non-significant	-0.558759001	-0.293769185	0.344868643
ENSPLAG00000014200	slc38a3a	solute carrier family 38 member 3a [Source:ZFIN;Acc:ZDB-GENE-070615-25]	Mating Preference-ii	none	yes: limma	-2.614375821	0.018169221	0.026	-1.501754438	0.151571194	0.181	1.119662406	0.2789136	0.311	non-significant	-0.258065191	-0.629012344	0.498851629
ENSPLAG00000011649	NA	NA	Mating Preference-ii	none	yes: limma	-2.612436165	0.018242276	0.028	-1.157549438	0.263109466	0.299	0.831152349	0.417769321	0.492	non-significant	-0.613477647	-0.640116131	0.522351557
ENSPLAG00000016543	NA	NA	Mating Preference-ii	none	yes: limma	-2.611712061	0.018269621	0.021	-1.091077347	0.290515335	0.346	0.178959867	0.860151209	0.861	non-significant	-0.553579998	-0.302514658	0.682159917
ENSPLAG00000013227	igsf11	immunoglobulin superfamily member 11 [Source:NCBI gene;Acc:106957872]	Mating Preference-ii	none	yes: limma	-2.611577642	0.018274701	0.017	-1.77767089	0.093413817	0.097	1.95196636	0.068149976	0.071	non-significant	-0.455174009	-0.394171178	0.537244186
ENSPLAG00000022934	slc6a8	sodium- and chloride-dependent creatine transporter 1-like [Source:NCBI gene;Acc:106941338]	Mating Preference-ii	none	yes: limma	-2.610644761	0.018309996	0.028	-1.326358264	0.202326584	0.258	1.806433892	0.08914786	0.115	non-significant	-0.35362787	-0.551587458	0.306096621
ENSPLAG00000005194	areg	amphiregulin [Source:NCBI gene;Acc:106962021]	Mating Preference-ii	none	yes: limma	-2.609572245	0.018350655	0.021	-2.08366817	0.052650343	0.055	1.343552019	0.197304602	0.192	non-significant	-0.628299829	-0.57300538	0.589611211
ENSPLAG00000006952	vwa7	von Willebrand factor A domain containing 7 [Source:ZFIN;Acc:ZDB-GENE-060503-234]	Mating Preference-ii	none	yes: limma	-2.605389776	0.018510034	0.007	-1.645973178	0.118194585	0.081	1.177939591	0.25555379	0.2	non-significant	-0.655205055	-0.634036205	0.662953098
ENSPLAG00000001226	rpf2	ribosome production factor 2 homolog [Source:NCBI gene;Acc:106953812]	Mating Preference-ii	none	yes: limma	-2.605151115	0.018519168	0.007	1.066207945	0.301290713	0.21	0.668497158	0.513073062	0.405	non-significant	-0.551890022	-0.16317678	0.232992971
ENSPLAG00000005877	sept5b	septin-5-like [Source:NCBI gene;Acc:106958267]	Mating Preference-ii	none	yes: limma	-2.603245736	0.018592246	0.011	-1.542264586	0.141482645	0.15	0.756042593	0.460296534	0.414	non-significant	-0.438021328	-0.502173374	0.702401528
ENSPLAG00000018975	kansl1l	KAT8 regulatory NSL complex subunit 1 like [Source:NCBI gene;Acc:106948998]	Mating Preference-ii	none	yes: limma	-2.600203122	0.018709512	0.017	-0.896515018	0.382541753	0.416	0.838479229	0.413760122	0.461	non-significant	-0.585482477	-0.764339821	0.48404794
ENSPLAG00000019637	NA	transcription termination factor 2	Mating Preference-ii	none	yes: limma	-2.597431624	0.018816941	0.027	0.865705882	0.398746665	0.394	3.032734224	0.007717056	0.008	significant	-0.414184175	-0.411286528	0.345431236
ENSPLAG00000001453	NA	kinesin light chain 2 [Source:NCBI gene;Acc:106960004]	Mating Preference-ii	none	yes: limma	-2.595448246	0.018894181	0.012	-0.931604083	0.364629296	0.343	0.661584763	0.51738287	0.477	non-significant	-0.260883108	-0.507897814	0.719482035
ENSPLAG00000004903	TPM4	tropomyosin alpha-3 chain-like [Source:NCBI gene;Acc:106936184]	Mating Preference-ii	none	yes: limma	-2.592769793	0.018998969	0.032	1.339270321	0.19817654	0.224	1.392943811	0.18214657	0.205	non-significant	-0.544827553	-0.237688897	0.20165703
ENSPLAG00000018949	interferon alpha/beta receptor 1b-like	interferon alpha/beta receptor 1b-like [Source:NCBI gene;Acc:106954037]	Mating Preference-ii	black	yes: limma & WGCNA	-2.592252623	0.019019266	0.007	-0.826944972	0.41976476	0.461	1.507012447	0.150738854	0.143	non-significant	-0.847725356	-0.740408793	0.640158191
ENSPLAG00000014025	msi1	musashi RNA binding protein 1 [Source:NCBI gene;Acc:106944747]	Mating Preference-ii	greenyellow	yes: limma & WGCNA	-2.590976887	0.019069421	0.026	-1.528827338	0.144764935	0.174	1.324181705	0.203518332	0.233	non-significant	-0.579638958	-0.711422583	0.816447541
ENSPLAG00000000521	cyp24a1	1	Mating Preference-ii	none	yes: limma	-2.59029615	0.019096236	0.027	-0.715483073	0.484056577	0.519	1.591824383	0.130424699	0.173	non-significant	-0.723908393	-0.652447195	0.758666896
ENSPLAG00000003345	olig1	oligodendrocyte transcription factor 1 [Source:ZFIN;Acc:ZDB-GENE-050107-2]	Mating Preference-ii	greenyellow	yes: limma & WGCNA	-2.590233038	0.019098724	0.033	-1.731806401	0.101476429	0.158	0.777947262	0.44762716	0.516	non-significant	-0.52479714	-0.514971138	0.811277067
ENSPLAG00000016664	NA	ATP synthase membrane subunit g [Source:NCBI gene;Acc:106958901]	Mating Preference-ii	none	yes: limma	-2.589373494	0.019132637	0.019	0.219996481	0.828503225	0.825	-0.026427982	0.979233404	0.981	non-significant	-0.702373661	-0.466653551	0.699070671
ENSPLAG00000006403	exoc3l2b	tumor necrosis factor alpha-induced protein 2-like [Source:NCBI gene;Acc:106936657]	Mating Preference-ii	none	yes: limma	-2.587298431	0.019214746	0.032	-1.172440537	0.25724507	0.333	1.228288591	0.236594692	0.256	non-significant	-0.434728824	-0.689785782	0.405789755
ENSPLAG00000007263	tmed4	transmembrane emp24 domain-containing protein 4-like [Source:NCBI gene;Acc:106955716]	Mating Preference-ii	none	yes: limma	-2.586357564	0.019252085	0.001	1.119988052	0.278347597	0.212	0.142645731	0.888299703	0.86	non-significant	-0.370215593	-0.15815095	0.572554741
ENSPLAG00000009828	si:ch211-106h11.3	protein CYR61-like [Source:NCBI gene;Acc:106957016]	Mating Preference-ii	greenyellow	yes: limma & WGCNA	-2.584618237	0.019321295	0.01	-1.773381841	0.094143335	0.085	1.583488761	0.132312971	0.114	non-significant	-0.798769697	-0.795442549	0.853340363
ENSPLAG00000007783	pdcd10b	programmed cell death 10 [Source:NCBI gene;Acc:106947793]	Mating Preference-ii	black & greenyellow	yes: limma & WGCNA	-2.584126783	0.019340893	0.019	-0.778649971	0.446926996	0.482	0.800079251	0.435048692	0.442	non-significant	-0.914824702	-0.607143236	0.809694609
ENSPLAG00000024031	b3gnt7	UDP-GlcNAc:betaGal beta-1	Mating Preference-ii	none	yes: limma	-2.579869823	0.019511447	0.036	-0.356040043	0.726206033	0.781	1.270855328	0.221429629	0.312	non-significant	-0.356821492	-0.377489113	0.550208406
ENSPLAG00000004527	sp6	Sp6 transcription factor [Source:ZFIN;Acc:ZDB-GENE-040426-1824]	Mating Preference-ii	none	yes: limma	-2.579281136	0.019535144	0	-0.784575187	0.443536821	0.371	0.247825899	0.807330973	0.771	non-significant	-0.572864975	-0.4054057	0.636246756
ENSPLAG00000015047	KCNA10	potassium voltage-gated channel subfamily A member 10-like [Source:NCBI gene;Acc:106954202]	Mating Preference-ii	none	yes: limma	-2.579153524	0.019540285	0.011	0.824228214	0.421264146	0.392	0.338321262	0.739393571	0.713	non-significant	-0.461129063	-0.353330222	0.384440346
ENSPLAG00000006944	NA	NA	Mating Preference-ii	blue	yes: limma & WGCNA	-2.577797904	0.019594974	0.044	-1.117352663	0.27944087	0.382	1.054206223	0.307002111	0.396	non-significant	-0.647539553	-0.855845974	0.577083206
ENSPLAG00000009259	NA	transmembrane protein 259 [Source:NCBI gene;Acc:106959779]	Mating Preference-ii	black, blue, & greenyellow	yes: limma & WGCNA	-2.577231534	0.019617866	0.038	-1.934614416	0.069917948	0.123	1.77766954	0.09391722	0.135	non-significant	-0.810079841	-0.827319068	0.824655896
ENSPLAG00000000116	NA	uncharacterized protein C6orf106 homolog [Source:NCBI gene;Acc:106936674]	Mating Preference-ii	none	yes: limma	-2.573290322	0.019777869	0.008	0.341682279	0.73679199	0.681	0.751141257	0.463161178	0.424	non-significant	-0.479290978	-0.466039741	0.401431789
ENSPLAG00000009506	NA	NA	Mating Preference-ii	none	yes: limma	-2.57262449	0.019805022	0.028	-1.730807059	0.101658638	0.121	0.38696742	0.703732426	0.751	non-significant	-0.595943627	-0.676365687	0.457340429
ENSPLAG00000021370	slco1c1	solute carrier organic anion transporter family member 1C1-like [Source:NCBI gene;Acc:106948044]	Mating Preference-ii	none	yes: limma	-2.571403181	0.019854921	0.033	-1.687346905	0.109861769	0.164	1.295333909	0.213059621	0.28	non-significant	-0.251255087	-0.5772798	0.495997974
ENSPLAG00000000849	lamb1b	laminin subunit beta-1-like [Source:NCBI gene;Acc:106955924]	Mating Preference-ii	none	yes: limma	-2.57097005	0.019872645	0.047	-0.242328442	0.811435202	0.821	2.581245943	0.019758541	0.066	non-significant	-0.528396314	-0.579520462	0.606600587
ENSPLAG00000006831	mylka	myosin light chain kinase [Source:NCBI gene;Acc:106939360]	Mating Preference-ii	none	yes: limma	-2.568407004	0.01997784	0.021	0.918705192	0.371146591	0.403	-0.142729578	0.888234516	0.896	non-significant	-0.063494904	-0.185347797	0.213260576
ENSPLAG00000014777	elovl8b	elongation of very long chain fatty acids protein 4-like [Source:NCBI gene;Acc:106952157]	Mating Preference-ii	none	yes: limma	-2.56703857	0.020034222	0.009	0.112462755	0.911778448	0.918	0.622656558	0.542032226	0.523	non-significant	-0.348802561	-0.206817245	0.346944598
ENSPLAG00000013954	7-Mar	membrane associated ring-CH-type finger 7 [Source:NCBI gene;Acc:106952826]	Mating Preference-ii	none	yes: limma	-2.562861203	0.020207271	0.049	-2.055660158	0.055565462	0.108	1.288523794	0.215362791	0.269	non-significant	-0.603637407	-0.780262168	0.758165625
ENSPLAG00000009077	NA	NA	Mating Preference-ii	none	yes: limma	-2.562592062	0.020218469	0.03	0.732135065	0.474094613	0.494	-0.338173155	0.739503135	0.756	non-significant	-0.439487335	-0.299269122	0.536179718
ENSPLAG00000018702	NA	NA	Mating Preference-ii	none	yes: limma	-2.561948041	0.020245288	0.045	-1.598664584	0.128379058	0.195	1.69602352	0.1086902	0.163	non-significant	-0.42802673	-0.448877237	0.529926882
ENSPLAG00000016731	tob1b	protein Tob1-like [Source:NCBI gene;Acc:106952104]	Mating Preference-ii	none	yes: limma	-2.561435825	0.020266642	0.019	-1.278372245	0.218356781	0.232	1.177201346	0.255840142	0.241	non-significant	-0.366886159	-0.308307362	0.587423752
ENSPLAG00000023462	fbxo33	F-box protein 33 [Source:NCBI gene;Acc:106951341]	Mating Preference-ii	none	yes: limma	-2.560472344	0.020306868	0.024	-0.867774267	0.397644802	0.433	0.850352656	0.407316149	0.447	non-significant	-0.395759014	-0.578477048	0.300940555
ENSPLAG00000012775	cdc42ep5	CDC42 effector protein (Rho GTPase binding) 5 [Source:ZFIN;Acc:ZDB-GENE-030131-5813]	Mating Preference-ii	none	yes: limma	-2.559645479	0.020341451	0.026	-1.333433804	0.200043969	0.22	0.456557852	0.653949542	0.68	non-significant	-0.509671108	-0.771528455	0.538859653
ENSPLAG00000016919	sult1st6	sulfotransferase family 1A member 4 [Source:NCBI gene;Acc:106956262]	Mating Preference-ii	black	yes: limma & WGCNA	-2.550657498	0.020720986	0.046	-0.61071899	0.549492853	0.606	0.944676277	0.358471367	0.445	non-significant	-0.816500518	-0.759741376	0.616787361
ENSPLAG00000005807	NA	NA	Mating Preference-ii	none	yes: limma	-2.54778075	0.020843877	0.009	-0.875031967	0.393794358	0.333	1.50137894	0.152177014	0.13	non-significant	-0.418335477	-0.493163127	0.683816423
ENSPLAG00000000014	syndig1l	synapse differentiation-inducing gene protein 1-like [Source:NCBI gene;Acc:106935200]	Mating Preference-ii	none	yes: limma	-2.543565499	0.021025196	0.02	-1.102012804	0.28586771	0.304	0.260738234	0.797524943	0.786	non-significant	-0.468816003	-0.366729168	0.680373844
ENSPLAG00000006020	NA	RAB28	Mating Preference-ii	greenyellow	yes: limma & WGCNA	-2.540192135	0.021171378	0.015	-1.207033805	0.244004307	0.285	1.492632811	0.154432382	0.172	non-significant	-0.60396531	-0.724761435	0.859268826
ENSPLAG00000014387	NA	rho GDP-dissociation inhibitor 1-like [Source:NCBI gene;Acc:106952173]	Mating Preference-ii	black	yes: limma & WGCNA	-2.539312381	0.02120966	0.048	-1.985097475	0.063569526	0.122	0.846208106	0.409558024	0.493	non-significant	-0.814841536	-0.589939577	0.766173691
ENSPLAG00000023711	NA	NA	Mating Preference-ii	none	yes: limma	-2.533436648	0.021467026	0.019	0.005745773	0.995482685	0.995	2.487345176	0.023921361	0.035	significant	-0.386810264	-0.551578041	0.513329027
ENSPLAG00000023439	taf8	TATA-box binding protein associated factor 8 [Source:NCBI gene;Acc:106954614]	Mating Preference-ii	none	yes: limma	-2.532864587	0.021492241	0.026	-1.031578645	0.316773747	0.366	0.878440678	0.392334259	0.426	non-significant	-0.660109998	-0.486158045	0.613247615
ENSPLAG00000007811	si:ch73-334d15.1	si:ch73-334d15.1 [Source:ZFIN;Acc:ZDB-GENE-091118-35]	Mating Preference-ii	none	yes: limma	-2.530973239	0.021575806	0.041	-1.046257201	0.310142553	0.335	1.609401518	0.126517747	0.197	non-significant	-0.365478242	-0.544816327	0.533094482
ENSPLAG00000013551	acss2l	acetyl-coenzyme A synthetase	Mating Preference-ii	none	yes: limma	-2.529238558	0.021652719	0.041	0.021439061	0.983145924	0.985	0.819236038	0.42434304	0.465	non-significant	-0.713840499	-0.42927091	0.726422597
ENSPLAG00000020435	NA	visinin-like protein 1 [Source:NCBI gene;Acc:106947508]	Mating Preference-ii	none	yes: limma	-2.527589862	0.021726061	0.021	-1.824884069	0.085704796	0.109	2.35747534	0.031061488	0.029	significant	-0.463238358	-0.703622508	0.700276128
ENSPLAG00000003694	NA	zinc finger and SCAN domain-containing protein 2-like [Source:NCBI gene;Acc:106951129]	Mating Preference-ii	none	yes: limma	-2.526604448	0.02177001	0.016	-1.171761815	0.257510196	0.297	1.210298579	0.243240487	0.25	non-significant	-0.662999312	-0.598389167	0.748959525
ENSPLAG00000007525	mb21d2	Mab-21 domain containing 2 [Source:NCBI gene;Acc:106962656]	Mating Preference-ii	none	yes: limma	-2.525379484	0.021824759	0.019	0.163121801	0.872352735	0.862	1.244699658	0.230655349	0.191	non-significant	-0.313225586	-0.476598179	0.456026783
ENSPLAG00000004459	psenen	presenilin enhancer	Mating Preference-ii	none	yes: limma	-2.523435025	0.021911935	0.015	0.866222843	0.398471084	0.398	0.273279671	0.788033896	0.795	non-significant	-0.580660521	-0.130266183	0.499152944
ENSPLAG00000005790	ndnl2	melanoma-associated antigen G1-like [Source:NCBI gene;Acc:106940236]	Mating Preference-ii	none	yes: limma	-2.523065538	0.021928537	0.045	0.172560492	0.865041822	0.892	1.53351143	0.144125142	0.217	non-significant	-0.669220073	-0.52499539	0.468669485
ENSPLAG00000013223	NA	C3a anaphylatoxin chemotactic receptor-like [Source:NCBI gene;Acc:106945040]	Mating Preference-ii	none	yes: limma	-2.522739891	0.021943179	0.026	1.683770053	0.110561646	0.102	1.422562331	0.173518537	0.181	non-significant	-0.278065116	-0.285570142	0.132486536
ENSPLAG00000018332	men1	menin 1 [Source:NCBI gene;Acc:106956284]	Mating Preference-ii	none	yes: limma	-2.51812349	0.022151749	0.022	0.051157122	0.959798712	0.955	1.502013227	0.15201452	0.174	non-significant	-0.52993465	-0.441289579	0.676493763
ENSPLAG00000011415	NA	NA	Mating Preference-ii	none	yes: limma	-2.513436245	0.022365441	0.016	0.534650609	0.599839481	0.554	-1.098405392	0.287818813	0.27	non-significant	-0.298205076	-0.222463965	0.505729762
ENSPLAG00000008512	tnnc1a	troponin C	Mating Preference-ii	none	yes: limma	-2.513165664	0.022377836	0.047	-0.644170211	0.528091739	0.586	0.937420911	0.362079949	0.427	non-significant	-0.740016629	-0.360125168	0.735871209
ENSPLAG00000015352	SH2D5	SH2 domain containing 5 [Source:NCBI gene;Acc:106936333]	Mating Preference-ii	none	yes: limma	-2.510441421	0.022502995	0.015	-0.978558277	0.341567549	0.383	1.651799059	0.117501879	0.109	non-significant	-0.491489858	-0.522943425	0.447464544
ENSPLAG00000003365	plpp3	lipid phosphate phosphohydrolase 3-like [Source:NCBI gene;Acc:106952593]	Mating Preference-ii	none	yes: limma	-2.508747566	0.022581149	0.014	-0.57751163	0.57119081	0.58	0.902420637	0.379836207	0.346	non-significant	-0.722279071	-0.445167769	0.621173478
ENSPLAG00000023399	smim14	small integral membrane protein 14 [Source:NCBI gene;Acc:106947384]	Mating Preference-ii	none	yes: limma	-2.508644313	0.022585921	0.032	0.185890472	0.854738418	0.858	0.851132429	0.406895248	0.443	non-significant	-0.664914534	-0.504134674	0.411864942
ENSPLAG00000008785	CPXM2	carboxypeptidase X	Mating Preference-ii	none	yes: limma	-2.507078571	0.022658407	0.013	-1.161198977	0.261662976	0.302	0.659621623	0.518610594	0.557	non-significant	-0.439870347	-0.602117925	0.555042366
ENSPLAG00000016449	rnd1b	rho-related GTP-binding protein Rho6 [Source:NCBI gene;Acc:106950869]	Mating Preference-ii	none	yes: limma	-2.502614879	0.022866263	0.018	-0.635331403	0.533701259	0.571	0.687241113	0.501489935	0.5	non-significant	-0.331673665	-0.343774193	0.797665025
ENSPLAG00000022825	klf3	Kruppel like factor 3 [Source:NCBI gene;Acc:106947395]	Mating Preference-ii	greenyellow	yes: limma & WGCNA	-2.502240877	0.022883761	0.032	-1.424366224	0.172502153	0.225	1.281788632	0.217659848	0.259	non-significant	-0.683795157	-0.765734325	0.828019861
ENSPLAG00000010651	b3galnt2	beta-1	Mating Preference-ii	none	yes: limma	-2.501820171	0.022903458	0.015	0.27715899	0.785011774	0.758	2.924720846	0.009688235	0.011	significant	-0.399299886	-0.404411339	0.393518381
ENSPLAG00000022064	tut1	speckle targeted PIP5K1A-regulated poly(A) polymerase-like [Source:NCBI gene;Acc:106958692]	Mating Preference-ii	none	yes: limma	-2.498412124	0.023063617	0.024	-0.147558224	0.884433491	0.896	1.943809883	0.069197996	0.088	non-significant	-0.645992	-0.332758459	0.513473448
ENSPLAG00000002062	mob4	MOB-like protein phocein [Source:NCBI gene;Acc:106950570]	Mating Preference-ii	greenyellow	yes: limma & WGCNA	-2.498400343	0.023064172	0.029	-1.80906159	0.088223607	0.106	1.393883894	0.181867467	0.205	non-significant	-0.781305245	-0.722379655	0.806024573
ENSPLAG00000011823	NA	NA	Mating Preference-ii	greenyellow	yes: limma & WGCNA	-2.498283669	0.023069674	0.048	-2.061701881	0.0549245	0.081	1.207383463	0.244330756	0.338	non-significant	-0.666403137	-0.688869005	0.867190735
ENSPLAG00000022622	fam76b	family with sequence similarity 76 member B [Source:NCBI gene;Acc:106953349]	Mating Preference-ii	black	yes: limma & WGCNA	-2.497368559	0.02311287	0.021	-0.855278586	0.404331942	0.44	1.307627538	0.20895119	0.259	non-significant	-0.837948289	-0.705945156	0.718655924
ENSPLAG00000007290	adra1aa	alpha-1A adrenergic receptor [Source:NCBI gene;Acc:106950431]	Mating Preference-ii	none	yes: limma	-2.496585405	0.023149897	0.016	-0.686523242	0.501673301	0.484	0.464749389	0.648193077	0.638	non-significant	-0.53663486	-0.364682875	0.607421792
ENSPLAG00000008642	slkb	serine/threonine-protein kinase 10-like [Source:NCBI gene;Acc:106952006]	Mating Preference-ii	none	yes: limma	-2.494641827	0.023242032	0.042	-0.813481952	0.427228553	0.485	2.160264766	0.045801677	0.057	non-significant	-0.485369643	-0.715609486	0.551588052
ENSPLAG00000016161	CASKIN2	CASK interacting protein 2 [Source:HGNC Symbol;Acc:HGNC:18200]	Mating Preference-ii	none	yes: limma	-2.494257885	0.023260274	0.049	-0.540907303	0.595613451	0.602	1.581236178	0.132827204	0.211	non-significant	-0.500648371	-0.644210627	0.448309393
ENSPLAG00000023538	ssbp4	single stranded DNA binding protein 4 [Source:NCBI gene;Acc:106950715]	Mating Preference-ii	none	yes: limma	-2.493003103	0.023319985	0.042	-0.546969606	0.591532897	0.622	1.131650469	0.273982587	0.332	non-significant	-0.186926647	-0.467005028	0.519002731
ENSPLAG00000016376	adipor2	adiponectin receptor protein 2-like [Source:NCBI gene;Acc:106962326]	Mating Preference-ii	none	yes: limma	-2.492020934	0.023366825	0.007	0.005367118	0.99578038	0.994	1.84238625	0.083487284	0.074	non-significant	-0.618940465	-0.531937035	0.40824783
ENSPLAG00000010362	zgc:172271	saxiphilin-like [Source:NCBI gene;Acc:106953567]	Mating Preference-ii	black	yes: limma & WGCNA	-2.491929835	0.023371174	0.038	-0.795462434	0.437349479	0.495	0.571883359	0.575120448	0.647	non-significant	-0.823878115	-0.679022916	0.522085031
ENSPLAG00000006726	NA	ras-related protein Rab-40B-like [Source:NCBI gene;Acc:106937811]	Mating Preference-ii	none	yes: limma	-2.490815097	0.023424453	0.021	-1.943239648	0.068794603	0.075	0.510966148	0.616152623	0.619	non-significant	-0.416574882	-0.47648166	0.711056539
ENSPLAG00000021802	NA	NA	Mating Preference-ii	greenyellow	yes: limma & WGCNA	-2.488133573	0.023553086	0.013	-1.205714645	0.244499479	0.248	1.066231589	0.301693244	0.291	non-significant	-0.672407467	-0.625130117	0.816174901
ENSPLAG00000017140	NA	zinc finger protein 665-like [Source:NCBI gene;Acc:106943429]	Mating Preference-ii	none	yes: limma	-2.486165215	0.023647934	0.03	-0.922844351	0.369046697	0.433	0.899720115	0.381230187	0.434	non-significant	-0.292821196	-0.565066327	0.269713228
ENSPLAG00000017834	NA	membrane-spanning 4-domains subfamily A member 4D-like [Source:NCBI gene;Acc:106946863]	Mating Preference-ii	none	yes: limma	-2.485377406	0.023685996	0.047	1.208768999	0.243354138	0.31	2.178416638	0.044213745	0.079	non-significant	-0.356973827	-0.374239259	0.073286002
ENSPLAG00000010191	atpsckmt	protein FAM173B-like [Source:NCBI gene;Acc:106941709]	Mating Preference-ii	black	yes: limma & WGCNA	-2.484006263	0.02375238	0.039	-0.286867053	0.777693332	0.823	2.461038159	0.025229061	0.028	significant	-0.831655805	-0.581138988	0.741985214
ENSPLAG00000008654	NA	transmembrane protein 150A-like [Source:NCBI gene;Acc:106951749]	Mating Preference-ii	none	yes: limma	-2.479866728	0.023953864	0.049	-0.836659075	0.414431558	0.459	4.225329438	0.000606376	0.004	significant	-0.569676333	-0.746049848	0.509392563
ENSPLAG00000023294	sh2d3cb	SH2 domain containing 3Cb [Source:ZFIN;Acc:ZDB-GENE-040426-1052]	Mating Preference-ii	none	yes: limma	-2.479777393	0.02395823	0.041	0.20964216	0.836447536	0.855	1.445263321	0.16713393	0.236	non-significant	-0.633478409	-0.669985723	0.643513429
ENSPLAG00000016805	ttc36	tetratricopeptide repeat domain 36 [Source:NCBI gene;Acc:106935324]	Mating Preference-ii	none	yes: limma	-2.47549825	0.024168241	0.01	-0.727911092	0.476609897	0.485	0.09144232	0.928243594	0.902	non-significant	-0.385226503	-0.240457648	0.468943663
ENSPLAG00000009451	gabarapb	GABA type A receptor-associated protein [Source:NCBI gene;Acc:106945771]	Mating Preference-ii	greenyellow	yes: limma & WGCNA	-2.474993611	0.024193122	0.021	-0.937736817	0.361558173	0.383	0.70662782	0.489670415	0.482	non-significant	-0.790735233	-0.462252052	0.808405079
ENSPLAG00000019630	cry1a	cryptochrome-1-like [Source:NCBI gene;Acc:106955411]	Mating Preference-ii	none	yes: limma	-2.474736616	0.024205802	0.042	1.013127822	0.32525213	0.373	1.134838842	0.272682145	0.307	non-significant	-0.134955455	-0.089682782	0.43774857
ENSPLAG00000001440	maff	MAF bZIP transcription factor F [Source:NCBI gene;Acc:106951311]	Mating Preference-ii	greenyellow	yes: limma & WGCNA	-2.474658273	0.024209669	0.031	-2.054894741	0.055647147	0.071	0.961921719	0.349993577	0.387	non-significant	-0.520410559	-0.548723337	0.911441819
ENSPLAG00000013398	ndufb8	NADH dehydrogenase [ubiquinone] 1 beta subcomplex subunit 8	Mating Preference-ii	black	yes: limma & WGCNA	-2.473769408	0.024253581	0.018	-0.238039027	0.814706261	0.835	0.915225484	0.373273184	0.41	non-significant	-0.881611917	-0.553966225	0.704463877
ENSPLAG00000023435	klhl21	kelch-like protein 21 [Source:NCBI gene;Acc:106936022]	Mating Preference-ii	none	yes: limma	-2.47143497	0.024369266	0.049	-1.625530865	0.122507555	0.243	1.834232788	0.084742412	0.173	non-significant	-0.449318766	-0.515289716	0.409876974
ENSPLAG00000015329	NA	pleckstrin homology-like domain family B member 1 [Source:NCBI gene;Acc:106962378]	Mating Preference-ii	none	yes: limma	-2.46842027	0.024519433	0.02	0.066806314	0.947518052	0.947	1.030138629	0.317829586	0.322	non-significant	-0.339671149	-0.421905007	0.591003083
ENSPLAG00000009953	NA	NA	Mating Preference-ii	none	yes: limma	-2.466913213	0.024594828	0.043	-0.233678795	0.818034939	0.856	-0.7516486	0.462864152	0.524	non-significant	-0.392610524	-0.380635176	0.128499901
ENSPLAG00000005232	GZF1	GDNF inducible zinc finger protein 1 [Source:NCBI gene;Acc:106946440]	Mating Preference-ii	none	yes: limma	-2.465362615	0.024672631	0.013	-0.18455368	0.855770506	0.868	1.560990666	0.137525252	0.118	non-significant	-0.610057478	-0.417023681	0.635116058
ENSPLAG00000007675	NA	serine/arginine repetitive matrix protein 1-like [Source:NCBI gene;Acc:106952359]	Mating Preference-ii	greenyellow	yes: limma & WGCNA	-2.463649329	0.024758866	0.02	-0.948201908	0.356358455	0.383	0.484776475	0.634216409	0.644	non-significant	-0.390319474	-0.552331564	0.817255468
ENSPLAG00000013475	ensaa	alpha-endosulfine [Source:NCBI gene;Acc:106949133]	Mating Preference-ii	none	yes: limma	-2.460341178	0.024926181	0.014	0.208419574	0.83738678	0.83	0.533291449	0.600951747	0.594	non-significant	-0.444494324	-0.270504927	0.730462322
ENSPLAG00000007505	pcolcea	procollagen C-endopeptidase enhancer 2-like [Source:NCBI gene;Acc:106949249]	Mating Preference-ii	none	yes: limma	-2.459787136	0.024954307	0.03	0.75411023	0.461137897	0.441	0.034951103	0.97253864	0.977	non-significant	-0.494377348	-0.335073225	0.570651025
ENSPLAG00000018320	sall2	sal-like protein 1 [Source:NCBI gene;Acc:106934756]	Mating Preference-ii	none	yes: limma	-2.454905498	0.025203417	0.011	-1.130892591	0.273857667	0.288	0.527851595	0.604638562	0.587	non-significant	-0.349143767	-0.410492925	0.761875934
ENSPLAG00000020975	arl8ba	ADP-ribosylation factor-like protein 8B-A [Source:NCBI gene;Acc:106949449]	Mating Preference-ii	black	yes: limma & WGCNA	-2.453912251	0.025254388	0.024	-1.605155276	0.126939107	0.124	1.072238476	0.299066516	0.303	non-significant	-0.834985042	-0.523044179	0.695003236
ENSPLAG00000008297	zgc:110843	CDGSH iron sulfur domain 1 [Source:NCBI gene;Acc:106952399]	Mating Preference-ii	none	yes: limma	-2.45215634	0.025344736	0.012	-0.227215188	0.822975943	0.827	0.590078033	0.563143747	0.536	non-significant	-0.671421304	-0.265466713	0.521423421
ENSPLAG00000002931	pnpla2	patatin like phospholipase domain containing 2 [Source:NCBI gene;Acc:106942002]	Mating Preference-ii	none	yes: limma	-2.446289344	0.025648828	0.037	-0.300447864	0.767491545	0.758	0.691037812	0.499162257	0.534	non-significant	-0.227219521	-0.363799253	0.459941177
ENSPLAG00000000793	kpna6	karyopherin subunit alpha 6 [Source:NCBI gene;Acc:106953126]	Mating Preference-ii	none	yes: limma	-2.44558293	0.025685673	0.04	-2.092858125	0.051724609	0.062	1.142508736	0.269572742	0.309	non-significant	-0.344008325	-0.796776715	0.523875138
ENSPLAG00000020516	postna	periostin	Mating Preference-ii	none	yes: limma	-2.444444352	0.025745164	0.016	-2.088887961	0.052122701	0.066	1.677586724	0.112291943	0.124	non-significant	-0.735086818	-0.636573104	0.65359113
ENSPLAG00000005462	znrf3	zinc and ring finger 3 [Source:NCBI gene;Acc:106938818]	Mating Preference-ii	none	yes: limma	-2.443695964	0.025784338	0.009	0.074472201	0.941507029	0.949	1.84186853	0.083566489	0.036	non-significant	-0.673294438	-0.708466693	0.429826463
ENSPLAG00000010463	slc15a2	solute carrier family 15 member 2-like [Source:NCBI gene;Acc:106956504]	Mating Preference-ii	none	yes: limma	-2.44013747	0.025971376	0.034	-0.192286859	0.849803786	0.864	-0.080899664	0.936496236	0.936	non-significant	-0.574122367	-0.301700757	0.657797961
ENSPLAG00000013455	gas2l3	growth arrest specific 2 like 3 [Source:NCBI gene;Acc:106946312]	Mating Preference-ii	none	yes: limma	-2.438179959	0.026074808	0.033	-1.920545484	0.071785508	0.088	1.702839085	0.107384234	0.126	non-significant	-0.447129107	-0.467515996	0.617276635
ENSPLAG00000001800	zgc:194242	uncharacterized methyltransferase YdaC-like [Source:NCBI gene;Acc:106946662]	Mating Preference-ii	none	yes: limma	-2.437059123	0.026134206	0.019	0.29676299	0.770255339	0.761	1.19136709	0.250387933	0.208	non-significant	-0.287646433	-0.286778171	0.546989227
ENSPLAG00000022533	NA	NA	Mating Preference-ii	none	yes: limma	-2.434421558	0.026274485	0.04	-0.809293868	0.429567495	0.471	1.767079892	0.095728584	0.136	non-significant	-0.215527142	-0.616303675	0.423482223
ENSPLAG00000004634	NA	NA	Mating Preference-ii	none	yes: limma	-2.431863857	0.026411192	0.008	-0.186835967	0.8540086	0.843	1.466004217	0.161470429	0.111	non-significant	-0.530875655	-0.608627616	0.452291352
ENSPLAG00000002556	pfkfb4a	6-phosphofructo-2-kinase/fructose-2	Mating Preference-ii	none	yes: limma	-2.431759025	0.02641681	0.013	-1.249238586	0.228564685	0.195	-0.031007837	0.975635775	0.975	non-significant	-0.46284128	-0.336442596	0.506735114
ENSPLAG00000023629	slco2b1	solute carrier organic anion transporter family member 2B1 [Source:NCBI gene;Acc:106957286]	Mating Preference-ii	none	yes: limma	-2.431138791	0.026450068	0.016	-1.39313054	0.181593602	0.16	1.10850528	0.283561823	0.274	non-significant	-0.564959187	-0.528487573	0.417173818
ENSPLAG00000023862	mast3b	microtubule associated serine/threonine kinase 3 [Source:NCBI gene;Acc:106937775]	Mating Preference-ii	none	yes: limma	-2.42700807	0.026672575	0.016	-2.046454243	0.056555171	0.039	1.445829745	0.166977122	0.127	non-significant	-0.702546331	-0.539056893	0.730060868
ENSPLAG00000013111	prkag2b	5'-AMP-activated protein kinase subunit gamma-2-like [Source:NCBI gene;Acc:106949141]	Mating Preference-ii	none	yes: limma	-2.42673228	0.026687494	0.015	-1.559208864	0.137432787	0.113	0.830002252	0.418400908	0.368	non-significant	-0.548309471	-0.723332522	0.524621103
ENSPLAG00000007350	atp1b1a	ATPase Na+/K+ transporting subunit beta 1 [Source:NCBI gene;Acc:106962673]	Mating Preference-ii	none	yes: limma	-2.425936423	0.026730588	0.008	-0.522436121	0.608132047	0.596	1.10896331	0.283369878	0.234	non-significant	-0.483703522	-0.594456278	0.53913018
ENSPLAG00000017296	CCDC157	coiled-coil domain containing 157 [Source:HGNC Symbol;Acc:HGNC:33854]	Mating Preference-ii	none	yes: limma	-2.424930901	0.026785129	0.019	0.261111327	0.797154605	0.741	0.191044979	0.850824509	0.841	non-significant	-0.308238054	-0.235028747	0.58198559
ENSPLAG00000000856	tmbim1a	transmembrane BAX inhibitor motif containing 1 [Source:NCBI gene;Acc:106958496]	Mating Preference-ii	none	yes: limma	-2.424755544	0.026794651	0.045	1.008014329	0.327630095	0.375	1.023074575	0.321058908	0.369	non-significant	-0.270759555	-0.453812731	0.153235706
ENSPLAG00000022281	nfatc4	nuclear factor of activated T-cells	Mating Preference-ii	none	yes: limma	-2.422993353	0.02689052	0.026	-1.86684305	0.079329661	0.091	0.576327643	0.572182858	0.598	non-significant	-0.789731848	-0.709153787	0.556292779
ENSPLAG00000021752	NA	methionine aminopeptidase 2-like [Source:NCBI gene;Acc:106946075]	Mating Preference-ii	none	yes: limma	-2.421782005	0.026956607	0.023	-0.520537713	0.60942589	0.628	-0.030459131	0.976066775	0.978	non-significant	-0.470857914	-0.325953193	0.334876991
ENSPLAG00000011769	F2RL2	coagulation factor II thrombin receptor like 2 [Source:HGNC Symbol;Acc:HGNC:3539]	Mating Preference-ii	none	yes: limma	-2.420827441	0.027008793	0.018	-0.380049841	0.708631367	0.697	0.439260302	0.666178959	0.633	non-significant	-0.588956487	-0.499727052	0.433492861
ENSPLAG00000014578	NA	NADH:ubiquinone oxidoreductase subunit V3 [Source:NCBI gene;Acc:106934879]	Mating Preference-ii	none	yes: limma	-2.41852427	0.027135099	0.007	0.192462249	0.849668567	0.839	1.322914491	0.203930206	0.151	non-significant	-0.607178408	-0.471866805	0.387919191
ENSPLAG00000023187	nppal	C-type natriuretic peptide 3-like [Source:NCBI gene;Acc:106953342]	Mating Preference-ii	none	yes: limma	-2.41791185	0.027168777	0.033	0.463828081	0.648675402	0.64	0.672434811	0.510627142	0.544	non-significant	-0.458380196	-0.45183651	0.531620489
ENSPLAG00000019757	nudt9	nudix hydrolase 9 [Source:NCBI gene;Acc:106957417]	Mating Preference-ii	none	yes: limma	-2.411472401	0.027525283	0.019	1.620340302	0.123623784	0.13	1.512719664	0.149293437	0.148	non-significant	-0.107438342	-0.200790451	0.373152969
ENSPLAG00000008009	gng7	guanine nucleotide-binding protein G(I)/G(S)/G(O) subunit gamma-7 [Source:NCBI gene;Acc:106947777]	Mating Preference-ii	none	yes: limma	-2.410054119	0.027604392	0.038	-1.069029299	0.300053865	0.345	0.81661808	0.42579607	0.462	non-significant	-0.187030211	-0.511317953	0.531193334
ENSPLAG00000013760	cabp1a	calcium binding protein 1 [Source:NCBI gene;Acc:106944670]	Mating Preference-ii	none	yes: limma	-2.407789762	0.027731135	0.028	0.015080969	0.98814378	0.984	1.416683922	0.17520392	0.2	non-significant	-0.450978787	-0.631314361	0.552738762
ENSPLAG00000017351	NA	acyl-CoA dehydrogenase long chain [Source:NCBI gene;Acc:106940502]	Mating Preference-ii	blue	yes: limma & WGCNA	-2.40655364	0.027800555	0.031	-1.525998919	0.145463871	0.161	1.734721369	0.101454012	0.111	non-significant	-0.781736428	-0.828074792	0.711871064
ENSPLAG00000013530	bves	blood vessel epicardial substance [Source:NCBI gene;Acc:106940878]	Mating Preference-ii	none	yes: limma	-2.405491638	0.027860327	0.01	-1.05823694	0.304805098	0.283	2.109280814	0.050546316	0.044	non-significant	-0.528456238	-0.576351062	0.640699829
ENSPLAG00000023642	NA	sodium-dependent neutral amino acid transporter B(0)AT2-like [Source:NCBI gene;Acc:106951328]	Mating Preference-ii	none	yes: limma	-2.404099654	0.027938854	0.048	-0.694975552	0.49649364	0.557	1.029828896	0.317970691	0.386	non-significant	-0.627510828	-0.734123536	0.460405236
ENSPLAG00000007040	nectin1a	nectin-1-like [Source:NCBI gene;Acc:106955052]	Mating Preference-ii	greenyellow	yes: limma & WGCNA	-2.400541563	0.028140525	0.043	-1.126162815	0.275798479	0.355	1.289489816	0.215034895	0.282	non-significant	-0.723198304	-0.727905005	0.818909623
ENSPLAG00000014617	NA	thrombomodulin-like [Source:NCBI gene;Acc:106944990]	Mating Preference-ii	none	yes: limma	-2.398097852	0.028279823	0.018	-0.787154311	0.442066165	0.475	0.541223508	0.595595838	0.598	non-significant	-0.688206443	-0.687450351	0.586329775
ENSPLAG00000007543	NA	presenilins-associated rhomboid-like protein	Mating Preference-ii	none	yes: limma	-2.396822188	0.028352797	0.01	0.067843319	0.94670471	0.948	0.971286814	0.345448425	0.279	non-significant	-0.359782325	-0.406471068	0.352430182
ENSPLAG00000008497	hmgb1a	high mobility group box 1 [Source:NCBI gene;Acc:106952381]	Mating Preference-ii	none	yes: limma	-2.396318691	0.028381647	0.049	-1.030047855	0.317471098	0.406	0.260030773	0.798061324	0.832	non-significant	-0.74980791	-0.498251068	0.776202609
ENSPLAG00000004402	CAMK2N1	calcium/calmodulin-dependent protein kinase II inhibitor 2-like [Source:NCBI gene;Acc:106955127]	Mating Preference-ii	none	yes: limma	-2.395714117	0.028416326	0.021	1.120602192	0.278093282	0.308	0.044470023	0.965064217	0.965	non-significant	-0.32366375	-0.075900906	0.524509119
ENSPLAG00000003520	NA	ubiquitin-conjugating enzyme E2 E1-like [Source:NCBI gene;Acc:106939562]	Mating Preference-ii	none	yes: limma	-2.395064031	0.02845366	0.003	0.829341992	0.418444683	0.297	1.239627202	0.232478642	0.121	non-significant	-0.671110365	-0.479575089	0.47592081
ENSPLAG00000016438	NA	NA	Mating Preference-ii	none	yes: limma	-2.393224774	0.028559537	0.007	0.590624189	0.562569965	0.548	1.262061026	0.224498836	0.177	non-significant	-0.239430055	-0.35316013	0.458530688
ENSPLAG00000001316	si:ch211-13k12.2	RNA polymerase II elongation factor ELL2-like [Source:NCBI gene;Acc:106953774]	Mating Preference-ii	none	yes: limma	-2.391413434	0.028664167	0.02	0.918506296	0.371247699	0.382	1.766584844	0.095814004	0.088	non-significant	-0.635015636	-0.607637157	0.49166106
ENSPLAG00000013273	smyd5	SMYD family member 5 [Source:NCBI gene;Acc:106956412]	Mating Preference-ii	black	yes: limma & WGCNA	-2.388693104	0.028821981	0.038	-1.620613971	0.123564716	0.147	1.568616873	0.135739365	0.146	non-significant	-0.807356819	-0.620407783	0.717962403
ENSPLAG00000015255	NA	NA	Mating Preference-ii	blue	yes: limma & WGCNA	-2.386477226	0.028951131	0.037	-1.757842414	0.096828248	0.118	2.284763141	0.035887729	0.038	significant	-0.690417637	-0.871773386	0.655069901
ENSPLAG00000016958	si:dkey-175g6.2	ABC transporter F family member 4-like [Source:NCBI gene;Acc:106936257]	Mating Preference-ii	none	yes: limma	-2.384773174	0.029050819	0.027	0.017513228	0.986231802	0.992	0.109404939	0.914202649	0.924	non-significant	-0.221522564	-0.085366723	0.514246041
ENSPLAG00000015470	map1lc3b	microtubule associated protein 1 light chain 3 beta [Source:NCBI gene;Acc:106949634]	Mating Preference-ii	none	yes: limma	-2.383111017	0.029148366	0.02	0.188554414	0.852682496	0.866	1.624473585	0.123247315	0.11	non-significant	-0.725289673	-0.351886067	0.585835411
ENSPLAG00000013039	trak2	trafficking kinesin-binding protein 2-like [Source:NCBI gene;Acc:106964409]	Mating Preference-ii	blue	yes: limma & WGCNA	-2.382761636	0.029168909	0.013	-1.662017999	0.114900945	0.087	0.868844577	0.397411213	0.37	non-significant	-0.588590087	-0.846489045	0.588102732
ENSPLAG00000006011	cpne8	copine-8-like [Source:NCBI gene;Acc:106952463]	Mating Preference-ii	none	yes: limma	-2.380648167	0.029293468	0.019	-0.21775245	0.830223357	0.782	0.087380092	0.931422503	0.925	non-significant	-0.240053456	-0.279010328	0.454964136
ENSPLAG00000014647	wdr83	WD repeat domain 83 [Source:NCBI gene;Acc:106934871]	Mating Preference-ii	black	yes: limma & WGCNA	-2.379320575	0.029371965	0.025	-1.318296659	0.204952477	0.213	1.195261048	0.24890484	0.269	non-significant	-0.89494329	-0.674943927	0.663649526
ENSPLAG00000012917	rflna	filamin-interacting protein FAM101A [Source:NCBI gene;Acc:106945123]	Mating Preference-ii	blue	yes: limma & WGCNA	-2.376052934	0.029566013	0.044	-2.087061104	0.052306819	0.069	0.774308554	0.449716627	0.473	non-significant	-0.589675903	-0.832053616	0.601550742
ENSPLAG00000016670	PPP1R1B	protein phosphatase 1 regulatory subunit 1B-like [Source:NCBI gene;Acc:106949713]	Mating Preference-ii	none	yes: limma	-2.375496707	0.029599164	0.015	-0.767515576	0.453340989	0.449	1.238732878	0.232801263	0.204	non-significant	-0.459663495	-0.70055888	0.658917421
ENSPLAG00000018020	NA	NA	Mating Preference-ii	none	yes: limma	-2.375305094	0.029610592	0.011	0.931174696	0.364844986	0.35	1.768681988	0.095452597	0.072	non-significant	-0.466343554	-0.279278604	0.491345209
ENSPLAG00000016981	nudcd3	NudC domain containing 3 [Source:NCBI gene;Acc:106948128]	Mating Preference-ii	none	yes: limma	-2.371222232	0.029855084	0.042	-1.747019999	0.098737362	0.132	1.335998973	0.199709243	0.247	non-significant	-0.59335291	-0.479849642	0.638640452
ENSPLAG00000003635	sord	sorbitol dehydrogenase [Source:NCBI gene;Acc:106961239]	Mating Preference-ii	none	yes: limma	-2.367276067	0.030093186	0.019	-1.220486865	0.238998224	0.223	1.008191454	0.32793919	0.323	non-significant	-0.554451687	-0.726215296	0.697863905
ENSPLAG00000011462	cpn1	carboxypeptidase N subunit 1 [Source:NCBI gene;Acc:106948317]	Mating Preference-ii	none	yes: limma	-2.366819815	0.03012083	0.026	0.018413328	0.985524262	0.986	0.45383897	0.655865201	0.673	non-significant	-0.750208018	-0.324452464	0.476588228
ENSPLAG00000019566	C12orf57	chromosome unknown open reading frame	Mating Preference-ii	none	yes: limma	-2.36579657	0.030182913	0.02	1.124249131	0.27658664	0.29	0.948538885	0.356560348	0.354	non-significant	-0.375533956	-0.099426256	0.485517796
ENSPLAG00000011802	rragcb	Ras-related GTP binding Cb [Source:ZFIN;Acc:ZDB-GENE-070705-380]	Mating Preference-ii	none	yes: limma	-2.36362884	0.03031483	0.033	-0.884418628	0.388851062	0.444	1.74792613	0.099082523	0.123	non-significant	-0.781987445	-0.640398324	0.610233838
ENSPLAG00000000661	prtfdc1	hypoxanthine-guanine phosphoribosyltransferase-like [Source:NCBI gene;Acc:106962268]	Mating Preference-ii	none	yes: limma	-2.362025386	0.030412756	0.047	-1.612933667	0.125231551	0.179	0.47499831	0.641023102	0.661	non-significant	-0.463754662	-0.375391159	0.746328774
ENSPLAG00000004038	usp12b	ubiquitin carboxyl-terminal hydrolase 12-like [Source:NCBI gene;Acc:106934565]	Mating Preference-ii	none	yes: limma	-2.359712536	0.030554527	0.025	0.502292037	0.62192857	0.645	0.779084048	0.446975618	0.442	non-significant	-0.459141576	-0.480625049	0.587150151
ENSPLAG00000022952	ccdc32	coiled-coil domain containing 32 [Source:NCBI gene;Acc:106954633]	Mating Preference-ii	black & greenyellow	yes: limma & WGCNA	-2.359095845	0.030592432	0.035	-0.98148792	0.340163075	0.394	0.994044099	0.334575672	0.412	non-significant	-0.805788703	-0.643393137	0.827301755
ENSPLAG00000022719	CAPNS1	calpain small subunit 1-like [Source:NCBI gene;Acc:106961391]	Mating Preference-ii	none	yes: limma	-2.358788104	0.030611365	0.018	-0.297221268	0.769911439	0.766	0.986882457	0.337971025	0.288	non-significant	-0.441196323	-0.463367769	0.422398476
ENSPLAG00000002635	NA	NA	Mating Preference-ii	none	yes: limma	-2.355757476	0.030798394	0.028	0.300992317	0.767083457	0.741	0.899241959	0.381477363	0.38	non-significant	-0.674760652	-0.260836556	0.314306253
ENSPLAG00000009821	DDX39A	ATP-dependent RNA helicase DDX39A [Source:NCBI gene;Acc:106957015]	Mating Preference-ii	none	yes: limma	-2.355563323	0.030810412	0.021	-0.67278523	0.510158286	0.523	1.566972762	0.136122716	0.104	non-significant	-0.567894999	-0.677273524	0.27438383
ENSPLAG00000001969	fryl	furry homolog	Mating Preference-ii	none	yes: limma	-2.353108385	0.030962752	0.039	-0.592127787	0.561585818	0.565	0.696222386	0.495993858	0.508	non-significant	-0.568569681	-0.616223409	0.708883405
ENSPLAG00000013528	slc18a2	solute carrier family 18 member A2 [Source:NCBI gene;Acc:106964380]	Mating Preference-ii	none	yes: limma	-2.35034964	0.031134785	0.042	-2.170228395	0.044500654	0.071	-0.573409367	0.574110906	0.564	non-significant	-0.649768095	-0.658787951	0.700822739
ENSPLAG00000020559	fam210b	family with sequence similarity 210 member B [Source:ZFIN;Acc:ZDB-GENE-050913-122]	Mating Preference-ii	none	yes: limma	-2.3493593	0.031196759	0.042	-0.417130065	0.681821777	0.671	2.299947536	0.034825484	0.06	non-significant	-0.585198705	-0.656053657	0.770657337
ENSPLAG00000010610	NA	NA	Mating Preference-ii	none	yes: limma	-2.348825381	0.031230219	0.033	0.182703244	0.857199603	0.861	-0.328771991	0.746469529	0.745	non-significant	-0.379696832	-0.45877501	0.341524524
ENSPLAG00000015452	itgb5	integrin subunit beta 5 [Source:NCBI gene;Acc:106947583]	Mating Preference-ii	none	yes: limma	-2.347907849	0.031287798	0.038	-0.146906459	0.884940065	0.903	0.380725481	0.708270682	0.73	non-significant	-0.129083583	-0.304935895	0.57481048
ENSPLAG00000002467	slc30a8	zinc transporter 8-like [Source:NCBI gene;Acc:106942050]	Mating Preference-ii	none	yes: limma	-2.345018495	0.031469765	0.033	0.390859954	0.70077278	0.727	1.722161204	0.103755404	0.12	non-significant	-0.31574542	-0.082389426	0.280284858
ENSPLAG00000005994	NA	somatostatin-like receptor F_48D10.1 [Source:NCBI gene;Acc:106964646]	Mating Preference-ii	none	yes: limma	-2.34473254	0.031487827	0.022	-0.6346936	0.534107305	0.546	0.164912273	0.871019229	0.867	non-significant	-0.423177164	-0.255250363	0.534763391
ENSPLAG00000011846	mus81	MUS81 structure-specific endonuclease subunit [Source:NCBI gene;Acc:106956943]	Mating Preference-ii	none	yes: limma	-2.340384665	0.031763661	0.006	0.983998312	0.338962805	0.277	0.617883241	0.545098277	0.512	non-significant	-0.283328672	-0.024655529	0.398681677
ENSPLAG00000010980	pmvk	phosphomevalonate kinase [Source:NCBI gene;Acc:106940011]	Mating Preference-ii	none	yes: limma	-2.340312939	0.031768231	0.038	0.727621245	0.476782787	0.509	0.382873094	0.706707952	0.755	non-significant	-0.535360756	-0.080271123	0.464004469
ENSPLAG00000005293	NA	urotensin-2 receptor-like [Source:NCBI gene;Acc:106959279]	Mating Preference-ii	none	yes: limma	-2.336282307	0.032025987	0.021	0.308876627	0.761181825	0.734	0.849221531	0.407927204	0.386	non-significant	-0.455356841	-0.417945006	0.433995901
ENSPLAG00000009520	clpxb	caseinolytic mitochondrial matrix peptidase chaperone subunit X [Source:NCBI gene;Acc:106947728]	Mating Preference-ii	none	yes: limma	-2.335994545	0.032044464	0.022	-1.983264922	0.063790594	0.043	2.151641432	0.046574288	0.018	significant	-0.656294847	-0.653720314	0.50002245
ENSPLAG00000002106	NA	1-phosphatidylinositol 4	Mating Preference-ii	none	yes: limma	-2.331723368	0.032319881	0.018	-1.458756008	0.162925536	0.12	-0.372231926	0.7144642	0.702	non-significant	-0.491018055	-0.563609306	0.645771057
ENSPLAG00000006438	ldlrap1b	low density lipoprotein receptor adaptor protein 1 [Source:NCBI gene;Acc:106948402]	Mating Preference-ii	none	yes: limma	-2.330614099	0.032391771	0.007	-0.391149072	0.700563074	0.645	1.925290164	0.071631433	0.036	non-significant	-0.496733492	-0.449619649	0.53057303
ENSPLAG00000004415	zgc:85858	stress-associated endoplasmic reticulum protein 1-like [Source:NCBI gene;Acc:106958340]	Mating Preference-ii	blue	yes: limma & WGCNA	-2.330526475	0.032397456	0.041	-1.701377182	0.10715322	0.149	2.77594807	0.013221707	0.008	significant	-0.692410465	-0.827987701	0.59125513
ENSPLAG00000017249	her4.2	transcription factor HES-5-like [Source:NCBI gene;Acc:106944896]	Mating Preference-ii	none	yes: limma	-2.330260319	0.03241473	0.041	0.199520588	0.844230903	0.881	1.21578036	0.241200398	0.301	non-significant	-0.536196483	-0.330396737	0.609578259
ENSPLAG00000014556	phactr3b	phosphatase and actin regulator 3-like [Source:NCBI gene;Acc:106938525]	Mating Preference-ii	none	yes: limma	-2.328727252	0.032514396	0.041	-0.849134626	0.407646682	0.441	0.724990387	0.478627884	0.467	non-significant	-0.660096109	-0.339191814	0.7409464
ENSPLAG00000018430	CSNK2B	casein kinase II subunit beta [Source:NCBI gene;Acc:106958853]	Mating Preference-ii	none	yes: limma	-2.327467059	0.032596536	0.039	-1.305085344	0.209314094	0.208	0.229975922	0.82094116	0.833	non-significant	-0.405813823	-0.70136498	0.593481592
ENSPLAG00000023964	polr2m	RNA polymerase II subunit M [Source:NCBI gene;Acc:106958535]	Mating Preference-ii	none	yes: limma	-2.325627167	0.03271681	0.014	-0.339294329	0.738557987	0.747	1.269363529	0.22194794	0.136	non-significant	-0.721752988	-0.401351445	0.634999773
ENSPLAG00000023832	NA	E3 ubiquitin-protein ligase KCMF1-like [Source:NCBI gene;Acc:106962029]	Mating Preference-ii	none	yes: limma	-2.325529256	0.032723222	0.036	-1.121393198	0.277765981	0.31	1.710561211	0.105920985	0.12	non-significant	-0.543956689	-0.464611325	0.60124199
ENSPLAG00000012529	NA	NA	Mating Preference-ii	blue	yes: limma & WGCNA	-2.325262567	0.032740693	0.035	-1.639957313	0.119450151	0.133	1.999216669	0.062354769	0.073	non-significant	-0.67882453	-0.845645123	0.589809769
ENSPLAG00000006295	nr2f6b	nuclear receptor subfamily 2 group F member 6 [Source:NCBI gene;Acc:106953036]	Mating Preference-ii	none	yes: limma	-2.32510885	0.032750767	0.027	0.959233377	0.350933222	0.327	0.652235968	0.523244202	0.548	non-significant	-0.1417274	-0.02003802	0.268089288
ENSPLAG00000021685	trpm2	transient receptor potential cation channel subfamily M member 2-like [Source:NCBI gene;Acc:106948032]	Mating Preference-ii	none	yes: limma	-2.321503048	0.032987908	0.037	-1.303344558	0.209894229	0.212	2.47786709	0.024384939	0.04	significant	-0.448818569	-0.658964509	0.745592404
ENSPLAG00000004159	btf3l4	transcription factor BTF3 homolog 4-like [Source:NCBI gene;Acc:106939521]	Mating Preference-ii	black	yes: limma & WGCNA	-2.320800994	0.033034265	0.044	-1.485212606	0.155859215	0.199	0.741604409	0.468766137	0.518	non-significant	-0.905637607	-0.710979068	0.640516171
ENSPLAG00000011393	phactr4b	phosphatase and actin regulator 4B-like [Source:NCBI gene;Acc:106956469]	Mating Preference-ii	none	yes: limma	-2.316751631	0.033302837	0.022	-1.097296676	0.287865331	0.272	0.834460876	0.415955836	0.403	non-significant	-0.394118122	-0.516427219	0.730096422
ENSPLAG00000005765	scrt2	transcriptional repressor scratch 1-like [Source:NCBI gene;Acc:106952828]	Mating Preference-ii	blue	yes: limma & WGCNA	-2.314962623	0.033422139	0.021	-1.536740502	0.142824383	0.141	1.540100795	0.142518786	0.141	non-significant	-0.520949024	-0.80762465	0.605485934
ENSPLAG00000002735	dnajb1b	DnaJ heat shock protein family (Hsp40) member B1 [Source:NCBI gene;Acc:106945991]	Mating Preference-ii	none	yes: limma	-2.31465538	0.033442668	0.031	-0.971836803	0.344805107	0.303	-0.536390463	0.598856391	0.556	non-significant	-0.559739557	-0.371034067	0.465324837
ENSPLAG00000008191	il13ra2	interleukin 13 receptor subunit alpha 2 [Source:NCBI gene;Acc:106946343]	Mating Preference-ii	none	yes: limma	-2.313793792	0.033500299	0.027	0.598545868	0.557395237	0.463	2.021043835	0.059831062	0.064	non-significant	-0.372290608	-0.487541669	0.483750355
ENSPLAG00000020679	pbld	phenazine biosynthesis like protein domain containing [Source:NCBI gene;Acc:106964179]	Mating Preference-ii	none	yes: limma	-2.313127153	0.033544954	0.042	0.509418712	0.617030615	0.619	1.978019295	0.064897304	0.091	non-significant	-0.579965194	-0.61282671	0.397471298
ENSPLAG00000012197	agpat3	1-acylglycerol-3-phosphate O-acyltransferase 3 [Source:NCBI gene;Acc:106950300]	Mating Preference-ii	none	yes: limma	-2.309863103	0.033764396	0.029	0.24649403	0.808262005	0.791	0.295032297	0.771654182	0.742	non-significant	-0.515911456	-0.437851025	0.432777304
ENSPLAG00000006472	maco1b	macoilin 1 [Source:NCBI gene;Acc:106948401]	Mating Preference-ii	blue	yes: limma & WGCNA	-2.30912848	0.033813969	0.025	-1.658438745	0.11562879	0.093	1.268013472	0.222417823	0.234	non-significant	-0.762420116	-0.801448723	0.730462596
ENSPLAG00000004143	txndc12	thioredoxin domain containing 12 [Source:NCBI gene;Acc:106939519]	Mating Preference-ii	black & greenyellow	yes: limma & WGCNA	-2.309038306	0.033820058	0.044	-0.755112966	0.460551864	0.511	0.695965945	0.496150298	0.539	non-significant	-0.818087927	-0.621552039	0.873663041
ENSPLAG00000020858	NA	NA	Mating Preference-ii	none	yes: limma	-2.308216612	0.033875596	0.039	0.280377889	0.782582864	0.807	1.707522564	0.106494698	0.129	non-significant	-0.570866132	-0.596105067	0.56002492
ENSPLAG00000010160	YAF2	YY1-associated factor 2-like [Source:NCBI gene;Acc:106965280]	Mating Preference-ii	none	yes: limma	-2.306290438	0.034006119	0.034	-0.239483166	0.813604581	0.87	1.461832938	0.16259655	0.209	non-significant	-0.465493683	-0.372495138	0.579323783
ENSPLAG00000007929	NA	interleukin-31 receptor subunit alpha-like [Source:NCBI gene;Acc:106947786]	Mating Preference-ii	none	yes: limma	-2.305965357	0.034028193	0.027	-1.003102382	0.329925896	0.308	1.974298667	0.065353099	0.079	non-significant	-0.432254016	-0.592253919	0.583667174
ENSPLAG00000004649	mrps30	mitochondrial ribosomal protein S30 [Source:NCBI gene;Acc:106953104]	Mating Preference-ii	none	yes: limma	-2.30271466	0.034249665	0.016	-0.429308865	0.673108879	0.683	0.126510572	0.900858675	0.884	non-significant	-0.761010429	-0.404054328	0.579299119
ENSPLAG00000013856	NA	chromosome unknown open reading frame	Mating Preference-ii	black	yes: limma & WGCNA	-2.302526371	0.034262534	0.039	-0.884751784	0.388676372	0.453	0.388169852	0.702859505	0.714	non-significant	-0.848257643	-0.639807381	0.660206388
ENSPLAG00000022723	NA	anthrax toxin receptor 1-like [Source:NCBI gene;Acc:106938132]	Mating Preference-ii	none	yes: limma	-2.301944046	0.034302363	0.041	0.481635567	0.636228052	0.631	0.560489354	0.582687106	0.595	non-significant	-0.379048177	-0.320683675	0.175998704
ENSPLAG00000019862	cnot6l	CCR4-NOT transcription complex subunit 6 like [Source:NCBI gene;Acc:106946762]	Mating Preference-ii	none	yes: limma	-2.30029694	0.034415254	0.029	-0.774348338	0.449398265	0.416	1.243978503	0.230913889	0.223	non-significant	-0.400076936	-0.606506568	0.599182934
ENSPLAG00000000250	wash1	WAS protein family homolog 1-like [Source:NCBI gene;Acc:106954929]	Mating Preference-ii	none	yes: limma	-2.298994605	0.03450476	0.01	-1.294148295	0.21298006	0.172	1.288288812	0.21544261	0.168	non-significant	-0.626130462	-0.577406387	0.64579834
ENSPLAG00000015722	eya2	eyes absent homolog 2-like [Source:NCBI gene;Acc:106952136]	Mating Preference-ii	none	yes: limma	-2.298257747	0.034555498	0.036	0.172623254	0.86499325	0.875	-0.570832776	0.575816002	0.628	non-significant	-0.57578796	-0.107892641	0.312052357
ENSPLAG00000009472	NA	NA	Mating Preference-ii	none	yes: limma	-2.297642914	0.034597886	0.03	-0.621291615	0.542678641	0.542	0.756248468	0.460176446	0.487	non-significant	-0.627519269	-0.229165427	0.574213105
ENSPLAG00000013103	triap1	TP53 regulated inhibitor of apoptosis 1 [Source:NCBI gene;Acc:106937095]	Mating Preference-ii	none	yes: limma	-2.295719699	0.034730792	0.036	-0.559033803	0.583454369	0.617	0.07467927	0.941369036	0.94	non-significant	-0.679435367	-0.446149508	0.543818791
ENSPLAG00000001160	skp1	S-phase kinase associated protein 1 [Source:NCBI gene;Acc:106935269]	Mating Preference-ii	none	yes: limma	-2.29374212	0.03486795	0.014	-1.099332088	0.287001931	0.276	0.789883366	0.440815518	0.447	non-significant	-0.76607274	-0.55489256	0.724780778
ENSPLAG00000012324	NA	glutathione S-transferase-like [Source:NCBI gene;Acc:106964577]	Mating Preference-ii	none	yes: limma	-2.292579622	0.034948811	0.049	-0.11616425	0.908888385	0.927	-0.565260319	0.579512572	0.582	non-significant	-0.663092283	-0.418955647	0.40897271
ENSPLAG00000003593	C11orf49	chromosome unknown open reading frame	Mating Preference-ii	none	yes: limma	-2.292383737	0.034962454	0.018	-0.742921111	0.467707968	0.435	0.314905469	0.756786134	0.76	non-significant	-0.616560045	-0.452095495	0.684840319
ENSPLAG00000019851	SPRED2	sprouty related EVH1 domain containing 2 [Source:HGNC Symbol;Acc:HGNC:17722]	Mating Preference-ii	none	yes: limma	-2.287815929	0.035281991	0.011	-1.685096283	0.110301698	0.076	1.198481877	0.247683202	0.167	non-significant	-0.539268485	-0.74163251	0.59107564
ENSPLAG00000022046	csrnp1a	cysteine and serine rich nuclear protein 1 [Source:NCBI gene;Acc:106934652]	Mating Preference-ii	none	yes: limma	-2.28674906	0.035357013	0.037	-0.934334202	0.363259929	0.359	-0.239144128	0.813942954	0.803	non-significant	-0.470794393	-0.258710216	0.445331724
ENSPLAG00000022287	eif1	eukaryotic translation initiation factor 1b [Source:NCBI gene;Acc:106937486]	Mating Preference-ii	black	yes: limma & WGCNA	-2.285553481	0.035441263	0.04	-2.090045953	0.052006301	0.065	1.180149107	0.254698216	0.266	non-significant	-0.890488235	-0.706660936	0.754991235
ENSPLAG00000019490	NA	NA	Mating Preference-ii	none	yes: limma	-2.285424483	0.035450364	0.033	-1.32598551	0.202447409	0.208	0.761056317	0.457377441	0.478	non-significant	-0.396828513	-0.732446588	0.473021222
ENSPLAG00000003999	pgrmc1	progesterone receptor membrane component 1 [Source:NCBI gene;Acc:106941924]	Mating Preference-ii	none	yes: limma	-2.28115356	0.035752922	0.04	-0.549170007	0.590055272	0.639	0.380986411	0.708080742	0.743	non-significant	-0.797860245	-0.507852395	0.624013622
ENSPLAG00000023087	pqbp1	polyglutamine binding protein 1 [Source:NCBI gene;Acc:106954596]	Mating Preference-ii	black	yes: limma & WGCNA	-2.277665392	0.036001807	0.042	-1.96092148	0.066542129	0.052	0.340433993	0.737831275	0.772	non-significant	-0.804661997	-0.70912735	0.783013906
ENSPLAG00000015918	SOX10	transcription factor Sox-10-like [Source:NCBI gene;Acc:106960365]	Mating Preference-ii	none	yes: limma	-2.277581473	0.036007814	0.043	1.272989639	0.220215404	0.23	0.811318304	0.428747276	0.455	non-significant	-0.070336168	-0.317144738	0.457077101
ENSPLAG00000022776	si:ch211-137a8.4	si:ch211-137a8.4 [Source:ZFIN;Acc:ZDB-GENE-030131-3742]	Mating Preference-ii	none	yes: limma	-2.275120838	0.036184378	0.045	-0.676102045	0.508102254	0.515	0.903959947	0.379043168	0.398	non-significant	-0.423066877	-0.477827486	0.659853954
ENSPLAG00000016620	PURB	purine rich element binding protein B [Source:NCBI gene;Acc:106948137]	Mating Preference-ii	none	yes: limma	-2.27443839	0.036233489	0.028	-1.212297143	0.242036254	0.266	1.143329567	0.269241555	0.284	non-significant	-0.52425245	-0.586794694	0.594413744
ENSPLAG00000019886	dqx1	DEAQ-box RNA dependent ATPase 1 [Source:NCBI gene;Acc:106956745]	Mating Preference-ii	none	yes: limma	-2.272626988	0.036364144	0.027	0.461378327	0.650396288	0.633	0.650095427	0.524591464	0.537	non-significant	-0.282194342	-0.050196171	0.334136693
ENSPLAG00000018892	NA	desmoglein-2-like [Source:NCBI gene;Acc:106958827]	Mating Preference-ii	none	yes: limma	-2.271692149	0.036431745	0.039	0.397281014	0.696121297	0.715	2.393333063	0.028911826	0.018	significant	-0.344693866	-0.508649519	0.330730019
ENSPLAG00000009035	sqor	sulfide quinone oxidoreductase [Source:NCBI gene;Acc:106935787]	Mating Preference-ii	none	yes: limma	-2.271353226	0.036456282	0.047	0.471709753	0.643152647	0.651	-0.029549758	0.97678109	0.985	non-significant	-0.355973774	0.013719545	0.389619299
ENSPLAG00000014844	tmem64	transmembrane protein 64 [Source:NCBI gene;Acc:106946256]	Mating Preference-ii	none	yes: limma	-2.270231787	0.03653758	0.014	-0.466441838	0.646841563	0.519	2.432119484	0.026744401	0.02	significant	-0.675629909	-0.552218966	0.50517128
ENSPLAG00000017406	naa35	N-alpha-acetyltransferase 35	Mating Preference-ii	greenyellow	yes: limma & WGCNA	-2.26817467	0.036687148	0.044	-1.447295522	0.166067295	0.188	0.994089209	0.334554362	0.346	non-significant	-0.687153378	-0.492943835	0.908149629
ENSPLAG00000002492	rae1	ribonucleic acid export 1 [Source:NCBI gene;Acc:106953267]	Mating Preference-ii	black	yes: limma & WGCNA	-2.264084444	0.036986227	0.011	-0.651563474	0.523424903	0.511	1.328466801	0.202130477	0.165	non-significant	-0.82923265	-0.600670601	0.724904396
ENSPLAG00000011007	TNFRSF19	TNF receptor superfamily member 19 [Source:NCBI gene;Acc:106945120]	Mating Preference-ii	none	yes: limma	-2.26280179	0.037080481	0.044	0.020714968	0.983715074	0.982	0.260687001	0.797563784	0.818	non-significant	-0.558448474	-0.105249976	0.294197169
ENSPLAG00000004620	NA	NA	Mating Preference-ii	none	yes: limma	-2.262640728	0.037092332	0.032	0.360870891	0.722656914	0.702	0.899957849	0.381107333	0.432	non-significant	-0.426693206	-0.281246481	0.459346294
ENSPLAG00000010510	NA	NA	Mating Preference-ii	none	yes: limma	-2.257453057	0.037475927	0.027	0.548574025	0.590455306	0.58	0.950275818	0.355703295	0.362	non-significant	-0.392706486	0.002422705	0.419309823
ENSPLAG00000005867	nup35	nucleoporin 35 [Source:NCBI gene;Acc:106946410]	Mating Preference-ii	none	yes: limma	-2.256458629	0.037549878	0.034	-0.590666809	0.562542056	0.612	1.603525163	0.127812695	0.139	non-significant	-0.586801929	-0.617593769	0.627077237
ENSPLAG00000014321	cnppd1	cyclin Pas1/PHO80 domain containing 1 [Source:NCBI gene;Acc:106950956]	Mating Preference-ii	none	yes: limma	-2.254343781	0.037707598	0.034	-1.040135038	0.312896067	0.343	1.782954001	0.093024591	0.078	non-significant	-0.776383117	-0.570237902	0.66391824
ENSPLAG00000004384	kif26ab	kinesin family member 26A [Source:NCBI gene;Acc:106948487]	Mating Preference-ii	none	yes: limma	-2.252048189	0.037879492	0.039	-0.075322453	0.940840541	0.923	0.089174833	0.930017873	0.929	non-significant	-0.197946234	-0.521013472	0.41265564
ENSPLAG00000009999	tcf3b	transcription factor E2-alpha-like [Source:NCBI gene;Acc:106959275]	Mating Preference-ii	none	yes: limma	-2.251677326	0.03790733	0.018	-0.688508203	0.5004541	0.484	0.718908149	0.482268958	0.446	non-significant	-0.316684508	-0.653488777	0.619564006
ENSPLAG00000017591	aldh9a1a.1	aldehyde dehydrogenase 9 family member A1 [Source:NCBI gene;Acc:106936229]	Mating Preference-ii	black	yes: limma & WGCNA	-2.245452458	0.038377429	0.028	-0.731015922	0.474760262	0.491	0.777720176	0.447757384	0.459	non-significant	-0.840005975	-0.582888043	0.633006235
ENSPLAG00000020066	zgc:77375	cat eye syndrome critical region protein 5-like [Source:NCBI gene;Acc:106948089]	Mating Preference-ii	none	yes: limma	-2.24380705	0.038502589	0.024	-0.615856538	0.546175887	0.539	0.841928468	0.411881375	0.407	non-significant	-0.5544789	-0.371742944	0.732845097
ENSPLAG00000022219	NA	G-patch domain containing 2 [Source:NCBI gene;Acc:106957326]	Mating Preference-ii	none	yes: limma	-2.243685552	0.038511846	0.033	-1.312419831	0.206883697	0.197	1.423115743	0.173360553	0.138	non-significant	-0.270951255	-0.612057917	0.637020564
ENSPLAG00000007705	NA	uncharacterized LOC106941157 [Source:NCBI gene;Acc:106941157]	Mating Preference-ii	none	yes: limma	-2.242377303	0.038611651	0.031	-0.271373468	0.78938313	0.756	-0.072897575	0.942765194	0.943	non-significant	-0.071787115	-0.3269778	0.391507968
ENSPLAG00000005510	rpp21	ribonuclease P protein subunit p21-like [Source:NCBI gene;Acc:106955778]	Mating Preference-ii	none	yes: limma	-2.238947309	0.038874459	0.039	0.971846566	0.344800389	0.347	1.940705331	0.069600682	0.091	non-significant	-0.647571194	-0.377239966	0.378090461
ENSPLAG00000010623	tlcd4b	transmembrane protein 56-B-like [Source:NCBI gene;Acc:106935056]	Mating Preference-ii	none	yes: limma	-2.238719097	0.038892004	0.023	0.762714714	0.456123937	0.438	1.613732167	0.125570577	0.111	non-significant	-0.389494891	-0.518125475	0.554797456
ENSPLAG00000022523	NA	NA	Mating Preference-ii	none	yes: limma	-2.236674081	0.039049547	0.031	-0.701229456	0.49268128	0.508	0.114420179	0.91028737	0.918	non-significant	-0.431241286	-0.4155811	0.283949179
ENSPLAG00000014968	hdac12	histone deacetylase 12 [Source:ZFIN;Acc:ZDB-GENE-131121-613]	Mating Preference-ii	none	yes: limma	-2.236501902	0.039062838	0.043	-0.46759345	0.646034321	0.685	1.403288485	0.179094361	0.188	non-significant	-0.162333402	-0.145287546	0.482106099
ENSPLAG00000007809	palld	palladin	Mating Preference-ii	none	yes: limma	-2.233138984	0.039323275	0.039	-0.164459961	0.871315499	0.887	0.866268574	0.398781426	0.423	non-significant	-0.24679874	-0.408332429	0.329116232
ENSPLAG00000021065	g6pc3	glucose-6-phosphatase catalytic subunit 3 [Source:NCBI gene;Acc:106946749]	Mating Preference-ii	none	yes: limma	-2.229812103	0.039582501	0.036	-0.259030838	0.798732858	0.804	1.063605042	0.302847057	0.317	non-significant	-0.398634026	-0.560817882	0.453861133
ENSPLAG00000017913	mgat5	alpha-1	Mating Preference-ii	none	yes: limma	-2.227204986	0.039786747	0.023	-1.293833756	0.213086233	0.185	1.015612907	0.324495368	0.276	non-significant	-0.566772658	-0.520019902	0.597181302
ENSPLAG00000004993	NA	lethal(2) giant larvae protein homolog 2-like [Source:NCBI gene;Acc:106940260]	Mating Preference-ii	none	yes: limma	-2.224736873	0.039981	0.032	0.48894469	0.631150978	0.613	1.199528975	0.247287035	0.253	non-significant	-0.228428423	-0.371741933	0.145829685
ENSPLAG00000015365	cmc1	C-X9-C motif containing 1 [Source:NCBI gene;Acc:106935548]	Mating Preference-ii	none	yes: limma	-2.221759348	0.040216513	0.027	1.675875755	0.1121199	0.104	0.704737014	0.490815932	0.511	non-significant	-0.304804159	-0.02525641	0.408390597
ENSPLAG00000003522	NA	zinc finger protein OZF-like [Source:NCBI gene;Acc:106943973]	Mating Preference-ii	none	yes: limma	-2.215789294	0.040692592	0.03	1.011879902	0.325831327	0.315	1.55668842	0.138541447	0.11	non-significant	-0.278453167	-0.09327566	0.212977186
ENSPLAG00000015675	NA	peroxisomal biogenesis factor 26 [Source:NCBI gene;Acc:106957548]	Mating Preference-ii	none	yes: limma	-2.210881925	0.041087819	0.028	-0.039258743	0.969143072	0.975	1.598711804	0.12888177	0.11	non-significant	-0.339055044	-0.513471329	0.256899904
ENSPLAG00000002289	NA	NA	Mating Preference-ii	none	yes: limma	-2.207657542	0.041349428	0.014	-1.009777332	0.326808846	0.312	1.667155127	0.114375025	0.081	non-significant	-0.251474477	-0.483624277	0.377930752
ENSPLAG00000004118	NA	cytochrome P450 2G1-like [Source:NCBI gene;Acc:106947480]	Mating Preference-ii	none	yes: limma	-2.205539581	0.041522103	0.048	0.951256658	0.354850398	0.374	0.939950042	0.360819226	0.405	non-significant	-0.733977963	-0.230585138	0.311749389
ENSPLAG00000014089	NA	solute carrier family 12 member 2-like [Source:NCBI gene;Acc:106962440]	Mating Preference-ii	none	yes: limma	-2.199348782	0.042030652	0.048	2.147743306	0.046498387	0.056	0.592699938	0.561428761	0.567	non-significant	-0.123644713	0.067477118	0.279484922
ENSPLAG00000011041	tspan9a	tetraspanin-9 [Source:NCBI gene;Acc:106958900]	Mating Preference-ii	none	yes: limma	-2.199089565	0.042052071	0.024	0.301771884	0.766499266	0.738	0.760136338	0.457912219	0.422	non-significant	-0.218434118	-0.435961781	0.544413564
ENSPLAG00000002143	naprt	nicotinate phosphoribosyltransferase [Source:NCBI gene;Acc:106937585]	Mating Preference-ii	none	yes: limma	-2.198351337	0.042113124	0.03	-1.59010654	0.13029878	0.102	0.538594839	0.597368138	0.598	non-significant	-0.494741709	-0.557070374	0.462514311
ENSPLAG00000016563	mcoln3a	mucolipin-3-like [Source:NCBI gene;Acc:106958893]	Mating Preference-ii	none	yes: limma	-2.197863051	0.042153551	0.032	-1.152939385	0.264945245	0.281	0.192363708	0.849808131	0.853	non-significant	-0.395659719	-0.353506189	0.395340221
ENSPLAG00000010201	lemd3	LEM domain containing 3 [Source:NCBI gene;Acc:106959754]	Mating Preference-ii	greenyellow	yes: limma & WGCNA	-2.196509238	0.042265825	0.004	-1.043679287	0.311299867	0.232	1.496762089	0.153364127	0.048	non-significant	-0.599431902	-0.642398898	0.841874897
ENSPLAG00000019964	six9	homeobox protein SIX2-like [Source:NCBI gene;Acc:106939242]	Mating Preference-ii	none	yes: limma	-2.196405224	0.042274463	0.029	0.33491113	0.741803472	0.719	0.406383838	0.689689808	0.659	non-significant	-0.0167867	-0.018516363	0.302058044
ENSPLAG00000005054	foxq1b	forkhead box Q1b [Source:ZFIN;Acc:ZDB-GENE-040426-2090]	Mating Preference-ii	none	yes: limma	-2.192415091	0.042607041	0.037	-0.074303388	0.941639362	0.953	3.07372161	0.0070766	0.016	significant	-0.482890257	-0.591018125	0.456094229
ENSPLAG00000014707	NA	ETS domain-containing protein Elk-1-like [Source:NCBI gene;Acc:106942675]	Mating Preference-ii	none	yes: limma	-2.190941764	0.042730451	0.015	-1.320941646	0.204087967	0.16	1.557296712	0.138397385	0.081	non-significant	-0.730279397	-0.645878006	0.753765347
ENSPLAG00000007780	NA	neural cell adhesion molecule L1-like protein [Source:NCBI gene;Acc:106945157]	Mating Preference-ii	none	yes: limma	-2.189552179	0.042847148	0.033	0.577828684	0.570981557	0.563	1.555608422	0.138797534	0.148	non-significant	-0.614898771	-0.417765267	0.253789131
ENSPLAG00000012805	NA	glutamine-rich protein 1-like [Source:NCBI gene;Acc:106956422]	Mating Preference-ii	greenyellow	yes: limma & WGCNA	-2.188596512	0.042927575	0.005	-0.667147432	0.513663916	0.396	0.65252006	0.52306554	0.433	non-significant	-0.600094967	-0.67333968	0.857164668
ENSPLAG00000010962	dipk1ab	protein FAM69A-like [Source:NCBI gene;Acc:106962906]	Mating Preference-ii	none	yes: limma	-2.186799776	0.043079161	0.033	0.493467039	0.628019115	0.614	2.18309642	0.043812662	0.037	significant	-0.423149513	-0.434396425	0.596554836
ENSPLAG00000016591	NA	NA	Mating Preference-ii	none	yes: limma	-2.184101539	0.043307731	0.031	0.832542718	0.416686152	0.372	-0.159630405	0.875112608	0.865	non-significant	-0.28044591	-0.153128142	0.294238865
ENSPLAG00000018015	ttyh3b	protein tweety homolog 3-like [Source:NCBI gene;Acc:106941535]	Mating Preference-ii	none	yes: limma	-2.183898508	0.043324975	0.023	-1.291146844	0.2139949	0.176	2.218217965	0.040908032	0.028	significant	-0.368034236	-0.610000918	0.607908673
ENSPLAG00000004678	ktn1	kinectin 1 [Source:NCBI gene;Acc:106948481]	Mating Preference-ii	none	yes: limma	-2.183201485	0.043384223	0.028	-1.349638156	0.194893595	0.213	1.152265966	0.265655653	0.239	non-significant	-0.524298217	-0.714019388	0.674882602
ENSPLAG00000018466	NA	NA	Mating Preference-ii	none	yes: limma	-2.181163551	0.043557879	0.044	-0.468135049	0.645654834	0.659	2.279018259	0.036297429	0.055	non-significant	-0.414089479	-0.707877527	0.271816715
ENSPLAG00000023635	plcxd3	PI-PLC X domain-containing protein 3-like [Source:NCBI gene;Acc:106948663]	Mating Preference-ii	none	yes: limma	-2.177598117	0.043863235	0.045	-0.310625477	0.759874797	0.748	0.555497144	0.586018325	0.561	non-significant	-0.283066517	-0.168138461	0.237234334
ENSPLAG00000012138	POC1A	POC1 centriolar protein A [Source:NCBI gene;Acc:106947074]	Mating Preference-ii	none	yes: limma	-2.174566235	0.044124444	0.027	-1.838712788	0.083555462	0.07	1.687843955	0.110275631	0.1	non-significant	-0.633524448	-0.781798213	0.552825052
ENSPLAG00000020186	stx3a	syntaxin-3-like [Source:NCBI gene;Acc:106942324]	Mating Preference-ii	none	yes: limma	-2.173526663	0.044214336	0.046	0.862539699	0.400437222	0.408	0.503829529	0.621050494	0.619	non-significant	-0.359818572	-0.481883151	0.312534118
ENSPLAG00000017887	ccdc127a	coiled-coil domain containing 127 [Source:NCBI gene;Acc:106964249]	Mating Preference-ii	none	yes: limma	-2.17316996	0.044245219	0.022	0.280653959	0.782374656	0.772	0.544963121	0.593079043	0.565	non-significant	-0.597893697	-0.337442144	0.66274483
ENSPLAG00000018921	NA	Na(+)/H(+) exchange regulatory cofactor NHE-RF2-like [Source:NCBI gene;Acc:106962236]	Mating Preference-ii	none	yes: limma	-2.166635409	0.044814494	0.04	0.515987442	0.612532509	0.625	0.960844458	0.350519052	0.379	non-significant	-0.477199601	-0.47460315	0.445425933
ENSPLAG00000003019	si:ch211-150o23.3	uncharacterized LOC106946557 [Source:NCBI gene;Acc:106946557]	Mating Preference-ii	none	yes: limma	-2.166057719	0.044865144	0.049	-1.303564224	0.209820953	0.214	0.764460331	0.455402045	0.433	non-significant	-0.421635614	-0.478109572	0.729306042
ENSPLAG00000003681	pip4k2ca	phosphatidylinositol-5-phosphate 4-kinase type 2 gamma [Source:NCBI gene;Acc:106963998]	Mating Preference-ii	none	yes: limma	-2.161502811	0.045266345	0.048	-0.708296485	0.488393905	0.49	1.871978926	0.079068997	0.067	non-significant	-0.195965924	-0.580184551	0.60040609
ENSPLAG00000010631	akt1s1	AKT1 substrate 1 [Source:NCBI gene;Acc:106965250]	Mating Preference-ii	none	yes: limma	-2.160351911	0.045368238	0.028	0.590280589	0.562794988	0.527	0.37760919	0.710540666	0.689	non-significant	-0.16369317	-0.088186257	0.56911461
ENSPLAG00000021091	si:ch211-106f21.1	si:ch211-106f21.1 [Source:ZFIN;Acc:ZDB-GENE-141216-345]	Mating Preference-ii	none	yes: limma	-2.155229493	0.045824301	0.031	-0.914036532	0.3735248	0.35	-0.227224045	0.823044777	0.836	non-significant	-0.59421741	-0.530208626	0.662715325
ENSPLAG00000015821	prr16	proline rich 16 [Source:ZFIN;Acc:ZDB-GENE-070724-2]	Mating Preference-ii	none	yes: limma	-2.153263895	0.046000418	0.044	-0.615472487	0.546423468	0.568	0.640028333	0.530953682	0.558	non-significant	-0.434131507	-0.545541114	0.606589317
ENSPLAG00000023192	sdc4	syndecan-4-like [Source:NCBI gene;Acc:106956006]	Mating Preference-ii	none	yes: limma	-2.153235921	0.046002929	0.033	-0.965184711	0.3480302	0.381	1.202848818	0.246034185	0.247	non-significant	-0.726133126	-0.616408132	0.522449306
ENSPLAG00000006428	NA	NA	Mating Preference-ii	none	yes: limma	-2.152961107	0.046027603	0.042	-2.106416277	0.050385931	0.052	0.69565733	0.496338605	0.45	non-significant	-0.523554239	-0.739437604	0.420405534
ENSPLAG00000013260	katnb1	katanin regulatory subunit B1 [Source:NCBI gene;Acc:106960960]	Mating Preference-ii	none	yes: limma	-2.151498326	0.046159141	0.014	-1.151485224	0.265526302	0.174	0.175985531	0.862449988	0.827	non-significant	-0.490237998	-0.451388992	0.694767314
ENSPLAG00000006211	poldip2	DNA polymerase delta interacting protein 2 [Source:NCBI gene;Acc:106935699]	Mating Preference-ii	none	yes: limma	-2.145384328	0.046712676	0.017	-1.133278076	0.272882678	0.245	1.623779972	0.123396222	0.064	non-significant	-0.752816985	-0.741933446	0.701384708
ENSPLAG00000018386	SLC6A20	solute carrier family 6 member 20 [Source:NCBI gene;Acc:106938333]	Mating Preference-ii	none	yes: limma	-2.143705627	0.04686572	0.011	0.587616359	0.564541396	0.484	1.993536857	0.063027068	0.051	non-significant	-0.454501835	-0.242220364	0.331342159
ENSPLAG00000008074	casq2	calsequestrin-2-like [Source:NCBI gene;Acc:106947247]	Mating Preference-ii	none	yes: limma	-2.138464357	0.047346517	0.025	0.242230517	0.811509839	0.841	1.895411019	0.07571914	0.063	non-significant	-0.52045989	-0.413839486	0.173712005
ENSPLAG00000005301	dmtf1	cyclin D binding myb like transcription factor 1 [Source:NCBI gene;Acc:106953087]	Mating Preference-ii	none	yes: limma	-2.138165269	0.047374089	0.02	-0.897848021	0.381850684	0.363	1.954889773	0.067777832	0.041	non-significant	-0.54607698	-0.468400803	0.636287637
ENSPLAG00000019222	nkd2a	Danio rerio NKD inhibitor of WNT signaling pathway 2a (nkd2a)	Mating Preference-ii	none	yes: limma	-2.136925393	0.047488547	0.039	-1.024170608	0.320158667	0.374	1.631755807	0.121693181	0.152	non-significant	-0.708788998	-0.711080153	0.531098165
ENSPLAG00000003350	cherp	calcium homeostasis endoplasmic reticulum protein-like [Source:NCBI gene;Acc:106950533]	Mating Preference-ii	none	yes: limma	-2.136923732	0.047488701	0.016	-0.358674006	0.724270117	0.652	1.095438245	0.289078345	0.203	non-significant	-0.393135534	-0.335561441	0.252507438
ENSPLAG00000019404	samm50l	sorting and assembly machinery component 50 homolog A-like [Source:NCBI gene;Acc:106960210]	Mating Preference-ii	greenyellow	yes: limma & WGCNA	-2.135359025	0.047633507	0.04	-0.578304108	0.570667854	0.57	0.509579779	0.617102638	0.6	non-significant	-0.793825007	-0.469327491	0.821490753
ENSPLAG00000020576	NA	NA	Mating Preference-ii	none	yes: limma	-2.131383671	0.048003227	0.044	1.640393604	0.119358712	0.111	0.532839476	0.601257645	0.588	non-significant	-0.02347599	0.065718274	0.259264595
ENSPLAG00000019132	NA	relaxin family peptide receptor 3 [Source:NCBI gene;Acc:106951437]	Mating Preference-ii	none	yes: limma	-2.130720971	0.048065115	0.009	-0.469959613	0.644377145	0.567	-0.429102965	0.673405996	0.588	non-significant	-0.516454932	-0.389278035	0.518375726
ENSPLAG00000006908	tmem30ab	cell cycle control protein 50A-like [Source:NCBI gene;Acc:106951820]	Mating Preference-ii	none	yes: limma	-2.128957956	0.048230114	0	0.861488474	0.400999553	0.206	0.848380763	0.408381789	0.221	non-significant	-0.55177734	-0.285573981	0.461181936
ENSPLAG00000000805	ppp2r5eb	serine/threonine-protein phosphatase 2A 56 kDa regulatory subunit epsilon isoform [Source:NCBI gene;Acc:106939205]	Mating Preference-ii	none	yes: limma	-2.12867308	0.048256824	0.021	-0.201144674	0.842980859	0.834	0.78555299	0.443279222	0.351	non-significant	-0.158878292	-0.389527797	0.564989683
ENSPLAG00000016561	NA	NA	Mating Preference-ii	none	yes: limma	-2.127336334	0.048382339	0.011	0.296344547	0.770569389	0.758	0.247783926	0.807362903	0.792	non-significant	-0.590984129	-0.413848916	0.560839032
ENSPLAG00000004758	atp5pf	ATP synthase peripheral stalk subunit F6 [Source:NCBI gene;Acc:106958319]	Mating Preference-ii	none	yes: limma	-2.12487239	0.048614475	0.039	1.548981122	0.139865511	0.143	0.797271793	0.436631834	0.507	non-significant	-0.66731892	-0.202524712	0.40615118
ENSPLAG00000018809	NA	peripherin-2-like [Source:NCBI gene;Acc:106940738]	Mating Preference-ii	none	yes: limma	-2.120794588	0.049000897	0.031	-0.289473622	0.775731989	0.802	1.213832036	0.24192397	0.242	non-significant	-0.440093188	-0.299816676	0.521058582
ENSPLAG00000016544	MSL3	MSL complex subunit 3 [Source:NCBI gene;Acc:106946169]	Mating Preference-ii	none	yes: limma	-2.120375986	0.049040723	0.021	-0.207062684	0.838429498	0.819	0.733621608	0.473489163	0.376	non-significant	-0.622078982	-0.318782787	0.425723323
ENSPLAG00000008873	cfap36	cilia and flagella associated protein 36 [Source:NCBI gene;Acc:106936573]	Mating Preference-ii	none	yes: limma	-2.115846711	0.04947354	0.042	-0.663641642	0.515850725	0.529	-0.185636716	0.854995611	0.858	non-significant	-0.596123599	-0.394191369	0.485795758
ENSPLAG00000000729	gpr137	integral membrane protein GPR137-like [Source:NCBI gene;Acc:106957954]	Mating Preference-ii	none	yes: limma	-2.114798091	0.049574242	0.01	0.399237886	0.694706183	0.58	2.353920622	0.031282569	0.019	significant	-0.446124395	-0.482012576	0.565533193
ENSPLAG00000018593	ZNF503	zinc finger protein 503-like [Source:NCBI gene;Acc:106949529]	Mating Preference-ii	none	yes: limma	-2.113965277	0.049654353	0.039	0.972270075	0.344595769	0.337	0.404044641	0.691375545	0.701	non-significant	-0.297223527	-0.11853601	0.264281387
ENSPLAG00000019255	NA	NA	Mating Preference-ii	blue	yes: limma & WGCNA	-2.113075704	0.049740055	0.042	-1.114167075	0.280766633	0.269	1.497777894	0.153102279	0.14	non-significant	-0.656508054	-0.819552455	0.503429159
ENSPLAG00000008752	tmem38a	transmembrane protein 38A [Source:NCBI gene;Acc:106939267]	Mating Preference-ii	none	yes: limma	-2.111078504	0.049932959	0.026	-1.425708504	0.17211993	0.118	0.407833249	0.688646137	0.648	non-significant	-0.781336223	-0.506934272	0.697368609
ENSPLAG00000017739	NA	lethal(3)malignant brain tumor-like protein 4 [Source:NCBI gene;Acc:106962301]	Mating Preference-i	none	yes: limma	6.177934177	1.03E-05	0	0.92726857	0.36681111	0.386	-1.461563637	0.162669475	0.182	non-significant	0.746060527	0.682977148	-0.59456626
ENSPLAG00000009579	taf15	RNA-binding protein FUS-like [Source:NCBI gene;Acc:106937209]	Mating Preference-i	none	yes: limma	5.593744804	3.27E-05	0	1.126235763	0.275768469	0.343	-1.089549628	0.29159003	0.365	non-significant	0.690406239	0.680031744	-0.680690782
ENSPLAG00000018257	NA	NA	Mating Preference-i	black & blue	yes: limma & WGCNA	5.227763337	6.90E-05	0	2.415861569	0.027281813	0.052	-1.336843241	0.1994393	0.293	non-significant	0.842287321	0.818116038	-0.672830591
ENSPLAG00000023181	glra3	glycine receptor subunit alpha-3-like [Source:NCBI gene;Acc:106935306]	Mating Preference-i	none	yes: limma	5.189728305	7.46E-05	0	2.227273665	0.039781354	0.066	-1.299448435	0.211677537	0.287	non-significant	0.71507924	0.740059545	-0.692566886
ENSPLAG00000015291	grb2b	growth factor receptor bound protein 2 [Source:NCBI gene;Acc:106959601]	Mating Preference-i	none	yes: limma	5.060900039	9.75E-05	0	-1.117616763	0.279331166	0.341	-0.135526395	0.893837544	0.886	non-significant	0.397810839	0.248223414	-0.537896913
ENSPLAG00000023056	NA	NA	Mating Preference-i	black & blue	yes: limma & WGCNA	4.945985387	0.000123952	0	2.015221895	0.060033084	0.107	-1.990747853	0.063359582	0.103	non-significant	0.819169031	0.857653506	-0.772460159
ENSPLAG00000009316	cngb1b	cyclic nucleotide gated channel subunit beta 1b [Source:ZFIN;Acc:ZDB-GENE-090831-4]	Mating Preference-i	black	yes: limma & WGCNA	4.830389457	0.000157998	0	0.730931255	0.474810644	0.535	-0.799039737	0.435634457	0.495	non-significant	0.835023613	0.685020113	-0.692160593
ENSPLAG00000014054	xpo6	exportin 6 [Source:NCBI gene;Acc:106951630]	Mating Preference-i	greenyellow	yes: limma & WGCNA	4.761913962	0.00018254	0	1.424615574	0.172431096	0.216	-1.225715009	0.23753673	0.262	non-significant	0.629713758	0.667042367	-0.827798503
ENSPLAG00000012585	trappc8	trafficking protein particle complex 8 [Source:NCBI gene;Acc:106938612]	Mating Preference-i	black	yes: limma & WGCNA	4.446531668	0.000356867	0	1.435800968	0.169268115	0.234	-0.96917182	0.346471283	0.439	non-significant	0.940722851	0.760367595	-0.727315068
ENSPLAG00000006733	NA	NA	Mating Preference-i	none	yes: limma	4.366760912	0.00042334	0	1.958091678	0.06689811	0.078	-1.923999926	0.071803788	0.091	non-significant	0.57685397	0.780509719	-0.750291395
ENSPLAG00000019991	NA	NA	Mating Preference-i	black	yes: limma & WGCNA	4.314071409	0.000474014	0	0.414934738	0.683397328	0.732	-2.742937654	0.014160008	0.027	significant	0.806709432	0.641614639	-0.538599644
ENSPLAG00000008911	slc4a7	sodium bicarbonate cotransporter 3-like [Source:NCBI gene;Acc:106941071]	Mating Preference-i	greenyellow	yes: limma & WGCNA	4.249384875	0.000544725	0.001	0.579017693	0.570197172	0.675	-1.309361142	0.208376911	0.291	non-significant	0.65764677	0.513654009	-0.826627764
ENSPLAG00000004232	NA	NA	Mating Preference-i	none	yes: limma	4.227325193	0.000571209	0.001	-0.15999131	0.874780178	0.895	-1.008599745	0.327749057	0.383	non-significant	0.344902883	0.355780103	-0.435504922
ENSPLAG00000019291	dnm2a	dynamin 2 [Source:NCBI gene;Acc:106963580]	Mating Preference-i	black	yes: limma & WGCNA	4.22655081	0.000572162	0	1.123902815	0.27672945	0.332	-1.451032523	0.16554244	0.203	non-significant	0.807561705	0.584504535	-0.710027264
ENSPLAG00000020525	me3	NADP-dependent malic enzyme-like [Source:NCBI gene;Acc:106955361]	Mating Preference-i	none	yes: limma	4.152015423	0.000671843	0	0.871152371	0.395849538	0.435	-0.339254622	0.738703237	0.758	non-significant	0.733793218	0.694852976	-0.588122628
ENSPLAG00000004512	vcpkmt	valosin containing protein lysine methyltransferase [Source:NCBI gene;Acc:106948484]	Mating Preference-i	greenyellow	yes: limma & WGCNA	4.119280954	0.000721006	0	1.361586482	0.19116429	0.196	-0.71328078	0.485652345	0.486	non-significant	0.616400371	0.60297059	-0.805167284
ENSPLAG00000007558	YTHDC2	YTH domain containing 2 [Source:NCBI gene;Acc:106935151]	Mating Preference-i	none	yes: limma	4.098241496	0.000754507	0	-0.830367471	0.41788075	0.515	-0.881845804	0.390543105	0.44	non-significant	0.612372576	0.425406403	-0.544367181
ENSPLAG00000000735	NA	ras-interacting protein 1-like [Source:NCBI gene;Acc:106958088]	Mating Preference-i	none	yes: limma	4.086863994	0.000773273	0	1.320218346	0.204324089	0.268	-1.662235682	0.115368863	0.136	non-significant	0.739294436	0.539139587	-0.707308396
ENSPLAG00000014827	paxbp1	PAX3 and PAX7 binding protein 1 [Source:NCBI gene;Acc:106956888]	Mating Preference-i	none	yes: limma	4.075380129	0.000792693	0.002	0.715607292	0.483981807	0.528	-2.53909633	0.021533939	0.035	significant	0.794651527	0.787685181	-0.661307512
ENSPLAG00000008044	ptprub	receptor-type tyrosine-protein phosphatase U [Source:NCBI gene;Acc:106957082]	Mating Preference-i	black	yes: limma & WGCNA	4.04869889	0.000839733	0.001	1.453453063	0.164373154	0.24	-0.947078593	0.357281999	0.401	non-significant	0.816200668	0.753399154	-0.627427783
ENSPLAG00000013036	TAFA3	TAFA chemokine like family member 3 [Source:HGNC Symbol;Acc:HGNC:21590]	Mating Preference-i	none	yes: limma	4.045812693	0.000844988	0.001	0.630609112	0.536711654	0.592	-2.937301059	0.009435564	0.007	significant	0.607723248	0.716599005	-0.473134706
ENSPLAG00000010743	si:ch211-11n16.2	zinc finger FYVE domain-containing protein 1-like [Source:NCBI gene;Acc:106965199]	Mating Preference-i	none	yes: limma	4.02390135	0.000885974	0	1.209317918	0.243148738	0.204	-1.034839212	0.315693652	0.256	non-significant	0.69900487	0.6886453	-0.683888347
ENSPLAG00000016732	NA	NA	Mating Preference-i	black & greenyellow	yes: limma & WGCNA	3.946611861	0.00104722	0.006	1.414417887	0.175356618	0.256	-1.269412965	0.221930749	0.317	non-significant	0.81374969	0.68873892	-0.882805049
ENSPLAG00000000207	NA	uncharacterized LOC106952893 [Source:NCBI gene;Acc:106952893]	Mating Preference-i	none	yes: limma	3.914697065	0.001122137	0.001	-0.275077117	0.786583928	0.812	-1.129270349	0.274956382	0.3	non-significant	0.602593552	0.505573056	-0.65970622
ENSPLAG00000010678	lyst	lysosomal trafficking regulator [Source:NCBI gene;Acc:106949760]	Mating Preference-i	black & greenyellow	yes: limma & WGCNA	3.914143913	0.001123482	0.002	1.403610368	0.178501018	0.241	-2.001698812	0.062063006	0.085	non-significant	0.939710616	0.714854442	-0.808912654
ENSPLAG00000000100	rbm25b	RNA-binding protein 25-like [Source:NCBI gene;Acc:106957936]	Mating Preference-i	none	yes: limma	3.906194644	0.001142989	0.005	1.408288703	0.177134305	0.247	-1.922575129	0.071994549	0.131	non-significant	0.782888881	0.766804622	-0.524784411
ENSPLAG00000019782	pcnx3	pecanex 3 [Source:NCBI gene;Acc:106956148]	Mating Preference-i	black	yes: limma & WGCNA	3.905674545	0.001144277	0.006	1.069388057	0.299896854	0.386	-1.264816855	0.223533497	0.319	non-significant	0.956018698	0.639654784	-0.759886085
ENSPLAG00000022553	WDR70	WD repeat domain 70 [Source:NCBI gene;Acc:106949384]	Mating Preference-i	none	yes: limma	3.901568717	0.001154498	0.003	0.094081976	0.926147896	0.926	-0.736485754	0.471791306	0.495	non-significant	0.614974983	0.483193297	-0.639696569
ENSPLAG00000017983	NA	NA	Mating Preference-i	none	yes: limma	3.898094589	0.001163217	0.002	-0.118685101	0.906920897	0.877	-0.264219677	0.794886919	0.726	non-significant	0.415046664	0.233016323	-0.488110292
ENSPLAG00000010671	GGT7	gamma-glutamyltransferase 7 [Source:NCBI gene;Acc:106949182]	Mating Preference-i	none	yes: limma	3.881327201	0.001206239	0.002	2.033045572	0.058025319	0.061	-1.557039141	0.13845837	0.144	non-significant	0.508103174	0.515549505	-0.725989445
ENSPLAG00000013001	NA	peroxisome proliferator-activated receptor alpha-like [Source:NCBI gene;Acc:106941220]	Mating Preference-i	black & blue	yes: limma & WGCNA	3.878857013	0.001212711	0.005	2.510418443	0.022504053	0.052	-2.080824056	0.053386211	0.117	non-significant	0.851354748	0.915396098	-0.62151994
ENSPLAG00000022551	mak16	MAK16 homolog [Source:NCBI gene;Acc:106935338]	Mating Preference-i	none	yes: limma	3.852407084	0.001284232	0	1.255274222	0.226419989	0.231	-1.089056211	0.291801213	0.296	non-significant	0.660636033	0.662554481	-0.65896452
ENSPLAG00000004410	NA	GIT ArfGAP 2 [Source:NCBI gene;Acc:106944544]	Mating Preference-i	none	yes: limma	3.837326378	0.00132689	0.002	0.702522033	0.491895467	0.486	-0.383300342	0.706397222	0.726	non-significant	0.781935003	0.46639245	-0.609892083
ENSPLAG00000012536	tnnt2e	troponin T2e	Mating Preference-i	greenyellow	yes: limma & WGCNA	3.836776924	0.001328471	0.001	1.326395503	0.202314517	0.255	-0.757084123	0.459689198	0.471	non-significant	0.776955199	0.697834736	-0.815399315
ENSPLAG00000005831	ptpn1	tyrosine-protein phosphatase non-receptor type 1-like [Source:NCBI gene;Acc:106952813]	Mating Preference-i	none	yes: limma	3.830084645	0.001347877	0.001	-1.059712031	0.304152508	0.34	-0.457999328	0.652934923	0.686	non-significant	0.457256408	0.155184587	-0.65199219
ENSPLAG00000020777	prpf8	pre-mRNA processing factor 8 [Source:NCBI gene;Acc:106948065]	Mating Preference-i	black & greenyellow	yes: limma & WGCNA	3.829100151	0.001350756	0.001	0.061013461	0.952062563	0.957	-0.208630806	0.837293658	0.848	non-significant	0.826590961	0.462562874	-0.813936641
ENSPLAG00000020306	ndor1	NADPH dependent diflavin oxidoreductase 1 [Source:NCBI gene;Acc:106956733]	Mating Preference-i	none	yes: limma	3.814625875	0.001393798	0	0.956229791	0.35240469	0.341	-0.487610429	0.632249931	0.615	non-significant	0.63645055	0.464004413	-0.768785551
ENSPLAG00000018865	NA	NA	Mating Preference-i	blue	yes: limma & WGCNA	3.802454333	0.001431056	0.007	1.774328414	0.093981907	0.153	-1.332880058	0.200709004	0.293	non-significant	0.707826844	0.801000587	-0.564468931
ENSPLAG00000015427	dars2	aspartyl-tRNA synthetase 2	Mating Preference-i	none	yes: limma	3.77074114	0.001532887	0.001	0.437256988	0.66744827	0.706	-1.015917384	0.324354631	0.347	non-significant	0.799856759	0.541236014	-0.640358575
ENSPLAG00000010881	WDR1	WD repeat domain 1 [Source:NCBI gene;Acc:106949171]	Mating Preference-i	greenyellow	yes: limma & WGCNA	3.763706075	0.001556443	0.001	0.468321337	0.64552433	0.696	-0.115445811	0.909486974	0.93	non-significant	0.556747819	0.376913024	-0.805493831
ENSPLAG00000016168	dctn1a	dynactin subunit 1-like [Source:NCBI gene;Acc:106935494]	Mating Preference-i	black	yes: limma & WGCNA	3.749428875	0.001605369	0	0.391228241	0.700505655	0.694	-1.066912487	0.301394655	0.297	non-significant	0.805523559	0.705046277	-0.558038603
ENSPLAG00000010354	NA	receptor-type tyrosine-protein phosphatase delta-like [Source:NCBI gene;Acc:106954379]	Mating Preference-i	blue	yes: limma & WGCNA	3.741988363	0.001631473	0.009	1.04611982	0.31020415	0.418	-2.007767925	0.061354804	0.101	non-significant	0.743135256	0.833737982	-0.537583609
ENSPLAG00000017464	ubr4	ubiquitin protein ligase E3 component n-recognin 4 [Source:NCBI gene;Acc:106944894]	Mating Preference-i	black	yes: limma & WGCNA	3.731261158	0.001669858	0.006	1.437608063	0.168761586	0.259	-1.249093032	0.229085145	0.301	non-significant	0.904184228	0.60232993	-0.726069647
ENSPLAG00000013730	NA	RB binding protein 6	Mating Preference-i	none	yes: limma	3.730651032	0.001672068	0	-1.339206785	0.198196794	0.185	-1.596273658	0.129426186	0.102	non-significant	0.638546107	0.404399009	-0.65078701
ENSPLAG00000018387	lrrc4.1	leucine-rich repeat-containing protein 4-like [Source:NCBI gene;Acc:106944861]	Mating Preference-i	black	yes: limma & WGCNA	3.72869902	0.001679159	0	2.05759716	0.055359231	0.065	-0.956075675	0.352851772	0.412	non-significant	0.859114145	0.708858658	-0.630247195
ENSPLAG00000022351	zdhhc5b	zinc finger DHHC-type palmitoyltransferase 5 [Source:NCBI gene;Acc:106935341]	Mating Preference-i	black & blue	yes: limma & WGCNA	3.723625524	0.00169773	0.007	1.591447184	0.129996455	0.204	-3.140814428	0.006138889	0.028	significant	0.85102202	0.822525692	-0.657029253
ENSPLAG00000002798	NA	NA	Mating Preference-i	black	yes: limma & WGCNA	3.717983338	0.001718623	0.005	1.521426792	0.146599655	0.225	-0.714056499	0.485185121	0.56	non-significant	0.870671369	0.679489685	-0.741365151
ENSPLAG00000018933	NA	centrosomal protein 85 like [Source:NCBI gene;Acc:106944841]	Mating Preference-i	none	yes: limma	3.715469234	0.001728016	0	1.077706544	0.296273013	0.277	-2.004874603	0.061691508	0.042	non-significant	0.610700279	0.624878257	-0.63059593
ENSPLAG00000022142	nlrc3l1	protein NLRC3-like [Source:NCBI gene;Acc:106953361]	Mating Preference-i	none	yes: limma	3.713726046	0.001734559	0.003	0.878940366	0.391731055	0.431	-0.622817158	0.541929231	0.573	non-significant	0.609480431	0.529303805	-0.643734248
ENSPLAG00000013295	ssh2a	protein phosphatase Slingshot homolog 2-like [Source:NCBI gene;Acc:106957815]	Mating Preference-i	none	yes: limma	3.712385451	0.001739607	0.006	-0.918071101	0.371468994	0.416	-0.465819903	0.647442477	0.666	non-significant	0.308341462	0.243364968	-0.62326459
ENSPLAG00000015132	pbrm1	protein polybromo-1-like [Source:NCBI gene;Acc:106950271]	Mating Preference-i	none	yes: limma	3.709707787	0.001749735	0.007	0.722544368	0.479817137	0.503	-1.380377624	0.185910798	0.253	non-significant	0.73369442	0.679854988	-0.417610361
ENSPLAG00000009154	NA	phosphatidylinositol 3-kinase regulatory subunit alpha [Source:NCBI gene;Acc:106947213]	Mating Preference-i	none	yes: limma	3.694363234	0.00180892	0.001	-0.328454371	0.746593419	0.783	NA	NA	NA	NA	0.678578567	0.65887348	-0.505268556
ENSPLAG00000010316	adgb	androglobin [Source:NCBI gene;Acc:106959113]	Mating Preference-i	none	yes: limma	3.69387116	0.00181085	0.006	2.420702946	0.027015607	0.064	-2.998875732	0.008288566	0.035	significant	0.69865575	0.798202898	-0.659834818
ENSPLAG00000014263	ddx5	probable ATP-dependent RNA helicase DDX5 [Source:NCBI gene;Acc:106937022]	Mating Preference-i	none	yes: limma	3.668418079	0.001913578	0	-1.572652403	0.13428936	0.122	-0.959610041	0.351121858	0.319	non-significant	0.456643799	0.344876853	-0.257500319
ENSPLAG00000017509	ttc23	tetratricopeptide repeat domain 23 [Source:ZFIN;Acc:ZDB-GENE-050419-126]	Mating Preference-i	none	yes: limma	3.637180858	0.002047638	0.017	0.293499136	0.772706014	0.825	-1.750654869	0.098598528	0.194	non-significant	0.793490736	0.771968116	-0.659341722
ENSPLAG00000011875	gtf3c3	general transcription factor IIIC subunit 3 [Source:NCBI gene;Acc:106962493]	Mating Preference-i	none	yes: limma	3.636811136	0.002049279	0	-1.47133232	0.159534291	0.17	-1.230597814	0.23575188	0.221	non-significant	0.499175912	0.234456201	-0.329986351
ENSPLAG00000005495	NA	NA	Mating Preference-i	black & blue	yes: limma & WGCNA	3.621146178	0.002120053	0.006	1.874507138	0.078211649	0.106	-1.301026723	0.211149268	0.278	non-significant	0.898247483	0.869736385	-0.665891731
ENSPLAG00000006833	NA	NA	Mating Preference-i	black & blue	yes: limma & WGCNA	3.621146178	0.002120053	0.006	1.874507138	0.078211649	0.106	-1.301026723	0.211149268	0.278	non-significant	0.898247483	0.869736385	-0.665891731
ENSPLAG00000007867	NA	NA	Mating Preference-i	none	yes: limma	3.613045589	0.002157602	0.002	0.728187167	0.476445257	0.506	-1.197817357	0.247934874	0.314	non-significant	0.687954085	0.546099269	-0.448706064
ENSPLAG00000017989	NA	CLIP-associating protein 1-B-like [Source:NCBI gene;Acc:106954085]	Mating Preference-i	none	yes: limma	3.606459518	0.002188619	0.02	0.905879013	0.377704863	0.429	-2.160574357	0.045774159	0.14	non-significant	0.615415868	0.741276987	-0.539081744
ENSPLAG00000007901	arhgef1b	Rho guanine nucleotide exchange factor 1 [Source:NCBI gene;Acc:106960060]	Mating Preference-i	none	yes: limma	3.602312593	0.002208376	0.004	-0.364029402	0.720339933	0.773	-0.87313535	0.395135785	0.472	non-significant	0.418607758	0.217548378	-0.565569084
ENSPLAG00000003503	usp5	ubiquitin specific peptidase 5 [Source:NCBI gene;Acc:106951134]	Mating Preference-i	blue	yes: limma & WGCNA	3.597299568	0.002232498	0.001	1.088426358	0.291650324	0.335	-1.864882908	0.080109109	0.077	non-significant	0.797128598	0.884320451	-0.746896772
ENSPLAG00000011573	cpxm1b	probable carboxypeptidase X1 [Source:NCBI gene;Acc:106965196]	Mating Preference-i	none	yes: limma	3.595280783	0.002242286	0.001	1.964991869	0.066033068	0.064	-0.999395895	0.332054109	0.325	non-significant	0.616816647	0.532116916	-0.762294545
ENSPLAG00000005631	nsd2	nuclear receptor binding SET domain protein 2 [Source:ZFIN;Acc:ZDB-GENE-030131-2581]	Mating Preference-i	none	yes: limma	3.595253685	0.002242417	0.002	-1.087702269	0.291960899	0.325	-0.51857436	0.6109516	0.678	non-significant	0.671217187	0.375321239	-0.3508261
ENSPLAG00000016976	cep63	centrosomal protein 63 [Source:NCBI gene;Acc:106949599]	Mating Preference-i	none	yes: limma	3.59389246	0.002249042	0.002	1.027665142	0.318558724	0.362	-2.184476764	0.043695001	0.059	non-significant	0.6253043	0.610905717	-0.667757081
ENSPLAG00000009321	msh6	mutS homolog 6 [Source:NCBI gene;Acc:106957031]	Mating Preference-i	black	yes: limma & WGCNA	3.592865121	0.002254054	0.001	0.93174177	0.36456015	0.361	-0.396630848	0.696729301	0.668	non-significant	0.842133282	0.650489226	-0.635428259
ENSPLAG00000003170	hsp90b1	heat shock protein 90 beta family member 1 [Source:NCBI gene;Acc:106947971]	Mating Preference-i	greenyellow	yes: limma & WGCNA	3.590967931	0.00226334	0.004	1.601297013	0.127793397	0.188	-1.396333149	0.181141929	0.227	non-significant	0.563689865	0.634852054	-0.945632177
ENSPLAG00000007236	coq7	coenzyme Q7	Mating Preference-i	none	yes: limma	3.580807224	0.002313723	0.006	1.671649324	0.112961888	0.16	-3.311355495	0.004270889	0.007	significant	0.588686628	0.649851873	-0.633962648
ENSPLAG00000004160	hnrnpub	heterogeneous nuclear ribonucleoprotein U [Source:NCBI gene;Acc:106951115]	Mating Preference-i	none	yes: limma	3.575513321	0.002340415	0.001	1.325993123	0.20244494	0.215	-1.012036244	0.326151845	0.354	non-significant	0.776551542	0.783555942	-0.742692987
ENSPLAG00000013611	NA	NA	Mating Preference-i	none	yes: limma	3.571713483	0.002359762	0.011	-0.101790579	0.920118082	0.904	-0.071280968	0.944032153	0.935	non-significant	0.441024494	0.133581748	-0.572693466
ENSPLAG00000008565	NA	NA	Mating Preference-i	none	yes: limma	3.568897951	0.002374201	0.009	2.22195056	0.040201351	0.087	-1.902554012	0.07472343	0.146	non-significant	0.748580726	0.768385403	-0.537467716
ENSPLAG00000008615	NA	NA	Mating Preference-i	blue	yes: limma & WGCNA	3.564816701	0.002395286	0.007	0.775599902	0.448678376	0.484	-1.455786197	0.164240476	0.242	non-significant	0.638773442	0.805421328	-0.553963005
ENSPLAG00000017802	NA	NA	Mating Preference-i	black	yes: limma & WGCNA	3.564185518	0.002398564	0	1.026952564	0.318884508	0.306	-0.936155001	0.362712112	0.358	non-significant	0.809866529	0.630903025	-0.63133783
ENSPLAG00000007435	rmdn2	regulator of microtubule dynamics 2 [Source:NCBI gene;Acc:106951803]	Mating Preference-i	none	yes: limma	3.560883385	0.002415784	0.003	-0.037841126	0.970256729	0.977	-0.869678683	0.396968205	0.418	non-significant	0.574468134	0.597485767	-0.361480336
ENSPLAG00000008560	NA	NA	Mating Preference-i	none	yes: limma	3.556149635	0.002440685	0.02	0.339759033	0.738214199	0.765	-1.890730203	0.076378028	0.2	non-significant	0.643795712	0.617362223	-0.59613444
ENSPLAG00000014166	plekha1b	pleckstrin homology domain-containing family A member 1-like [Source:NCBI gene;Acc:106957628]	Mating Preference-i	black	yes: limma & WGCNA	3.547541863	0.00248662	0.003	1.161539152	0.261528454	0.275	-1.281913908	0.217616947	0.233	non-significant	0.832317089	0.727556	-0.571771827
ENSPLAG00000008000	sltm	SAFB like transcription modulator [Source:NCBI gene;Acc:106960660]	Mating Preference-i	none	yes: limma	3.541627953	0.002518677	0.004	0.628890905	0.537809294	0.577	-2.306741085	0.034359785	0.035	significant	0.796684747	0.770878693	-0.521047618
ENSPLAG00000018601	NA	NA	Mating Preference-i	none	yes: limma	3.534741971	0.002556522	0.001	-0.018784897	0.985232187	0.985	-1.429960608	0.171416236	0.147	non-significant	0.463813398	0.544528361	-0.703898884
ENSPLAG00000001409	NA	NA	Mating Preference-i	none	yes: limma	3.533482798	0.002563504	0	1.251743076	0.227672835	0.204	-0.389724372	0.701731615	0.709	non-significant	0.447035455	0.437169712	-0.763363387
ENSPLAG00000014214	rnf181	ring finger protein 181 [Source:NCBI gene;Acc:106944870]	Mating Preference-i	blue	yes: limma & WGCNA	3.532037767	0.002571539	0.005	1.8654552	0.079533624	0.102	-1.962034211	0.066876033	0.07	non-significant	0.567101586	0.824936913	-0.508517045
ENSPLAG00000008858	terf1	potassium voltage-gated channel subfamily B member 2-like [Source:NCBI gene;Acc:106955669]	Mating Preference-i	none	yes: limma	3.531858572	0.002572537	0.001	1.241548428	0.231320105	0.274	-0.989029278	0.336950681	0.315	non-significant	0.53053604	0.606503623	-0.716442816
ENSPLAG00000003715	SRSF3	serine/arginine-rich splicing factor 3 [Source:NCBI gene;Acc:106937457]	Mating Preference-i	none	yes: limma	3.521818924	0.00262908	0.004	1.19609265	0.248134565	0.273	-2.358279222	0.031011696	0.031	significant	0.661741758	0.722626645	-0.459452382
ENSPLAG00000010895	NA	NA	Mating Preference-i	none	yes: limma	3.511575878	0.002688042	0.006	-0.284937583	0.77914618	0.758	-0.170650471	0.866576482	0.827	non-significant	0.44405301	0.225252194	-0.574190192
ENSPLAG00000005488	col9a3	collagen type IX alpha 3 chain [Source:NCBI gene;Acc:106961230]	Mating Preference-i	none	yes: limma	3.509371719	0.002700901	0.013	1.33908775	0.198234743	0.274	-0.629787737	0.537469223	0.633	non-significant	0.414142115	0.555885429	-0.488907247
ENSPLAG00000001581	slc25a36a	solute carrier family 25 member 36-A [Source:NCBI gene;Acc:106935851]	Mating Preference-i	blue	yes: limma & WGCNA	3.505603834	0.002723024	0.002	2.003528647	0.061384166	0.092	-2.193785696	0.042909085	0.06	non-significant	0.797128502	0.854384811	-0.61853093
ENSPLAG00000012313	TYMP	thymidine phosphorylase [Source:NCBI gene;Acc:106961763]	Mating Preference-i	none	yes: limma	3.502780463	0.002739719	0.002	0.356047577	0.726200493	0.736	-1.687527541	0.11033736	0.098	non-significant	0.411803012	0.630949232	-0.59598322
ENSPLAG00000006591	NA	pro-interleukin-16-like [Source:NCBI gene;Acc:106940173]	Mating Preference-i	greenyellow	yes: limma & WGCNA	3.50061501	0.002752593	0.014	1.26788448	0.221989636	0.288	-1.428178186	0.171920817	0.24	non-significant	0.737476903	0.670562668	-0.92573943
ENSPLAG00000000109	jak1	Janus kinase 1 [Source:NCBI gene;Acc:106951066]	Mating Preference-i	none	yes: limma	3.498977548	0.002762367	0.006	1.330687089	0.200927632	0.268	-1.029453091	0.318141956	0.389	non-significant	0.772285369	0.663665467	-0.776737108
ENSPLAG00000001856	srsf2a	serine and arginine rich splicing factor 2 [Source:NCBI gene;Acc:106964098]	Mating Preference-i	none	yes: limma	3.498690772	0.002764083	0.004	0.838908801	0.413202678	0.403	-1.298902892	0.211860379	0.229	non-significant	0.734113465	0.610219329	-0.773720945
ENSPLAG00000017564	NA	NA	Mating Preference-i	greenyellow	yes: limma & WGCNA	3.498419892	0.002765704	0.005	1.507387132	0.150133604	0.228	-1.081992613	0.294836778	0.378	non-significant	0.728292625	0.674816225	-0.879942434
ENSPLAG00000013445	dpy19l1l	dpy-19 like C-mannosyltransferase 1 [Source:NCBI gene;Acc:106958108]	Mating Preference-i	none	yes: limma	3.490393971	0.002814173	0.01	0.799416171	0.435115996	0.507	-0.850962603	0.406986892	0.475	non-significant	0.702328704	0.760802853	-0.593840191
ENSPLAG00000007880	nktr	natural killer cell triggering receptor [Source:NCBI gene;Acc:106934985]	Mating Preference-i	black	yes: limma & WGCNA	3.48951754	0.002819517	0.005	1.656133168	0.116099721	0.2	-1.249846671	0.22881663	0.314	non-significant	0.858820806	0.771166356	-0.564316748
ENSPLAG00000021424	NA	NA	Mating Preference-i	none	yes: limma	3.479756124	0.002879718	0.004	0.709175381	0.48786224	0.567	-1.534145202	0.143969984	0.207	non-significant	0.424258304	0.534490559	-0.303178356
ENSPLAG00000021601	NA	CUGBP Elav-like family member 2 [Source:NCBI gene;Acc:106946084]	Mating Preference-i	none	yes: limma	3.474836911	0.002910539	0.014	1.130933349	0.273840987	0.344	-1.331270819	0.2012264	0.288	non-significant	0.711768392	0.798669026	-0.61033483
ENSPLAG00000011139	hnrnpm	heterogeneous nuclear ribonucleoprotein M [Source:NCBI gene;Acc:106954367]	Mating Preference-i	none	yes: limma	3.473089761	0.002921564	0	0.530460235	0.602678087	0.596	-0.914566485	0.373609065	0.351	non-significant	0.633959655	0.574154046	-0.603472618
ENSPLAG00000009266	plppr3b	lipid phosphate phosphatase-related protein type 3-like [Source:NCBI gene;Acc:106959785]	Mating Preference-i	none	yes: limma	3.45845762	0.003015539	0.002	-0.186004114	0.854650692	0.885	-1.559693296	0.137831029	0.145	non-significant	0.755405234	0.680887618	-0.559350759
ENSPLAG00000013209	NA	NA	Mating Preference-i	none	yes: limma	3.455091813	0.003037577	0.012	-0.040745127	0.967975464	0.978	-0.122338139	0.904110895	0.899	non-significant	0.439035318	0.243784268	-0.747341678
ENSPLAG00000012539	ccdc50	zinc finger CCCH domain-containing protein 13-like [Source:NCBI gene;Acc:106955525]	Mating Preference-i	blue	yes: limma & WGCNA	3.452925819	0.003051843	0.008	1.596873082	0.128778929	0.198	-2.364872081	0.030606144	0.067	non-significant	0.730418666	0.860093184	-0.568234199
ENSPLAG00000001594	NA	NA	Mating Preference-i	none	yes: limma	3.452417423	0.003055201	0.005	-0.074246428	0.941684013	0.942	-0.784187189	0.444058056	0.504	non-significant	0.765722558	0.485071512	-0.416514544
ENSPLAG00000018521	NA	NA	Mating Preference-i	black & blue	yes: limma & WGCNA	3.441405597	0.003128846	0.003	2.076860792	0.053345773	0.082	-1.550527352	0.140007698	0.194	non-significant	0.898884807	0.89141766	-0.749332624
ENSPLAG00000009061	saa	serum amyloid A-5 protein-like [Source:NCBI gene;Acc:106949216]	Mating Preference-i	none	yes: limma	3.433899545	0.003180052	0.006	-0.972208632	0.344625451	0.404	-0.691640303	0.49879346	0.541	non-significant	0.290037805	0.02793476	-0.421215075
ENSPLAG00000014090	ube2c	ubiquitin conjugating enzyme E2 C [Source:NCBI gene;Acc:106937040]	Mating Preference-i	none	yes: limma	3.431690461	0.003195279	0.009	0.627144003	0.538926524	0.652	-1.357515394	0.192920161	0.296	non-significant	0.606753782	0.579261151	-0.75550204
ENSPLAG00000023432	NA	cilia and flagella associated protein 74 [Source:NCBI gene;Acc:106952644]	Mating Preference-i	black	yes: limma & WGCNA	3.426878339	0.003228701	0.001	1.966567929	0.065836899	0.069	-1.375912159	0.187263481	0.187	non-significant	0.804215976	0.706163106	-0.572451673
ENSPLAG00000006042	pag1	phosphoprotein membrane anchor with glycosphingolipid microdomains 1 [Source:ZFIN;Acc:ZDB-GENE-060503-586]	Mating Preference-i	none	yes: limma	3.425453759	0.003238662	0.003	0.368664726	0.716944681	0.752	-1.367746637	0.189757515	0.196	non-significant	0.733570434	0.451538836	-0.624195619
ENSPLAG00000016801	SPAG9	C-Jun-amino-terminal kinase-interacting protein 4-like [Source:NCBI gene;Acc:106952103]	Mating Preference-i	black & greenyellow	yes: limma & WGCNA	3.417023052	0.003298234	0.005	1.072523635	0.298527112	0.344	-1.639176511	0.120126746	0.148	non-significant	0.846956401	0.662503082	-0.844054594
ENSPLAG00000018261	ilf3b	interleukin enhancer binding factor 3 [Source:NCBI gene;Acc:106949545]	Mating Preference-i	none	yes: limma	3.41538099	0.003309963	0	-0.420742372	0.679232576	0.676	-1.18901464	0.251287173	0.212	non-significant	0.504302403	0.399790772	-0.223897425
ENSPLAG00000006216	commd7	COMM domain containing 7 [Source:NCBI gene;Acc:106959238]	Mating Preference-i	none	yes: limma	3.413108944	0.00332626	0.004	1.512880209	0.148742581	0.177	-0.972618681	0.344805386	0.385	non-significant	0.464535801	0.691370282	-0.689424881
ENSPLAG00000012621	ttyh3a	tweety family member 3 [Source:NCBI gene;Acc:106960490]	Mating Preference-i	black & blue	yes: limma & WGCNA	3.412346612	0.003331746	0.009	2.379292771	0.029373611	0.05	-1.105142453	0.284974014	0.351	non-significant	0.852672606	0.900260427	-0.692363841
ENSPLAG00000023177	zdhhc24	zinc finger DHHC-type containing 24 [Source:NCBI gene;Acc:106940737]	Mating Preference-i	none	yes: limma	3.409288756	0.003353841	0.003	1.716862927	0.104230821	0.12	-0.548110208	0.590965161	0.581	non-significant	0.790539702	0.738921567	-0.726018427
ENSPLAG00000011808	NA	cytosolic 5'-nucleotidase 1A-like [Source:NCBI gene;Acc:106939048]	Mating Preference-i	greenyellow	yes: limma & WGCNA	3.406251938	0.003375927	0.006	2.202314796	0.041786294	0.053	-0.424556751	0.676651432	0.68	non-significant	0.642012548	0.534205773	-0.879663461
ENSPLAG00000011545	rbbp4	histone-binding protein RBBP4 [Source:NCBI gene;Acc:106952289]	Mating Preference-i	greenyellow	yes: limma & WGCNA	3.406012023	0.003377678	0.003	1.443304762	0.167172911	0.192	-1.641483554	0.119643281	0.134	non-significant	0.542974506	0.621789589	-0.852632309
ENSPLAG00000019688	si:dkey-13a21.4	ras-related protein Rab-7a-like [Source:NCBI gene;Acc:106964934]	Mating Preference-i	blue	yes: limma & WGCNA	3.405563997	0.003380951	0.012	2.089489679	0.052062188	0.081	-1.886376319	0.076995476	0.127	non-significant	0.727939244	0.875992821	-0.59338184
ENSPLAG00000015842	NA	ribosomal protein S6 kinase beta-1-like [Source:NCBI gene;Acc:106935514]	Mating Preference-i	blue	yes: limma & WGCNA	3.403530343	0.003395844	0.004	1.064569533	0.302010671	0.318	-1.573506015	0.134604762	0.146	non-significant	0.698549889	0.829317578	-0.499754005
ENSPLAG00000021698	NA	NA	Mating Preference-i	none	yes: limma	3.402538642	0.00340313	0.002	0.000407919	0.999679293	1	-0.610044226	0.550153874	0.579	non-significant	0.593163542	0.378815449	-0.437388528
ENSPLAG00000000700	prim1	DNA primase subunit 1 [Source:NCBI gene;Acc:106961403]	Mating Preference-i	greenyellow	yes: limma & WGCNA	3.402257474	0.003405198	0.001	0.679966783	0.505712567	0.529	-0.954681032	0.353536007	0.364	non-significant	0.591546234	0.401356261	-0.856750002
ENSPLAG00000002564	NA	GTPase IMAP family member 8-like [Source:NCBI gene;Acc:106948560]	Mating Preference-i	greenyellow	yes: limma & WGCNA	3.396155038	0.003450402	0.001	0.735020167	0.472381178	0.475	-1.384023789	0.184812161	0.169	non-significant	0.607922593	0.497160165	-0.851219431
ENSPLAG00000004926	unm_hu7910	aspartyl/asparaginyl beta-hydroxylase-like [Source:NCBI gene;Acc:106947909]	Mating Preference-i	none	yes: limma	3.39163821	0.003484243	0.003	0.885111633	0.388487744	0.409	-1.15845669	0.263192658	0.267	non-significant	0.356072126	0.451612721	-0.676829976
ENSPLAG00000012779	apex1	apurinic/apyrimidinic endodeoxyribonuclease 1 [Source:NCBI gene;Acc:106935632]	Mating Preference-i	none	yes: limma	3.387016178	0.003519212	0.002	-0.086693115	0.931931952	0.932	-2.04749212	0.056897229	0.069	non-significant	0.367138993	0.523225337	-0.449583045
ENSPLAG00000017500	rbm39b	RNA-binding protein 39-like [Source:NCBI gene;Acc:106935436]	Mating Preference-i	blue	yes: limma & WGCNA	3.384798942	0.00353611	0.002	1.702999272	0.106843824	0.113	-1.78594298	0.092523006	0.084	non-significant	0.712228957	0.814554465	-0.540911036
ENSPLAG00000000196	NA	E3 ubiquitin-protein ligase RBBP6-like [Source:NCBI gene;Acc:106937721]	Mating Preference-i	none	yes: limma	3.380219474	0.003571266	0.007	0.258254158	0.799322276	0.848	-1.671338554	0.113535679	0.139	non-significant	0.787366867	0.595256134	-0.51848826
ENSPLAG00000013343	slc9a5	solute carrier family 9 member A5 [Source:NCBI gene;Acc:106960956]	Mating Preference-i	none	yes: limma	3.3704981	0.003647046	0.022	0.750980534	0.46296992	0.554	-1.426321275	0.172447775	0.265	non-significant	0.548252511	0.789285157	-0.515666703
ENSPLAG00000006770	ciao1	cytosolic iron-sulfur assembly component 1 [Source:NCBI gene;Acc:106950438]	Mating Preference-i	none	yes: limma	3.366728677	0.003676855	0.002	0.586939156	0.564985757	0.6	-1.461480999	0.162691858	0.174	non-significant	0.368992254	0.566283092	-0.565347024
ENSPLAG00000002524	zdhhc23b	zinc finger DHHC-type palmitoyltransferase 23 [Source:NCBI gene;Acc:106944640]	Mating Preference-i	none	yes: limma	3.364962677	0.003690904	0	0.226954723	0.823175213	0.812	-1.320094415	0.204849175	0.165	non-significant	0.640728067	0.466767506	-0.669127881
ENSPLAG00000005927	nav3	neuron navigator 3 [Source:NCBI gene;Acc:106952464]	Mating Preference-i	black	yes: limma & WGCNA	3.357892689	0.00374768	0.012	1.166230124	0.259678725	0.334	-1.89483935	0.075799338	0.145	non-significant	0.882217507	0.78754561	-0.559283789
ENSPLAG00000008230	zgc:113531	von Willebrand factor C domain-containing protein 2-like [Source:NCBI gene;Acc:106936601]	Mating Preference-i	none	yes: limma	3.355099336	0.00377035	0.003	1.247634657	0.229137269	0.247	-2.539291512	0.021525378	0.017	significant	0.71102134	0.672948712	-0.670641763
ENSPLAG00000012080	bms1	BMS1 ribosome biogenesis factor [Source:NCBI gene;Acc:106936479]	Mating Preference-i	none	yes: limma	3.355053541	0.003770723	0.001	1.33302396	0.200175626	0.215	-0.91147882	0.375185523	0.393	non-significant	0.676770461	0.717325466	-0.574797146
ENSPLAG00000009073	fam49bb	protein FAM49B [Source:NCBI gene;Acc:106962583]	Mating Preference-i	greenyellow	yes: limma & WGCNA	3.352830148	0.003788865	0.008	0.663162133	0.516150237	0.609	-0.962909824	0.349512072	0.445	non-significant	0.561583586	0.623976316	-0.886880703
ENSPLAG00000008076	NA	NA	Mating Preference-i	none	yes: limma	3.352584425	0.003790876	0.038	0.023230663	0.981737734	0.965	-0.586684699	0.565367417	0.591	non-significant	0.563159417	0.363332076	-0.633953739
ENSPLAG00000001631	NA	NA	Mating Preference-i	none	yes: limma	3.351305472	0.003801356	0.028	-0.208668413	0.83719559	0.798	-1.081427123	0.295080792	0.445	non-significant	0.106786109	0.42791848	-0.280402811
ENSPLAG00000001640	mrpl54	39S ribosomal protein L54	Mating Preference-i	none	yes: limma	3.351237535	0.003801914	0.003	2.221665525	0.040223955	0.05	-2.861201007	0.011067823	0.021	significant	0.565329694	0.765364412	-0.665835437
ENSPLAG00000015104	fam117aa	family with sequence similarity 117 member A [Source:NCBI gene;Acc:106940844]	Mating Preference-i	none	yes: limma	3.347988729	0.00382867	0.005	-0.440894203	0.664864708	0.686	-0.863605202	0.400201378	0.459	non-significant	0.373432843	0.151571233	-0.66245495
ENSPLAG00000022244	NA	protein tyrosine phosphatase receptor type O [Source:NCBI gene;Acc:106940536]	Mating Preference-i	none	yes: limma	3.347785867	0.003830347	0.001	0.043804272	0.965572632	0.965	-1.41601414	0.175396796	0.197	non-significant	0.765529553	0.716282505	-0.634522244
ENSPLAG00000013978	knstrn	girdin-like [Source:NCBI gene;Acc:106959018]	Mating Preference-i	none	yes: limma	3.346916294	0.003837543	0.002	0.392786808	0.69937565	0.718	-0.236473477	0.815979849	0.791	non-significant	0.435735109	0.188403166	-0.681738668
ENSPLAG00000003997	NA	NA	Mating Preference-i	none	yes: limma	3.346091507	0.003844381	0.003	-0.376780634	0.711014699	0.684	-0.136992432	0.892696701	0.89	non-significant	0.286095997	0.277979727	-0.449074414
ENSPLAG00000001132	ep400	E1A binding protein p400 [Source:NCBI gene;Acc:106935273]	Mating Preference-i	none	yes: limma	3.335267224	0.003935243	0.006	-0.298606406	0.768872307	0.801	-0.433094755	0.670561817	0.699	non-significant	0.792920618	0.308459278	-0.604328437
ENSPLAG00000003978	NA	NA	Mating Preference-i	none	yes: limma	3.335040405	0.00393717	0.007	-1.061535762	0.303347077	0.324	0.272766106	0.788421886	0.803	non-significant	0.403996211	-0.001175779	-0.549375944
ENSPLAG00000002174	NA	F-box only protein 6-like [Source:NCBI gene;Acc:106954164]	Mating Preference-i	greenyellow	yes: limma & WGCNA	3.334275206	0.003943676	0	1.631404418	0.121254814	0.101	-0.951468977	0.355115379	0.318	non-significant	0.685652479	0.58407609	-0.814430141
ENSPLAG00000005744	zgc:77486	perilipin-2-like [Source:NCBI gene;Acc:106941255]	Mating Preference-i	none	yes: limma	3.331844093	0.003964417	0.003	1.090880944	0.290599312	0.389	-0.403433917	0.691815937	0.74	non-significant	0.301635659	0.279981573	-0.167540894
ENSPLAG00000008559	NA	protein LYRIC-like [Source:NCBI gene;Acc:106964534]	Mating Preference-i	none	yes: limma	3.326948498	0.004006512	0	0.275257487	0.786447682	0.76	-1.208512004	0.243908231	0.195	non-significant	0.640003205	0.561231952	-0.462682789
ENSPLAG00000009298	NA	histone H3.3 [Source:NCBI gene;Acc:106942903]	Mating Preference-i	none	yes: limma	3.32400109	0.004032068	0.008	1.587417796	0.130906904	0.187	-0.899628657	0.381277457	0.412	non-significant	0.277501246	0.567152417	-0.66276267
ENSPLAG00000006283	trappc11	trafficking protein particle complex 11 [Source:NCBI gene;Acc:106938778]	Mating Preference-i	none	yes: limma	3.32009885	0.004066151	0.007	1.092204132	0.290033898	0.346	-1.629609627	0.122149459	0.136	non-significant	0.786154136	0.775039274	-0.716843515
ENSPLAG00000002353	wdr73	WD repeat domain 73 [Source:NCBI gene;Acc:106939648]	Mating Preference-i	greenyellow	yes: limma & WGCNA	3.315643705	0.004105411	0	1.065705182	0.301511507	0.303	-1.225377416	0.237660517	0.193	non-significant	0.661141029	0.669763641	-0.865432189
ENSPLAG00000005359	NA	cyclin dependent kinase inhibitor 2C [Source:NCBI gene;Acc:106951078]	Mating Preference-i	none	yes: limma	3.314354892	0.004116838	0.004	-0.059251328	0.953445306	0.964	-1.105559001	0.284798807	0.334	non-significant	0.610786523	0.309774911	-0.677021235
ENSPLAG00000011156	gtpbp10	GTP binding protein 10 [Source:NCBI gene;Acc:106961805]	Mating Preference-i	blue	yes: limma & WGCNA	3.311084708	0.004145973	0.004	1.910807909	0.073104061	0.074	-1.542444553	0.141951056	0.169	non-significant	0.660076435	0.900059294	-0.673011014
ENSPLAG00000011602	CLSPN	claspin [Source:NCBI gene;Acc:106960995]	Mating Preference-i	none	yes: limma	3.308425296	0.004169817	0.002	-1.455691229	0.163760887	0.153	-1.008474915	0.32780718	0.306	non-significant	0.275432215	0.210709369	-0.479988753
ENSPLAG00000001496	dhx9	DExH-box helicase 9 [Source:NCBI gene;Acc:106961305]	Mating Preference-i	none	yes: limma	3.296923744	0.004274506	0.004	0.156914662	0.877167124	0.879	-0.916989013	0.372375346	0.394	non-significant	0.792182092	0.659482475	-0.538990217
ENSPLAG00000020810	ELAVL1	ELAV-like protein 1 [Source:NCBI gene;Acc:106940619]	Mating Preference-i	blue	yes: limma & WGCNA	3.295815418	0.004284731	0.007	1.748764205	0.09842748	0.14	-2.769690118	0.013394853	0.017	significant	0.783518278	0.884321051	-0.79608351
ENSPLAG00000022080	SAMD4B	sterile alpha motif domain containing 4B [Source:NCBI gene;Acc:106948154]	Mating Preference-i	none	yes: limma	3.292114082	0.00431905	0.003	0.364208017	0.72020899	0.742	-2.800029801	0.012575338	0.015	significant	0.713466277	0.468431605	-0.450301586
ENSPLAG00000016024	taf6	transcription initiation factor TFIID subunit 6-like [Source:NCBI gene;Acc:106959575]	Mating Preference-i	none	yes: limma	3.289736752	0.004341236	0.006	0.483818977	0.63470944	0.676	-0.129515098	0.898517909	0.909	non-significant	0.337399342	0.427109087	-0.571544409
ENSPLAG00000013080	slc39a7	zinc transporter Slc39a7-like [Source:NCBI gene;Acc:106945043]	Mating Preference-i	none	yes: limma	3.289063846	0.004347536	0.005	-1.341209638	0.197559129	0.216	0.080404469	0.936884059	0.955	non-significant	0.378615	0.300276684	-0.16516129
ENSPLAG00000006320	NA	probable ATP-dependent RNA helicase DDX17 [Source:NCBI gene;Acc:106943155]	Mating Preference-i	black	yes: limma & WGCNA	3.288911841	0.004348961	0.008	0.775739398	0.448598183	0.505	-0.871272363	0.396122681	0.483	non-significant	0.838281401	0.64649155	-0.498796361
ENSPLAG00000009839	NA	beta-chimaerin-like [Source:NCBI gene;Acc:106943677]	Mating Preference-i	greenyellow	yes: limma & WGCNA	3.283762041	0.004397491	0.002	1.265116786	0.222956167	0.247	-1.448098686	0.166350204	0.181	non-significant	0.513312051	0.676340245	-0.824396272
ENSPLAG00000006265	tshz3b	teashirt homolog 3-like [Source:NCBI gene;Acc:106941226]	Mating Preference-i	none	yes: limma	3.279014224	0.004442706	0.027	-0.649844683	0.52450779	0.549	0.147584569	0.884461464	0.869	non-significant	0.369894108	0.215552758	-0.245145079
ENSPLAG00000022880	tprb	nucleoprotein TPR-like [Source:NCBI gene;Acc:106960064]	Mating Preference-i	none	yes: limma	3.278290722	0.004449637	0.002	0.060872914	0.952172844	0.946	-0.05381384	0.957730546	0.97	non-significant	0.616401614	0.258308487	-0.637446432
ENSPLAG00000008189	mthfd2	methylenetetrahydrofolate dehydrogenase (NADP+ dependent) 2	Mating Preference-i	none	yes: limma	3.273057996	0.004500079	0.004	0.068666272	0.946059296	0.956	-1.401046716	0.179752248	0.192	non-significant	0.538915844	0.451322906	-0.691192978
ENSPLAG00000004557	NA	NA	Mating Preference-i	none	yes: limma	3.268067537	0.00454871	0.018	-0.131832325	0.896670073	0.918	-0.884087488	0.38936691	0.474	non-significant	0.58503732	0.561852594	-0.3594158
ENSPLAG00000010319	gfpt2	glutamine--fructose-6-phosphate aminotransferase [isomerizing] 2-like [Source:NCBI gene;Acc:106954975]	Mating Preference-i	none	yes: limma	3.266118182	0.004567847	0.001	-2.081535223	0.052867348	0.037	-1.135139626	0.272559703	0.289	non-significant	0.382324456	0.248435356	-0.454991672
ENSPLAG00000023892	eif4g1a	eukaryotic translation initiation factor 4 gamma 1-like [Source:NCBI gene;Acc:106938190]	Mating Preference-i	none	yes: limma	3.260676591	0.004621687	0.007	0.241996372	0.811688308	0.847	-1.110221456	0.282843128	0.35	non-significant	0.791501097	0.441777672	-0.68703187
ENSPLAG00000004255	NA	NA	Mating Preference-i	none	yes: limma	3.259993603	0.004628489	0.002	0.851331932	0.406459185	0.424	-0.691093926	0.499127902	0.505	non-significant	0.691944844	0.63892289	-0.675999816
ENSPLAG00000018816	ankrd10b	ankyrin repeat domain 10 [Source:NCBI gene;Acc:106934721]	Mating Preference-i	black	yes: limma & WGCNA	3.259128002	0.004637123	0.008	0.797915513	0.435962878	0.485	-2.11444197	0.050046296	0.078	non-significant	0.835382555	0.720210169	-0.717892799
ENSPLAG00000009678	g3bp1	G3BP stress granule assembly factor 1 [Source:NCBI gene;Acc:106949800]	Mating Preference-i	none	yes: limma	3.247034977	0.004759425	0.013	1.108472022	0.283148368	0.353	-1.558628979	0.138082305	0.157	non-significant	0.527322603	0.73426846	-0.779531665
ENSPLAG00000009122	ranbp9	RAN binding protein 9 [Source:NCBI gene;Acc:106949209]	Mating Preference-i	none	yes: limma	3.244947716	0.004780853	0.001	-1.044981563	0.310714843	0.287	-1.384663323	0.184620004	0.163	non-significant	0.57033833	0.434919182	-0.34460386
ENSPLAG00000005530	tapt1a	transmembrane anterior posterior transformation protein 1 homolog [Source:NCBI gene;Acc:106947874]	Mating Preference-i	black	yes: limma & WGCNA	3.243806302	0.004792611	0.006	1.914373056	0.072618823	0.111	-1.469202574	0.160611333	0.207	non-significant	0.848129034	0.783498725	-0.573608635
ENSPLAG00000003892	NA	tetraspanin-17-like [Source:NCBI gene;Acc:106957144]	Mating Preference-i	none	yes: limma	3.239547474	0.004836735	0.001	1.695530106	0.108274917	0.118	-1.380166533	0.185974564	0.176	non-significant	0.753992299	0.75214864	-0.664429444
ENSPLAG00000002500	NA	RNA-binding protein 38-like [Source:NCBI gene;Acc:106953265]	Mating Preference-i	none	yes: limma	3.238970793	0.00484274	0.003	-0.092960228	0.927025743	0.924	-1.13563608	0.272357698	0.302	non-significant	0.549708217	0.430352922	-0.44393735
ENSPLAG00000023239	NA	NA	Mating Preference-i	none	yes: limma	3.237356798	0.004859587	0.002	-0.178254509	0.860637456	0.862	-0.828972201	0.418967093	0.421	non-significant	0.672902829	0.516669515	-0.719463405
ENSPLAG00000005893	knop1	lysine-rich nucleolar protein 1-like [Source:NCBI gene;Acc:106964637]	Mating Preference-i	none	yes: limma	3.231465758	0.004921568	0.015	-0.977501672	0.342075078	0.357	-2.131358707	0.048438964	0.102	non-significant	0.349580997	0.545912306	-0.340220723
ENSPLAG00000005401	fat1a	FAT atypical cadherin 1 [Source:NCBI gene;Acc:106944118]	Mating Preference-i	black	yes: limma & WGCNA	3.227641793	0.004962217	0.011	1.841356864	0.083149965	0.121	-0.706879494	0.489518061	0.554	non-significant	0.93956839	0.593147842	-0.562020753
ENSPLAG00000010472	rbmx	RNA binding motif protein X-linked [Source:NCBI gene;Acc:106945740]	Mating Preference-i	blue	yes: limma & WGCNA	3.214459831	0.00510489	0.009	1.338835654	0.198315134	0.21	-1.856397087	0.081368864	0.103	non-significant	0.708824848	0.80685645	-0.738713011
ENSPLAG00000013713	NA	NA	Mating Preference-i	none	yes: limma	3.21055532	0.005147919	0.015	-0.696436792	0.495601339	0.541	-0.488802454	0.631423634	0.646	non-significant	0.560892655	0.255465858	-0.593945415
ENSPLAG00000023139	NA	docking protein 2-like [Source:NCBI gene;Acc:106935305]	Mating Preference-i	none	yes: limma	3.207816911	0.005178309	0	-1.238029164	0.232589625	0.25	-1.495054005	0.153805266	0.17	non-significant	0.335935667	0.309092558	-0.414213367
ENSPLAG00000007894	tnika	TRAF2 and NCK-interacting protein kinase-like [Source:NCBI gene;Acc:106951028]	Mating Preference-i	none	yes: limma	3.205399792	0.005205281	0.008	-0.645674504	0.527140316	0.535	-1.461181304	0.162773055	0.18	non-significant	0.579475823	0.340918424	-0.52842875
ENSPLAG00000021724	NA	listerin E3 ubiquitin protein ligase 1 [Source:NCBI gene;Acc:106935359]	Mating Preference-i	none	yes: limma	3.204053709	0.005220361	0.002	-0.531000618	0.602311655	0.613	-0.285188826	0.779053058	0.796	non-significant	0.653342964	0.469267006	-0.547326092
ENSPLAG00000017960	slx1b	structure-specific endonuclease subunit slx1-like [Source:NCBI gene;Acc:106956439]	Mating Preference-i	none	yes: limma	3.201581666	0.005248167	0.011	1.014902868	0.324429536	0.404	-0.940317074	0.360636518	0.408	non-significant	0.491181709	0.372559159	-0.53406874
ENSPLAG00000002042	NA	zinc finger RNA-binding protein-like [Source:NCBI gene;Acc:106964084]	Mating Preference-i	blue	yes: limma & WGCNA	3.201373665	0.005250514	0.015	1.927573634	0.070847068	0.124	-2.127335287	0.048816899	0.1	non-significant	0.694859179	0.893095754	-0.488376993
ENSPLAG00000018558	CRTC2	CREB regulated transcription coactivator 2 [Source:NCBI gene;Acc:106958836]	Mating Preference-i	none	yes: limma	3.199353216	0.005273359	0.01	-0.504929607	0.620113699	0.68	-2.041130365	0.057590738	0.081	non-significant	0.436507965	0.237337827	-0.291959407
ENSPLAG00000021045	NA	cornifelin homolog [Source:NCBI gene;Acc:106948806]	Mating Preference-i	none	yes: limma	3.196069678	0.005310693	0.01	-0.18349697	0.856586543	0.881	-1.08198211	0.294841308	0.342	non-significant	0.493829556	0.323328292	-0.64235426
ENSPLAG00000011895	NA	A disintegrin and metalloproteinase with thrombospondin motifs 15-like [Source:NCBI gene;Acc:106940961]	Mating Preference-i	none	yes: limma	3.192002901	0.005357294	0.003	1.105600106	0.284355082	0.29	-1.437887838	0.169186799	0.148	non-significant	0.73275771	0.575702427	-0.781286049
ENSPLAG00000004674	NA	Fc fragment of IgE receptor Ig [Source:NCBI gene;Acc:106947285]	Mating Preference-i	none	yes: limma	3.189120059	0.005390571	0.027	1.101121641	0.286244398	0.405	-0.314998223	0.756716965	0.782	non-significant	0.483792907	0.262273128	-0.76019108
ENSPLAG00000016515	abtb2b	ankyrin repeat and BTB/POZ domain-containing protein 2-like [Source:NCBI gene;Acc:106959561]	Mating Preference-i	none	yes: limma	3.187290851	0.005411792	0.006	2.046226276	0.056579881	0.055	-1.28616007	0.216166767	0.193	non-significant	0.378966645	0.561785915	-0.724774322
ENSPLAG00000009099	NEO1	neogenin 1 [Source:NCBI gene;Acc:106960635]	Mating Preference-i	none	yes: limma	3.186998106	0.005415195	0.013	1.597189701	0.128708182	0.163	-1.760510219	0.096867624	0.133	non-significant	0.632850623	0.685035104	-0.476227135
ENSPLAG00000015990	VANGL1	vang-like protein 1 [Source:NCBI gene;Acc:106935506]	Mating Preference-i	greenyellow	yes: limma & WGCNA	3.183515446	0.005455849	0.001	0.770133312	0.45182796	0.468	-0.859806671	0.40223227	0.372	non-significant	0.699367232	0.581344662	-0.944460812
ENSPLAG00000018535	dennd4b	DENN domain containing 4B [Source:NCBI gene;Acc:106958832]	Mating Preference-i	black	yes: limma & WGCNA	3.180284475	0.005493833	0.002	0.607129936	0.551816474	0.564	-1.297470926	0.212340903	0.221	non-significant	0.803239268	0.650696244	-0.542115957
ENSPLAG00000017648	NA	sperm-specific antigen 2-like [Source:NCBI gene;Acc:106956663]	Mating Preference-i	none	yes: limma	3.172401219	0.005587602	0.021	1.53223096	0.143927578	0.23	-0.684018167	0.50347078	0.565	non-significant	0.440197629	0.363626342	-0.783499862
ENSPLAG00000017917	HECW2	E3 ubiquitin-protein ligase HECW2-like [Source:NCBI gene;Acc:106942508]	Mating Preference-i	none	yes: limma	3.171369088	0.005599995	0.01	-0.707074151	0.48913389	0.558	-0.227591497	0.822763805	0.876	non-significant	0.285081397	0.164839789	-0.563140925
ENSPLAG00000003851	psap	prosaposin [Source:NCBI gene;Acc:106952563]	Mating Preference-i	greenyellow	yes: limma & WGCNA	3.171174861	0.00560233	0.005	1.656611345	0.116001915	0.152	-0.861818601	0.401155748	0.431	non-significant	0.62894797	0.562788895	-0.882196662
ENSPLAG00000022869	NA	NA	Mating Preference-i	none	yes: limma	3.170531465	0.005610072	0.018	0.591301682	0.562126414	0.599	-0.186836583	0.854069831	0.811	non-significant	0.486736207	0.113144428	-0.670716978
ENSPLAG00000019424	akirin2	akirin-2-like [Source:NCBI gene;Acc:106962838]	Mating Preference-i	none	yes: limma	3.170214968	0.005613885	0.003	1.317918379	0.205076354	0.23	-2.024567148	0.059432469	0.056	non-significant	0.600705244	0.797706446	-0.670523217
ENSPLAG00000010745	NA	VPS10 domain-containing receptor SorCS1-like [Source:NCBI gene;Acc:106947689]	Mating Preference-i	none	yes: limma	3.167796848	0.005643096	0.008	-0.232328002	0.819066888	0.816	0.370502003	0.715728205	0.75	non-significant	0.728724121	0.275840325	-0.301494015
ENSPLAG00000010060	NA	NA	Mating Preference-i	none	yes: limma	3.16768744	0.005644421	0.004	1.497819336	0.152582287	0.166	-0.464589814	0.648304998	0.626	non-significant	0.570014069	0.480334799	-0.688352082
ENSPLAG00000010312	ube2d1a	ubiquitin conjugating enzyme E2 D1 [Source:NCBI gene;Acc:106934511]	Mating Preference-i	none	yes: limma	3.165716615	0.005668344	0.005	2.265093666	0.036912223	0.052	-1.156092392	0.26413126	0.304	non-significant	0.492442575	0.672202402	-0.684408803
ENSPLAG00000008964	NA	interleukin-20 receptor subunit alpha-like [Source:NCBI gene;Acc:106951001]	Mating Preference-i	black	yes: limma & WGCNA	3.164936533	0.005677841	0.007	2.088567794	0.052154926	0.067	-1.031348638	0.317278774	0.389	non-significant	0.827584754	0.663146524	-0.736719461
ENSPLAG00000012349	NA	nck-associated protein 1-like [Source:NCBI gene;Acc:106947065]	Mating Preference-i	none	yes: limma	3.163331604	0.005697429	0.013	-0.474937474	0.640897123	0.703	-0.191450991	0.850511556	0.835	non-significant	0.307203155	0.078227124	-0.702261484
ENSPLAG00000023090	NA	GEN1 Holliday junction 5' flap endonuclease [Source:NCBI gene;Acc:106946704]	Mating Preference-i	none	yes: limma	3.162627964	0.005706037	0.01	-0.131416906	0.896993695	0.905	-0.971927366	0.345139055	0.39	non-significant	0.395062858	0.427198537	-0.714824348
ENSPLAG00000002303	NA	RNA-binding protein MEX3B-like [Source:NCBI gene;Acc:106937451]	Mating Preference-i	black	yes: limma & WGCNA	3.156095018	0.005786575	0.004	2.122777211	0.048812669	0.055	-1.092416213	0.290365343	0.335	non-significant	0.88820074	0.610605918	-0.58007154
ENSPLAG00000020744	cdk1	cyclin dependent kinase 1 [Source:NCBI gene;Acc:106937569]	Mating Preference-i	greenyellow	yes: limma & WGCNA	3.15595021	0.005788373	0.013	0.613470824	0.547714834	0.63	-0.627139241	0.539161442	0.6	non-significant	0.583989903	0.359165031	-0.841087667
ENSPLAG00000016855	NA	adenosine deaminase CECR1-A-like [Source:NCBI gene;Acc:106943458]	Mating Preference-i	none	yes: limma	3.150787034	0.005852833	0.016	-0.125518017	0.901591077	0.913	1.378532617	0.18646873	0.322	non-significant	0.524364555	0.174048554	-0.330415343
ENSPLAG00000012002	agxta	serine--pyruvate aminotransferase-like [Source:NCBI gene;Acc:106959721]	Mating Preference-i	none	yes: limma	3.14120004	0.005974394	0.004	0.342616227	0.736101705	0.791	0.127268838	0.900267836	0.91	non-significant	0.687605286	0.45937701	-0.331280678
ENSPLAG00000007964	NA	cocaine- and amphetamine-regulated transcript protein-like [Source:NCBI gene;Acc:106947785]	Mating Preference-i	none	yes: limma	3.137385043	0.006023453	0.013	1.880820284	0.07730123	0.114	-1.14356769	0.269145535	0.318	non-significant	0.46470782	0.327192411	-0.495111575
ENSPLAG00000021737	NA	pre-mRNA-processing factor 17-like [Source:NCBI gene;Acc:106937515]	Mating Preference-i	none	yes: limma	3.137027842	0.006028067	0.017	-0.50560942	0.619646338	0.687	-1.696408309	0.108616105	0.208	non-significant	0.631344689	0.602253923	-0.617976787
ENSPLAG00000001595	ptprsa	receptor-type tyrosine-protein phosphatase S-like [Source:NCBI gene;Acc:106935163]	Mating Preference-i	black	yes: limma & WGCNA	3.132318867	0.006089213	0.024	1.827187251	0.085343476	0.136	-0.958796794	0.351519385	0.435	non-significant	0.945223107	0.694362203	-0.71214376
ENSPLAG00000009082	ARID1B	AT-rich interactive domain-containing protein 1B-like [Source:NCBI gene;Acc:106951782]	Mating Preference-i	none	yes: limma	3.130785582	0.006109253	0.004	0.95677918	0.352135225	0.392	-0.725916031	0.478075199	0.508	non-significant	0.748340935	0.680765079	-0.465359325
ENSPLAG00000005920	ddx3xa	DEAD-box helicase 3 X-linked [Source:NCBI gene;Acc:106946403]	Mating Preference-i	none	yes: limma	3.128351424	0.006141201	0.004	-0.502596488	0.621718954	0.642	-0.167000509	0.869401909	0.861	non-significant	0.671479915	0.223649659	-0.402049156
ENSPLAG00000018696	tnpo1	transportin 1 [Source:NCBI gene;Acc:106963590]	Mating Preference-i	black	yes: limma & WGCNA	3.128170559	0.006143582	0.009	0.720241404	0.481197352	0.524	-1.185045364	0.252810036	0.321	non-significant	0.81816152	0.667435407	-0.44399733
ENSPLAG00000016921	pcnt	pericentrin-like [Source:NCBI gene;Acc:106957495]	Mating Preference-i	none	yes: limma	3.127203017	0.006156331	0.006	-0.002674015	0.997897685	0.998	-0.694796624	0.496863999	0.515	non-significant	0.780332295	0.359447954	-0.5785399
ENSPLAG00000020954	abhd14b	abhydrolase domain containing 14B [Source:NCBI gene;Acc:106936823]	Mating Preference-i	black	yes: limma & WGCNA	3.125998996	0.006172232	0.011	2.023813633	0.059057547	0.098	-1.237433287	0.233270699	0.314	non-significant	0.842302852	0.758612129	-0.781696533
ENSPLAG00000018025	tlr22	toll-like receptor 22 [Source:ZFIN;Acc:ZDB-GENE-040220-5]	Mating Preference-i	none	yes: limma	3.117683821	0.006283155	0.018	-0.195869953	0.847042318	0.885	-0.154153596	0.879360923	0.87	non-significant	0.258973225	0.016691752	-0.651955738
ENSPLAG00000023562	ddx46	DEAD-box helicase 46 [Source:NCBI gene;Acc:106941327]	Mating Preference-i	none	yes: limma	3.116904283	0.006293653	0.007	-0.548507746	0.590499801	0.63	-1.982287502	0.064377958	0.059	non-significant	0.622558347	0.541555461	-0.310179608
ENSPLAG00000013015	polg2	DNA polymerase gamma 2	Mating Preference-i	blue	yes: limma & WGCNA	3.116372881	0.006300819	0.005	1.763573514	0.095830349	0.087	-1.731336105	0.102069881	0.093	non-significant	0.689053596	0.835311243	-0.662720487
ENSPLAG00000007173	prpf39	pre-mRNA processing factor 39 [Source:NCBI gene;Acc:106949873]	Mating Preference-i	none	yes: limma	3.108885887	0.006402643	0.004	0.324376961	0.749623771	0.734	-1.54111481	0.142272927	0.167	non-significant	0.643552553	0.557103864	-0.596642565
ENSPLAG00000012364	NA	NA	Mating Preference-i	none	yes: limma	3.105863802	0.006444198	0.007	-0.300359097	0.767558086	0.829	-1.561506192	0.137403906	0.187	non-significant	0.723408359	0.456286949	-0.765362722
ENSPLAG00000001438	aifm2	apoptosis inducing factor mitochondria associated 2 [Source:NCBI gene;Acc:106935887]	Mating Preference-i	none	yes: limma	3.103758791	0.006473299	0.007	1.396053725	0.180726644	0.215	-1.836859199	0.084336299	0.074	non-significant	0.573370908	0.617594449	-0.693412237
ENSPLAG00000015796	NA	multidrug and toxin extrusion protein 1-like [Source:NCBI gene;Acc:106946208]	Mating Preference-i	none	yes: limma	3.093629002	0.006615148	0.016	-0.470904101	0.643716196	0.673	-1.574637348	0.134343362	0.197	non-significant	0.503634086	0.356516852	-0.472276196
ENSPLAG00000019811	NA	NA	Mating Preference-i	none	yes: limma	3.091637318	0.006643394	0.008	0.446402171	0.660960584	0.735	-0.642340976	0.529488356	0.558	non-significant	0.345223604	0.228296544	-0.737504487
ENSPLAG00000005866	KLHL12	kelch like family member 12 [Source:NCBI gene;Acc:106952784]	Mating Preference-i	blue	yes: limma & WGCNA	3.089166697	0.006678596	0.009	1.455848306	0.163717988	0.205	-1.8063808	0.089156463	0.093	non-significant	0.650653531	0.82828672	-0.646907437
ENSPLAG00000022278	slc43a1a	solute carrier family 43 member 1 [Source:NCBI gene;Acc:106935342]	Mating Preference-i	none	yes: limma	3.088657037	0.00668588	0.008	1.323998864	0.203092327	0.218	-0.620434556	0.543458317	0.544	non-significant	0.621167182	0.604275577	-0.759509328
ENSPLAG00000013054	DDX5	probable ATP-dependent RNA helicase DDX5 [Source:NCBI gene;Acc:106950832]	Mating Preference-i	none	yes: limma	3.08591109	0.006725261	0.001	0.872943607	0.394899771	0.41	-0.759318926	0.458387697	0.46	non-significant	0.756636393	0.77965163	-0.554035765
ENSPLAG00000008790	abi1b	abl interactor 1-like [Source:NCBI gene;Acc:106961870]	Mating Preference-i	none	yes: limma	3.084451206	0.00674629	0.009	0.927616121	0.36663588	0.351	-0.072667798	0.942945264	0.947	non-significant	0.698160768	0.594705315	-0.434743785
ENSPLAG00000014604	NA	NA	Mating Preference-i	blue	yes: limma & WGCNA	3.082020894	0.00678144	0.013	1.892842339	0.075593517	0.106	-1.198844305	0.247546024	0.32	non-significant	0.679271875	0.880072835	-0.568465868
ENSPLAG00000014848	NA	NA	Mating Preference-i	none	yes: limma	3.079847908	0.006813021	0.006	1.260062471	0.224729699	0.242	-2.344429771	0.03188008	0.033	significant	0.709393515	0.759777453	-0.775655669
ENSPLAG00000006891	map1ab	microtubule-associated protein 1B-like [Source:NCBI gene;Acc:106953005]	Mating Preference-i	black	yes: limma & WGCNA	3.07867268	0.00683016	0.018	1.037039659	0.314294914	0.399	-1.059697516	0.304569518	0.379	non-significant	0.946920317	0.605322494	-0.767811598
ENSPLAG00000003239	rusc1	uncharacterized LOC106938023 [Source:NCBI gene;Acc:106938023]	Mating Preference-i	blue	yes: limma & WGCNA	3.078037279	0.006839445	0.025	1.636685413	0.120137797	0.188	-1.742764982	0.10000362	0.163	non-significant	0.75098049	0.893562887	-0.528490511
ENSPLAG00000001549	kif11	kinesin family member 11 [Source:NCBI gene;Acc:106959980]	Mating Preference-i	none	yes: limma	3.073680271	0.006903441	0.025	-0.328027802	0.746910249	0.821	-0.469700239	0.644725032	0.702	non-significant	0.400533539	0.160756182	-0.721973861
ENSPLAG00000011481	lmnb2	lamin B2 [Source:NCBI gene;Acc:106938670]	Mating Preference-i	black & greenyellow	yes: limma & WGCNA	3.072707214	0.006917814	0.017	1.666522393	0.113990558	0.143	-0.731560325	0.474713355	0.537	non-significant	0.802463375	0.467563007	-0.874762695
ENSPLAG00000002434	hspa5	heat shock protein family A (Hsp70) member 5 [Source:NCBI gene;Acc:106954595]	Mating Preference-i	none	yes: limma	3.0721802	0.00692561	0.014	-0.119468412	0.906309661	0.917	0.056083357	0.955949837	0.97	non-significant	0.285769212	0.155154945	-0.676648118
ENSPLAG00000001793	ccni2	cyclin I family	Mating Preference-i	none	yes: limma	3.071652112	0.006933431	0.017	0.382983442	0.706495346	0.731	-1.034751813	0.315733272	0.383	non-significant	0.735367595	0.704300403	-0.572232338
ENSPLAG00000005443	NA	transcription factor-like 5 protein [Source:NCBI gene;Acc:106961246]	Mating Preference-i	none	yes: limma	3.070797965	0.006946099	0.037	2.24391715	0.038494202	0.093	-0.566711806	0.578548535	0.641	non-significant	0.51751211	0.730535091	-0.498880001
ENSPLAG00000001114	tbc1d9	TBC1 domain family member 9 [Source:NCBI gene;Acc:106950632]	Mating Preference-i	black	yes: limma & WGCNA	3.068245864	0.006984084	0.014	1.234567473	0.233843627	0.297	-0.445687224	0.66162353	0.711	non-significant	0.821557085	0.658576782	-0.783064994
ENSPLAG00000021967	zgc:162339	NKAP domain containing 1 [Source:NCBI gene;Acc:106949071]	Mating Preference-i	none	yes: limma	3.066820058	0.007005394	0.017	0.111559359	0.912483999	0.918	-0.5049155	0.620303997	0.653	non-significant	0.204037732	0.453039379	-0.282400665
ENSPLAG00000018334	CLPB	caseinolytic mitochondrial matrix peptidase chaperone subunit B [Source:NCBI gene;Acc:106939996]	Mating Preference-i	black	yes: limma & WGCNA	3.065397108	0.007026725	0.002	1.590310113	0.130252834	0.126	-0.989943568	0.336516794	0.348	non-significant	0.858963542	0.753453868	-0.798545365
ENSPLAG00000021394	cln3	CLN3 lysosomal/endosomal transmembrane protein	Mating Preference-i	none	yes: limma	3.063009616	0.007062657	0.01	2.244729897	0.038432345	0.052	-2.520373042	0.022370328	0.021	significant	0.755263985	0.726484162	-0.721776762
ENSPLAG00000006983	pde7a	phosphodiesterase 7A [Source:NCBI gene;Acc:106935239]	Mating Preference-i	none	yes: limma	3.062756498	0.007066477	0.011	0.42492218	0.676241751	0.659	-3.141413973	0.006131086	0.012	significant	0.352930385	0.512708338	-0.51956867
ENSPLAG00000003654	zbtb39	zinc finger and BTB domain containing 39 [Source:NCBI gene;Acc:106963993]	Mating Preference-i	none	yes: limma	3.062573465	0.007069241	0	0.038834422	0.969476405	0.968	-1.03827248	0.314140107	0.257	non-significant	0.687614983	0.52206194	-0.452973696
ENSPLAG00000014254	NA	NA	Mating Preference-i	none	yes: limma	3.060039026	0.007107616	0.001	-1.466396993	0.16085812	0.164	-0.912381929	0.374723962	0.378	non-significant	0.56564178	0.103573785	-0.389534837
ENSPLAG00000014469	HAGHL	hydroxyacylglutathione hydrolase [Source:NCBI gene;Acc:106957324]	Mating Preference-i	none	yes: limma	3.059851656	0.007110461	0	0.75336602	0.461573133	0.492	-0.596313135	0.559069905	0.572	non-significant	0.326495905	0.28342391	-0.284347934
ENSPLAG00000012486	crtc3	CREB-regulated transcription coactivator 3-like [Source:NCBI gene;Acc:106963788]	Mating Preference-i	none	yes: limma	3.055699901	0.00717379	0.007	-0.421356767	0.678792604	0.721	-0.861957155	0.401081681	0.46	non-significant	0.798796009	0.428749593	-0.486237307
ENSPLAG00000004757	ptprua	receptor-type tyrosine-protein phosphatase U-like [Source:NCBI gene;Acc:106963979]	Mating Preference-i	black	yes: limma & WGCNA	3.054614674	0.007190434	0.003	1.153394595	0.264763548	0.263	-0.391705252	0.700295419	0.7	non-significant	0.816127245	0.574633895	-0.662879087
ENSPLAG00000001035	gpatch8	G-patch domain containing 8 [Source:NCBI gene;Acc:106953888]	Mating Preference-i	none	yes: limma	3.05379463	0.007203036	0.018	0.621954785	0.542252754	0.591	-1.624101016	0.12332728	0.199	non-significant	0.746847003	0.69471426	-0.344134091
ENSPLAG00000003608	mon2	MON2 homolog	Mating Preference-i	none	yes: limma	3.050096254	0.00726014	0.003	0.704845896	0.490484539	0.518	0.014585691	0.988537863	0.988	non-significant	0.765701137	0.481991919	-0.643334033
ENSPLAG00000017186	ap1b1	AP-1 complex subunit beta-1 [Source:NCBI gene;Acc:106959543]	Mating Preference-i	none	yes: limma	3.048312921	0.007287832	0.004	1.218210702	0.239839624	0.265	-1.394243921	0.181760669	0.195	non-significant	0.789091608	0.730482045	-0.585503257
ENSPLAG00000000630	setd5	SET domain containing 5 [Source:NCBI gene;Acc:106959686]	Mating Preference-i	none	yes: limma	3.047239592	0.007304549	0.014	-0.68824605	0.500615021	0.55	-0.441094023	0.664877826	0.707	non-significant	0.601976195	0.344205721	-0.194610313
ENSPLAG00000005295	ptprfb	protein tyrosine phosphatase receptor type F [Source:NCBI gene;Acc:106936013]	Mating Preference-i	black	yes: limma & WGCNA	3.046789802	0.007311566	0.014	1.159772061	0.262227818	0.321	-0.835541912	0.415364396	0.49	non-significant	0.896794789	0.613953709	-0.619471015
ENSPLAG00000000449	si:dkey-94e7.1	si:dkey-94e7.1 [Source:ZFIN;Acc:ZDB-GENE-070912-610]	Mating Preference-i	none	yes: limma	3.044031147	0.007354744	0.024	-0.125762378	0.901400558	0.903	-0.293083042	0.77311757	0.763	non-significant	0.351100589	0.067902227	-0.667257854
ENSPLAG00000014403	slain2	SLAIN motif-containing protein 2-like [Source:NCBI gene;Acc:106942705]	Mating Preference-i	none	yes: limma	3.041402263	0.007396123	0.003	-0.662462343	0.516587519	0.514	-0.118620145	0.907010385	0.887	non-significant	0.345990228	0.254775377	-0.455830069
ENSPLAG00000011004	mdn1	midasin AAA ATPase 1 [Source:NCBI gene;Acc:106957767]	Mating Preference-i	black	yes: limma & WGCNA	3.041396162	0.007396219	0.016	0.912093528	0.374517588	0.489	-1.231709181	0.235347085	0.288	non-significant	0.867497356	0.524114061	-0.635585458
ENSPLAG00000022274	abcc4	ATP binding cassette subfamily C member 4 [Source:NCBI gene;Acc:106954972]	Mating Preference-i	none	yes: limma	3.038997274	0.007434177	0.011	1.167986053	0.258988878	0.317	-2.324138703	0.033193537	0.047	significant	0.730573785	0.641374446	-0.726584175
ENSPLAG00000023459	setd1ba	SET domain containing 1B	Mating Preference-i	none	yes: limma	3.036172036	0.007479124	0.016	-0.516292113	0.612324262	0.664	-1.064555166	0.302429308	0.377	non-significant	0.711867137	0.350495257	-0.322791023
ENSPLAG00000005902	NA	focadhesin-like [Source:NCBI gene;Acc:106940227]	Mating Preference-i	none	yes: limma	3.033889205	0.007515636	0.022	0.605606337	0.552804471	0.585	0.345880373	0.733809328	0.741	non-significant	0.525208274	0.275243211	-0.297074568
ENSPLAG00000003158	NA	NA	Mating Preference-i	none	yes: limma	3.024643313	0.007665302	0.002	-0.934192097	0.36333112	0.378	-1.325080937	0.203226462	0.153	non-significant	0.405418157	0.267306865	-0.225982778
ENSPLAG00000001673	NA	NA	Mating Preference-i	none	yes: limma	3.022772374	0.007695939	0.023	-0.120377243	0.905600554	0.908	-0.66441381	0.515616515	0.543	non-significant	0.353642289	0.140442472	-0.505959645
ENSPLAG00000023581	plrg1	pleiotropic regulator 1 [Source:NCBI gene;Acc:106953312]	Mating Preference-i	none	yes: limma	3.022253788	0.007704452	0	1.077798399	0.296233177	0.293	-0.711157206	0.486932759	0.479	non-significant	0.621306179	0.669768406	-0.75667525
ENSPLAG00000007312	ctbs	chitobiase [Source:NCBI gene;Acc:106959859]	Mating Preference-i	greenyellow	yes: limma & WGCNA	3.022144323	0.007706251	0.018	0.446242835	0.661073383	0.699	-1.121527419	0.278142163	0.349	non-significant	0.424938542	0.355351598	-0.8435792
ENSPLAG00000004393	NA	calcium/calmodulin-dependent protein kinase II inhibitor 2-like [Source:NCBI gene;Acc:106955128]	Mating Preference-i	none	yes: limma	3.021058608	0.007724108	0.038	0.095807699	0.924797588	0.923	-0.96363593	0.349158533	0.442	non-significant	0.703551009	0.635185799	-0.696455596
ENSPLAG00000008589	dock10	dedicator of cytokinesis 10 [Source:NCBI gene;Acc:106935801]	Mating Preference-i	none	yes: limma	3.018309122	0.00776951	0.015	0.145991212	0.885651515	0.919	0.017362548	0.986355889	0.989	non-significant	0.56697866	0.269580609	-0.672249141
ENSPLAG00000019355	NA	vinculin [Source:NCBI gene;Acc:106944815]	Mating Preference-i	none	yes: limma	3.013274456	0.007853323	0.019	1.031482581	0.316817476	0.39	-2.36999061	0.030294718	0.041	significant	0.461017741	0.706979512	-0.695779514
ENSPLAG00000015485	nit2	nitrilase family member 2 [Source:NCBI gene;Acc:106941029]	Mating Preference-i	none	yes: limma	3.012350321	0.007868802	0.006	0.794368152	0.437968913	0.482	-0.431440959	0.671739535	0.689	non-significant	0.660646473	0.418827436	-0.723979586
ENSPLAG00000019802	tap1	antigen peptide transporter 1-like [Source:NCBI gene;Acc:106948877]	Mating Preference-i	none	yes: limma	3.012171809	0.007871796	0.006	0.755355962	0.460409917	0.489	-0.019689096	0.98452784	0.989	non-significant	0.372752152	0.298576419	-0.766553277
ENSPLAG00000020144	slc35f6	solute carrier family 35 member F6 [Source:NCBI gene;Acc:106960160]	Mating Preference-i	greenyellow	yes: limma & WGCNA	3.010728406	0.007896042	0	1.690262358	0.109294134	0.1	-1.042315489	0.312317712	0.298	non-significant	0.730558085	0.671877601	-0.91675373
ENSPLAG00000016217	NA	rap guanine nucleotide exchange factor 1-like [Source:NCBI gene;Acc:106962334]	Mating Preference-i	none	yes: limma	3.009083448	0.007923763	0.023	0.162041575	0.873190217	0.905	0.090393718	0.929064064	0.947	non-significant	0.46214579	0.171857232	-0.738198273
ENSPLAG00000023068	glo1	glyoxalase I [Source:NCBI gene;Acc:106962072]	Mating Preference-i	greenyellow	yes: limma & WGCNA	3.006667242	0.007964652	0.009	2.242699892	0.038587018	0.062	-1.631287722	0.121792572	0.154	non-significant	0.390793283	0.608867656	-0.81652033
ENSPLAG00000020740	r3hdm4	R3H domain containing 4 [Source:NCBI gene;Acc:106936169]	Mating Preference-i	black	yes: limma & WGCNA	3.005684439	0.007981343	0.013	1.270197974	0.221184232	0.263	-0.395436147	0.697593592	0.724	non-significant	0.825024892	0.672882938	-0.603762956
ENSPLAG00000022758	acsbg2	long-chain-fatty-acid--CoA ligase ACSBG2-like [Source:NCBI gene;Acc:106960070]	Mating Preference-i	none	yes: limma	3.004727851	0.007997621	0.007	-0.47597279	0.64017441	0.665	-0.951483675	0.355108141	0.377	non-significant	0.586678638	0.411311301	-0.574685469
ENSPLAG00000003993	NA	NA	Mating Preference-i	none	yes: limma	3.001082825	0.008059946	0.036	0.09225055	0.927581166	0.93	-0.371556688	0.714957475	0.717	non-significant	0.331671479	0.143891197	-0.661039162
ENSPLAG00000004310	enoph1	enolase-phosphatase 1 [Source:NCBI gene;Acc:106963271]	Mating Preference-i	none	yes: limma	2.9927675	0.008203903	0.005	0.147800557	0.884245154	0.88	-1.575481234	0.134148657	0.094	non-significant	0.546412756	0.404000418	-0.726258489
ENSPLAG00000022031	camsap3	calmodulin regulated spectrin associated protein family member 3 [Source:NCBI gene;Acc:106938443]	Mating Preference-i	black	yes: limma & WGCNA	2.992594734	0.008206921	0.018	0.774511035	0.449304643	0.558	-1.831147275	0.085221722	0.101	non-significant	0.814507616	0.756773166	-0.560566448
ENSPLAG00000009920	NA	cytoskeleton associated protein 4 [Source:NCBI gene;Acc:106949785]	Mating Preference-i	none	yes: limma	2.989893937	0.008254231	0.003	0.055776053	0.956172793	0.957	-0.241488421	0.812156103	0.817	non-significant	0.385471741	0.292938138	-0.648328625
ENSPLAG00000014257	mcm3	minichromosome maintenance complex component 3 [Source:NCBI gene;Acc:106945001]	Mating Preference-i	none	yes: limma	2.989139699	0.008267491	0.016	0.296285656	0.770613591	0.786	-0.569383104	0.576776491	0.599	non-significant	0.403632022	0.384335986	-0.753134852
ENSPLAG00000011839	c2cd5	C2 calcium dependent domain containing 5 [Source:NCBI gene;Acc:106954926]	Mating Preference-i	black	yes: limma & WGCNA	2.988917178	0.008271407	0.011	2.372090105	0.029802956	0.055	-1.55996844	0.137766132	0.195	non-significant	0.835371043	0.759965895	-0.495931956
ENSPLAG00000018239	spns3	protein spinster homolog 3-like [Source:NCBI gene;Acc:106949165]	Mating Preference-i	none	yes: limma	2.988836982	0.008272818	0.01	0.536979702	0.598264586	0.639	-0.355638004	0.726623685	0.749	non-significant	0.524672343	0.172670365	-0.64549249
ENSPLAG00000010509	NA	pleckstrin homology domain-containing family A member 5-like [Source:NCBI gene;Acc:106959101]	Mating Preference-i	none	yes: limma	2.988457121	0.008279508	0.005	0.647106151	0.526235726	0.6	-1.705821822	0.106816981	0.119	non-significant	0.747081589	0.559280157	-0.475472038
ENSPLAG00000013750	rhbdf1b	inactive rhomboid protein 1-like [Source:NCBI gene;Acc:106965123]	Mating Preference-i	blue	yes: limma & WGCNA	2.988249729	0.008283163	0.031	0.921906641	0.369521712	0.476	-1.930200258	0.070978906	0.138	non-significant	0.640991519	0.807527934	-0.337629875
ENSPLAG00000009275	NA	cystatin-F-like [Source:NCBI gene;Acc:106959791]	Mating Preference-i	none	yes: limma	2.986894614	0.008307082	0.008	0.738765921	0.470162169	0.511	0.110471559	0.913369769	0.916	non-significant	0.463643657	0.287658835	-0.78564925
ENSPLAG00000018039	cltca	clathrin heavy chain [Source:NCBI gene;Acc:106949273]	Mating Preference-i	black	yes: limma & WGCNA	2.985860673	0.008325378	0.016	1.441503472	0.167673919	0.184	-0.86660397	0.398602848	0.439	non-significant	0.946760779	0.578107612	-0.774194479
ENSPLAG00000021255	setd7	SET domain containing 7	Mating Preference-i	none	yes: limma	2.982345755	0.008387867	0.014	0.75172129	0.462535906	0.537	-1.376611764	0.187051033	0.247	non-significant	0.386574064	0.330279486	-0.633414562
ENSPLAG00000004894	NA	proteasome assembly chaperone 4 [Source:NCBI gene;Acc:106952526]	Mating Preference-i	none	yes: limma	2.98179694	0.008397665	0.018	2.313946028	0.03349011	0.066	0.051125698	0.959840014	0.964	non-significant	0.580022438	0.613290041	-0.676424483
ENSPLAG00000006298	YTHDF1	YTH N6-methyladenosine RNA binding protein 1 [Source:NCBI gene;Acc:106960933]	Mating Preference-i	black & greenyellow	yes: limma & WGCNA	2.981208539	0.008408183	0.013	1.974903489	0.064808071	0.073	-0.957076611	0.352361262	0.415	non-significant	0.872333912	0.591452789	-0.832423119
ENSPLAG00000007925	smc4	structural maintenance of chromosomes 4 [Source:NCBI gene;Acc:106952948]	Mating Preference-i	none	yes: limma	2.980950721	0.008412795	0.033	0.283807765	0.779997299	0.84	-0.580738573	0.56927504	0.635	non-significant	0.350181809	0.183570096	-0.729827541
ENSPLAG00000012162	sec24c	SEC24 homolog C	Mating Preference-i	black	yes: limma & WGCNA	2.977055573	0.00848278	0.009	0.413626797	0.684336732	0.702	-0.429004463	0.673476244	0.683	non-significant	0.823053659	0.50432641	-0.472603344
ENSPLAG00000001988	efl1	elongation factor like GTPase 1 [Source:NCBI gene;Acc:106961261]	Mating Preference-i	none	yes: limma	2.97563175	0.008508503	0	1.037721325	0.313986475	0.279	-0.625603955	0.540143726	0.514	non-significant	0.794739973	0.600460968	-0.716424129
ENSPLAG00000006322	NA	NA	Mating Preference-i	none	yes: limma	2.974348167	0.008531757	0.031	-0.237874426	0.814831855	0.845	-0.299414596	0.768367455	0.752	non-significant	0.362662941	0.087641768	-0.721634069
ENSPLAG00000016895	NA	NA	Mating Preference-i	none	yes: limma	2.970054963	0.008609987	0.012	1.115602906	0.2801685	0.353	-1.333646427	0.200462977	0.225	non-significant	0.367128151	0.530640684	-0.629398343
ENSPLAG00000011388	NA	NA	Mating Preference-i	black	yes: limma & WGCNA	2.969011741	0.008629102	0.009	0.802102636	0.433602504	0.451	0.044277198	0.965215595	0.96	non-significant	0.903238402	0.457495263	-0.738102362
ENSPLAG00000003351	NA	tyrosine-protein kinase Fes/Fps-like [Source:NCBI gene;Acc:106964005]	Mating Preference-i	none	yes: limma	2.968943674	0.008630351	0.011	1.24380026	0.230510612	0.29	-0.878613838	0.392243043	0.403	non-significant	0.199421865	0.406022278	-0.567809268
ENSPLAG00000009367	NA	NA	Mating Preference-i	none	yes: limma	2.966809176	0.008669595	0.015	-0.328184562	0.746793812	0.818	-1.878911611	0.07806443	0.144	non-significant	0.548344678	0.415742212	-0.660535377
ENSPLAG00000022612	NA	phosphatidylinositol 3-kinase regulatory subunit alpha-like [Source:NCBI gene;Acc:106938218]	Mating Preference-i	none	yes: limma	2.96399098	0.008721675	0.002	-0.729805448	0.475480864	0.455	-0.323793149	0.750168162	0.732	non-significant	0.532622819	0.389696038	-0.480213263
ENSPLAG00000021995	dram2b	DNA damage regulated autophagy modulator 2 [Source:NCBI gene;Acc:106946060]	Mating Preference-i	greenyellow	yes: limma & WGCNA	2.963799531	0.008725224	0.007	1.330050149	0.201132988	0.227	-0.198844339	0.844817342	0.883	non-significant	0.555372693	0.487050648	-0.88607198
ENSPLAG00000001720	znf574	zinc finger protein 569-like [Source:NCBI gene;Acc:106961277]	Mating Preference-i	none	yes: limma	2.962983123	0.008740373	0.005	0.091771767	0.927955903	0.92	0.185201267	0.855331644	0.864	non-significant	0.583454558	0.344044145	-0.722169372
ENSPLAG00000013625	fhod1	FH1/FH2 domain-containing protein 3-like [Source:NCBI gene;Acc:106960965]	Mating Preference-i	none	yes: limma	2.96111208	0.008775191	0.026	0.307544628	0.762177813	0.801	-1.834846625	0.084647342	0.145	non-significant	0.633299649	0.709516969	-0.505230986
ENSPLAG00000000087	ssh2b	protein phosphatase Slingshot homolog 2-like [Source:NCBI gene;Acc:106961211]	Mating Preference-i	none	yes: limma	2.95804567	0.008832543	0.001	1.098665562	0.287284454	0.289	-1.63782298	0.12041117	0.084	non-significant	0.744836925	0.462932445	-0.594745353
ENSPLAG00000012499	ctns	cystinosin	Mating Preference-i	greenyellow	yes: limma & WGCNA	2.954279381	0.008903485	0.019	0.282018003	0.781346158	0.814	-1.618860582	0.124456739	0.187	non-significant	0.783795449	0.682619855	-0.896239964
ENSPLAG00000019126	RELN	reelin [Source:NCBI gene;Acc:106962226]	Mating Preference-i	black	yes: limma & WGCNA	2.952988037	0.008927937	0.031	2.303074717	0.034225068	0.063	-1.082451511	0.294638867	0.371	non-significant	0.939849308	0.741513262	-0.748021613
ENSPLAG00000008707	NA	chemokine-like factor [Source:NCBI gene;Acc:106947224]	Mating Preference-i	none	yes: limma	2.951709845	0.008952203	0.025	0.081478722	0.9360162	0.941	-0.211134857	0.835371162	0.836	non-significant	0.183142977	0.15545775	-0.676275142
ENSPLAG00000021097	NA	NA	Mating Preference-i	none	yes: limma	2.950832298	0.0089689	0.021	-0.699520047	0.493721628	0.569	-0.188216551	0.853005363	0.857	non-significant	0.381196833	0.029868487	-0.634790233
ENSPLAG00000000003	mapk12a	mitogen-activated protein kinase 12-like [Source:NCBI gene;Acc:106955889]	Mating Preference-i	none	yes: limma	2.946159859	0.009058315	0.007	0.576527405	0.571840647	0.613	-0.899593514	0.381295621	0.442	non-significant	0.617522249	0.461686423	-0.694579066
ENSPLAG00000000375	abcf2a	ATP binding cassette subfamily F member 2 [Source:NCBI gene;Acc:106942571]	Mating Preference-i	none	yes: limma	2.945612435	0.009068847	0.015	0.858789777	0.40244553	0.468	-1.158079083	0.263342395	0.309	non-significant	0.527430279	0.661825184	-0.660447885
ENSPLAG00000010712	dip2bb	disco-interacting protein 2 homolog B-A-like [Source:NCBI gene;Acc:106962535]	Mating Preference-i	black	yes: limma & WGCNA	2.94462597	0.009087857	0.026	1.329846102	0.201198811	0.276	-1.171289203	0.258142142	0.348	non-significant	0.89493243	0.677108231	-0.51453619
ENSPLAG00000016098	NA	germ cell-specific gene 1-like protein [Source:NCBI gene;Acc:106959564]	Mating Preference-i	none	yes: limma	2.941593337	0.009146539	0.019	-0.916367549	0.3723361	0.476	-1.00476016	0.329540169	0.426	non-significant	0.108206726	0.071247526	-0.100955998
ENSPLAG00000012712	chd4a	chromodomain-helicase-DNA-binding protein 4-like [Source:NCBI gene;Acc:106952225]	Mating Preference-i	none	yes: limma	2.940805567	0.009161843	0.004	-1.725437885	0.102642463	0.069	-0.199536932	0.844284368	0.853	non-significant	0.614664296	0.234187702	-0.593190662
ENSPLAG00000010826	cltcb	clathrin heavy chain 1 [Source:NCBI gene;Acc:106945122]	Mating Preference-i	black	yes: limma & WGCNA	2.939528395	0.009186707	0.025	1.681844005	0.110940099	0.166	-0.988846867	0.337037293	0.435	non-significant	0.846030801	0.745069159	-0.700066385
ENSPLAG00000002340	spata18	spermatogenesis associated 18 [Source:NCBI gene;Acc:106940441]	Mating Preference-i	none	yes: limma	2.939152806	0.009194031	0.01	-0.167593903	0.86888726	0.874	0.057979133	0.954462557	0.956	non-significant	0.563030625	0.132097387	-0.506109809
ENSPLAG00000002495	NA	NA	Mating Preference-i	greenyellow	yes: limma & WGCNA	2.937036357	0.009235411	0.012	0.938465571	0.36119441	0.431	-0.541443219	0.595447823	0.643	non-significant	0.557949483	0.372852239	-0.881902197
ENSPLAG00000000332	NA	suppressor of cytokine signaling 1-like [Source:NCBI gene;Acc:106963732]	Mating Preference-i	none	yes: limma	2.936351906	0.009248832	0.025	-0.733707138	0.473160512	0.563	-0.153000241	0.880256059	0.874	non-significant	0.193946358	-0.078494159	-0.486047206
ENSPLAG00000003005	smpd4	sphingomyelin phosphodiesterase 4 [Source:NCBI gene;Acc:793294]	Mating Preference-i	blue	yes: limma & WGCNA	2.936013955	0.009255465	0.017	0.949571638	0.355681708	0.436	-1.423103239	0.173364122	0.215	non-significant	0.438815948	0.82693848	-0.627427771
ENSPLAG00000017994	acadvl	acyl-CoA dehydrogenase very long chain [Source:NCBI gene;Acc:106945534]	Mating Preference-i	none	yes: limma	2.931448626	0.009345531	0.008	1.669207187	0.113450881	0.119	-1.041945092	0.312484352	0.352	non-significant	0.738154048	0.776449552	-0.774308574
ENSPLAG00000010754	puf60b	poly(U) binding splicing factor 60 [Source:NCBI gene;Acc:106935703]	Mating Preference-i	blue	yes: limma & WGCNA	2.927973956	0.009414649	0.014	1.620701995	0.123545722	0.157	-2.727128817	0.014631767	0.016	significant	0.673165837	0.912816532	-0.562629785
ENSPLAG00000023031	IFT122	intraflagellar transport 122 [Source:NCBI gene;Acc:106948007]	Mating Preference-i	none	yes: limma	2.926538076	0.009443356	0.005	0.009483217	0.99254439	0.991	-2.564913692	0.020429276	0.021	significant	0.676917755	0.468929699	-0.402679875
ENSPLAG00000013778	mkrn2os.2	MKRN2 opposite strand [Source:NCBI gene;Acc:106937051]	Mating Preference-i	none	yes: limma	2.926106132	0.009452009	0.013	0.713412102	0.485304131	0.568	-1.664832753	0.114843276	0.191	non-significant	0.744422071	0.674197231	-0.795856756
ENSPLAG00000000392	bcl6aa	BCL6 transcription repressor [Source:NCBI gene;Acc:106949592]	Mating Preference-i	none	yes: limma	2.924423051	0.009485797	0.032	-0.348491762	0.73176442	0.781	0.02557978	0.979899748	0.984	non-significant	0.486359104	0.054712647	-0.632299804
ENSPLAG00000022950	NA	lysine-specific demethylase 4A-like [Source:NCBI gene;Acc:106941336]	Mating Preference-i	black	yes: limma & WGCNA	2.923248747	0.00950944	0.007	1.01649056	0.323695019	0.341	-1.32028357	0.204787433	0.233	non-significant	0.80013985	0.707979134	-0.462894859
ENSPLAG00000013288	NA	T-cell differentiation antigen CD6-like [Source:NCBI gene;Acc:106940888]	Mating Preference-i	none	yes: limma	2.922284541	0.009528896	0.007	-1.369841303	0.188621394	0.225	-2.109275816	0.050546802	0.05	non-significant	0.532880482	0.357176114	-0.346359685
ENSPLAG00000011677	prim2	DNA primase subunit 2 [Source:NCBI gene;Acc:106964904]	Mating Preference-i	none	yes: limma	2.92204405	0.009533755	0.002	1.132331568	0.273269222	0.234	-0.301115096	0.767093301	0.719	non-significant	0.567787334	0.503651524	-0.743819959
ENSPLAG00000005271	RYR3	ryanodine receptor 3-like [Source:NCBI gene;Acc:106941878]	Mating Preference-i	black	yes: limma & WGCNA	2.920524605	0.009564509	0.023	1.661519499	0.11500208	0.18	-1.742636643	0.100026619	0.153	non-significant	0.900153405	0.793769845	-0.561875437
ENSPLAG00000011463	rpz2	uncharacterized LOC106958696 [Source:NCBI gene;Acc:106958696]	Mating Preference-i	blue	yes: limma & WGCNA	2.917948984	0.00961686	0.011	1.81564192	0.087168272	0.115	-1.7817064	0.093234658	0.127	non-significant	0.674303175	0.826844495	-0.667553613
ENSPLAG00000011884	NA	NA	Mating Preference-i	none	yes: limma	2.917744127	0.009621036	0.012	0.556958308	0.58484018	0.635	-2.133708257	0.048219505	0.066	non-significant	0.721861249	0.657755241	-0.63430024
ENSPLAG00000019593	itpkcb	inositol-trisphosphate 3-kinase C [Source:NCBI gene;Acc:106939435]	Mating Preference-i	black	yes: limma & WGCNA	2.917246253	0.009631191	0.013	0.977206312	0.342217046	0.369	-1.132617435	0.273587702	0.316	non-significant	0.876582767	0.669890044	-0.567730272
ENSPLAG00000009315	spon2a	spondin-2-like [Source:NCBI gene;Acc:106962578]	Mating Preference-i	blue	yes: limma & WGCNA	2.914631701	0.009684695	0.029	1.57222981	0.134387243	0.201	-1.886591526	0.076964852	0.133	non-significant	0.666302589	0.920987142	-0.586973685
ENSPLAG00000007045	cdk11b	cyclin-dependent kinase 11B-like [Source:NCBI gene;Acc:106947825]	Mating Preference-i	none	yes: limma	2.910912354	0.009761305	0	0.689800027	0.499661558	0.441	-1.544466116	0.141462898	0.073	non-significant	0.460674626	0.583105898	-0.41401924
ENSPLAG00000010044	oga	protein O-GlcNAcase-like [Source:NCBI gene;Acc:106961065]	Mating Preference-i	black	yes: limma & WGCNA	2.909785572	0.009784629	0.008	1.17261571	0.257176677	0.306	-2.088108233	0.052645724	0.065	non-significant	0.820102154	0.705331471	-0.435336419
ENSPLAG00000017703	spint2	papilin-like [Source:NCBI gene;Acc:106951492]	Mating Preference-i	none	yes: limma	2.90968963	0.009786618	0.02	0.96708337	0.347107558	0.457	-1.425117129	0.172790195	0.234	non-significant	0.61344189	0.418524473	-0.711132257
ENSPLAG00000019925	psmd1	proteasome 26S subunit	Mating Preference-i	none	yes: limma	2.908651003	0.00980817	0.006	0.888390544	0.386771785	0.382	-0.5070829	0.618815404	0.628	non-significant	0.723443705	0.614024898	-0.797913148
ENSPLAG00000010594	NA	actin-related protein 2/3 complex subunit 5-like [Source:NCBI gene;Acc:106939133]	Mating Preference-i	greenyellow	yes: limma & WGCNA	2.904505905	0.009894642	0.026	1.248798996	0.228721503	0.336	-1.477024197	0.158526298	0.243	non-significant	0.498121386	0.448149066	-0.809292537
ENSPLAG00000018603	RCBTB1	RCC1 and BTB domain-containing protein 1-like [Source:NCBI gene;Acc:106964962]	Mating Preference-i	none	yes: limma	2.903186754	0.009922316	0	0.090172546	0.929207718	0.917	-1.044888263	0.311162	0.252	non-significant	0.386581671	0.487295367	-0.604581851
ENSPLAG00000004262	tmem94	transmembrane protein 94 [Source:NCBI gene;Acc:106964751]	Mating Preference-i	blue	yes: limma & WGCNA	2.902034024	0.00994656	0.017	1.955995974	0.067162843	0.101	-1.588069849	0.13127237	0.208	non-significant	0.725865198	0.829198062	-0.609240412
ENSPLAG00000013693	psmd5	proteasome 26S subunit	Mating Preference-i	none	yes: limma	2.901665208	0.00995433	0.015	-0.157181377	0.876960151	0.888	-1.598223563	0.128990634	0.185	non-significant	0.715521048	0.687827032	-0.55181748
ENSPLAG00000001538	myef2	myelin expression factor 2-like [Source:NCBI gene;Acc:106935169]	Mating Preference-i	none	yes: limma	2.900006751	0.009989337	0.015	-0.392189983	0.69980828	0.733	-1.645865398	0.118729603	0.119	non-significant	0.454370774	0.537347588	-0.503741468
ENSPLAG00000014466	ppm1g	protein phosphatase	Mating Preference-i	none	yes: limma	2.899087558	0.010008792	0.007	-0.668998559	0.512511364	0.473	-1.293316672	0.213739813	0.181	non-significant	0.246210165	0.405306871	-0.609424644
ENSPLAG00000004642	gal3st3	galactose-3-O-sulfotransferase 3 [Source:ZFIN;Acc:ZDB-GENE-121001-3]	Mating Preference-i	black	yes: limma & WGCNA	2.893691821	0.010123733	0.023	0.147273752	0.884654586	0.9	-1.364000995	0.190910479	0.28	non-significant	0.819369031	0.509693881	-0.551028087
ENSPLAG00000003960	NA	2-acylglycerol O-acyltransferase 2-B-like [Source:NCBI gene;Acc:106941935]	Mating Preference-i	none	yes: limma	2.892164424	0.010156502	0.006	-0.333460241	0.742878872	0.737	-2.392606242	0.028953976	0.027	significant	0.519731527	0.440187881	-0.414017484
ENSPLAG00000000699	JAK2	tyrosine-protein kinase JAK2-like [Source:NCBI gene;Acc:106953247]	Mating Preference-i	none	yes: limma	2.891077461	0.010179884	0.001	1.27040325	0.221112879	0.169	-0.160865013	0.874155471	0.86	non-significant	0.521131699	0.310001578	-0.357189854
ENSPLAG00000000366	si:dkey-119f1.1	structural maintenance of chromosomes protein 6-like [Source:NCBI gene;Acc:106950145]	Mating Preference-i	none	yes: limma	2.888735572	0.010230439	0.011	0.568415026	0.577211415	0.645	-0.610088076	0.550125524	0.589	non-significant	0.421113988	0.325305163	-0.68849587
ENSPLAG00000002312	NA	NA	Mating Preference-i	none	yes: limma	2.884750487	0.010317026	0.034	-0.060047731	0.952820351	0.952	-0.20008635	0.843861629	0.814	non-significant	0.232378949	0.051138531	-0.551550594
ENSPLAG00000019176	NA	ubiquitin-conjugating enzyme E2 R1-like [Source:NCBI gene;Acc:106951435]	Mating Preference-i	none	yes: limma	2.882831659	0.010358971	0.01	1.38661429	0.183538299	0.211	0.402111825	0.692769688	0.72	non-significant	0.560395391	0.503704353	-0.655834859
ENSPLAG00000000710	NA	phosphoinositide 3-kinase regulatory subunit 5-like [Source:NCBI gene;Acc:106963936]	Mating Preference-i	none	yes: limma	2.88220698	0.010372662	0.021	0.610669122	0.549525103	0.645	-0.778230045	0.447465029	0.489	non-significant	0.590100913	0.319332357	-0.797928002
ENSPLAG00000020882	yrdc	yrdC N6-threonylcarbamoyltransferase domain containing [Source:NCBI gene;Acc:106948820]	Mating Preference-i	none	yes: limma	2.881064048	0.010397756	0.011	0.805115427	0.431909121	0.46	-1.221690453	0.239015686	0.256	non-significant	0.511317523	0.333786192	-0.663540871
ENSPLAG00000010905	NSG1	neuronal vesicle trafficking associated 1 [Source:NCBI gene;Acc:106956977]	Mating Preference-i	blue	yes: limma & WGCNA	2.878086129	0.010463416	0.017	1.880003155	0.077418536	0.121	-1.12096895	0.278372999	0.359	non-significant	0.704925704	0.872909439	-0.65572857
ENSPLAG00000017365	NA	integrin alpha-M-like [Source:NCBI gene;Acc:106937640]	Mating Preference-i	greenyellow	yes: limma & WGCNA	2.875563067	0.010519362	0.033	1.228887405	0.23591255	0.35	-0.251365471	0.804639539	0.853	non-significant	0.634998532	0.328692948	-0.828859034
ENSPLAG00000008049	NA	transmembrane protein 176B-like [Source:NCBI gene;Acc:106951777]	Mating Preference-i	none	yes: limma	2.870813052	0.010625473	0.026	1.635998168	0.120282661	0.19	-0.48017219	0.637417342	0.702	non-significant	0.537263257	0.518753628	-0.780077409
ENSPLAG00000021531	NA	serine/threonine-protein kinase 24-like [Source:NCBI gene;Acc:106961425]	Mating Preference-i	none	yes: limma	2.869731119	0.010649787	0.004	0.82115247	0.422965788	0.395	-0.161421216	0.873724337	0.868	non-significant	0.523516234	0.496315487	-0.639345493
ENSPLAG00000008513	sfswap	splicing factor SWAP [Source:NCBI gene;Acc:106946612]	Mating Preference-i	none	yes: limma	2.868806104	0.010670618	0.017	0.238373557	0.814451025	0.816	-1.392151475	0.182382078	0.257	non-significant	0.713513322	0.570406666	-0.227582544
ENSPLAG00000018916	h1-0	histone H1.0-B [Source:NCBI gene;Acc:106947542]	Mating Preference-i	none	yes: limma	2.863560162	0.010789499	0.021	-1.811706362	0.087798103	0.121	-0.966075266	0.347972644	0.399	non-significant	0.069615795	0.218636125	-0.105181104
ENSPLAG00000000479	NA	nesprin-1-like [Source:NCBI gene;Acc:106946714]	Mating Preference-i	black	yes: limma & WGCNA	2.862604979	0.010811282	0.014	1.487456724	0.155271666	0.204	-1.3516602	0.194749057	0.235	non-significant	0.956463437	0.649519778	-0.64796909
ENSPLAG00000006613	minpp1b	multiple inositol-polyphosphate phosphatase 1 [Source:NCBI gene;Acc:106963906]	Mating Preference-i	greenyellow	yes: limma & WGCNA	2.858736936	0.010899931	0.02	1.633306668	0.12085144	0.158	-1.782559709	0.093090936	0.117	non-significant	0.684379493	0.685874641	-0.938335959
ENSPLAG00000013850	lrrc45	leucine rich repeat containing 45 [Source:NCBI gene;Acc:106962758]	Mating Preference-i	none	yes: limma	2.85428705	0.011002784	0.02	0.424706735	0.676395776	0.689	-1.7311623	0.102101588	0.137	non-significant	0.457054578	0.432389491	-0.430374043
ENSPLAG00000012942	csnk2a4	casein kinase II subunit alpha [Source:NCBI gene;Acc:106959688]	Mating Preference-i	black	yes: limma & WGCNA	2.852851733	0.01103616	0.015	1.789869564	0.091365925	0.128	-1.357378189	0.192962859	0.246	non-significant	0.866104089	0.796160885	-0.508542138
ENSPLAG00000020633	si:dkey-32e6.3	uncharacterized LOC106962162 [Source:NCBI gene;Acc:106962162]	Mating Preference-i	none	yes: limma	2.852003282	0.011055935	0.008	0.396862965	0.696423759	0.726	-1.65705076	0.116424355	0.098	non-significant	0.42513324	0.518832737	-0.650475606
ENSPLAG00000010580	pdss1	decaprenyl diphosphate synthase subunit 1 [Source:NCBI gene;Acc:106951243]	Mating Preference-i	none	yes: limma	2.850664844	0.011087199	0.003	0.276680564	0.78537298	0.789	-1.074364524	0.298140833	0.314	non-significant	0.690681119	0.666421222	-0.693689213
ENSPLAG00000007808	NA	NA	Mating Preference-i	none	yes: limma	2.845282611	0.01121379	0.026	0.395778007	0.697208982	0.756	-0.464046552	0.64868609	0.677	non-significant	0.426100703	0.18405119	-0.620849024
ENSPLAG00000017431	sema4c	semaphorin-4C-like [Source:NCBI gene;Acc:106937635]	Mating Preference-i	none	yes: limma	2.845088518	0.011218381	0.012	1.240700075	0.231625643	0.265	0.364022061	0.720470463	0.72	non-significant	0.761016716	0.661434376	-0.671234378
ENSPLAG00000005212	NA	NA	Mating Preference-i	none	yes: limma	2.84391385	0.011246205	0.014	0.864543115	0.39936697	0.449	-2.389198081	0.029152395	0.043	significant	0.783153526	0.737226621	-0.763266305
ENSPLAG00000008114	slc1a8b	excitatory amino acid transporter 5-like [Source:NCBI gene;Acc:106947769]	Mating Preference-i	none	yes: limma	2.84384012	0.011247954	0.003	-0.619460819	0.543855322	0.564	-1.587083092	0.131495926	0.101	non-significant	0.180204825	0.243305177	-0.520153805
ENSPLAG00000021578	mcm3ap	minichromosome maintenance complex component 3 associated protein [Source:NCBI gene;Acc:106945395]	Mating Preference-i	none	yes: limma	2.843752248	0.011250038	0.007	-0.523437539	0.607450078	0.626	-1.90236996	0.074748939	0.056	non-significant	0.695606424	0.44292507	-0.397454987
ENSPLAG00000004777	NA	NA	Mating Preference-i	none	yes: limma	2.841869066	0.011294799	0.04	-0.775968686	0.448466391	0.515	-2.012203501	0.060841849	0.185	non-significant	0.246500085	0.326305064	-0.355928426
ENSPLAG00000019435	ap1s3b	AP-1 complex subunit sigma-3-like [Source:NCBI gene;Acc:106962205]	Mating Preference-i	none	yes: limma	2.841607996	0.011301018	0.001	-0.098897202	0.922380769	0.91	0.314565227	0.757039877	0.75	non-significant	0.53788695	0.335243804	-0.76670098
ENSPLAG00000017710	pstpip1a	proline-serine-threonine phosphatase-interacting protein 1-like [Source:NCBI gene;Acc:106946148]	Mating Preference-i	none	yes: limma	2.841549228	0.011302418	0.038	0.971854276	0.344796663	0.43	-0.076458523	0.939974989	0.943	non-significant	0.372250089	0.238221413	-0.783614477
ENSPLAG00000020718	NA	proteasome 26S subunit	Mating Preference-i	blue	yes: limma & WGCNA	2.841188624	0.011311015	0.009	1.588613607	0.130636147	0.119	-0.468106442	0.645840562	0.638	non-significant	0.560495704	0.81304779	-0.696797937
ENSPLAG00000022830	atrnl1b	attractin-like protein 1 [Source:NCBI gene;Acc:106938928]	Mating Preference-i	black	yes: limma & WGCNA	2.835297561	0.011452348	0.005	1.406710868	0.177594296	0.165	-1.199426142	0.24732592	0.232	non-significant	0.943198339	0.71082946	-0.732461329
ENSPLAG00000009268	kdm3b	lysine demethylase 3B [Source:NCBI gene;Acc:106962568]	Mating Preference-i	black	yes: limma & WGCNA	2.834318397	0.011476004	0.007	-0.06358663	0.950043684	0.955	-0.579836121	0.569869336	0.588	non-significant	0.905290372	0.433866723	-0.610051062
ENSPLAG00000001984	NA	cysteine rich secretory protein 2 [Source:NCBI gene;Acc:106953712]	Mating Preference-i	none	yes: limma	2.832623422	0.011517066	0.005	1.317086034	0.205349135	0.193	-2.03618431	0.058135212	0.038	non-significant	0.435874508	0.552895903	-0.339745902
ENSPLAG00000010591	dgke	diacylglycerol kinase epsilon [Source:NCBI gene;Acc:106962912]	Mating Preference-i	blue	yes: limma & WGCNA	2.831164825	0.011552514	0.012	1.709195658	0.105669021	0.115	-0.905400305	0.378302116	0.415	non-significant	0.717287684	0.904752364	-0.623378603
ENSPLAG00000021010	irak1bp1	interleukin 1 receptor associated kinase 1 binding protein 1 [Source:NCBI gene;Acc:106964159]	Mating Preference-i	greenyellow	yes: limma & WGCNA	2.830090041	0.011578702	0.034	0.467717727	0.645947234	0.693	-0.218235326	0.82992563	0.806	non-significant	0.354295001	0.199034124	-0.80767353
ENSPLAG00000014567	pknox1.2	PBX/knotted 1 homeobox 1 [Source:NCBI gene;Acc:106934881]	Mating Preference-i	none	yes: limma	2.829005164	0.011605194	0.015	1.008827085	0.327251313	0.363	-2.022039262	0.059718204	0.072	non-significant	0.614134348	0.742045722	-0.364505165
ENSPLAG00000012605	si:dkey-21c19.3	SUMO specific peptidase 1 [Source:NCBI gene;Acc:106947652]	Mating Preference-i	none	yes: limma	2.827558328	0.011640617	0.006	-0.848101586	0.40820575	0.416	-0.588989681	0.563856447	0.578	non-significant	0.662000853	0.259417603	-0.481574119
ENSPLAG00000000220	NA	NA	Mating Preference-i	greenyellow	yes: limma & WGCNA	2.826468815	0.01166736	0.026	1.897473312	0.074944697	0.126	-2.002056106	0.06202111	0.105	non-significant	0.695704452	0.773609577	-0.805656044
ENSPLAG00000017223	anln	anillin actin binding protein [Source:NCBI gene;Acc:106941590]	Mating Preference-i	none	yes: limma	2.826368962	0.011669814	0.035	-0.30475798	0.764262886	0.823	-0.344592857	0.734759395	0.747	non-significant	0.402141515	0.130787671	-0.763759084
ENSPLAG00000014531	NA	NA	Mating Preference-i	none	yes: limma	2.825680298	0.011686751	0.006	0.384793671	0.705178532	0.718	-1.242241959	0.231537377	0.206	non-significant	0.294972808	0.46147256	-0.670763774
ENSPLAG00000001957	NA	spectrin repeat containing nuclear envelope family member 4 [Source:NCBI gene;Acc:106939662]	Mating Preference-i	none	yes: limma	2.824403544	0.011718216	0.003	1.291726995	0.213798446	0.191	-1.801692538	0.089919053	0.055	non-significant	0.547950468	0.599043006	-0.396451461
ENSPLAG00000006279	NA	YLP motif-containing protein 1-like [Source:NCBI gene;Acc:106941830]	Mating Preference-i	blue	yes: limma & WGCNA	2.818956403	0.011853379	0.023	1.32039913	0.204265051	0.268	-2.595295863	0.019198379	0.037	significant	0.669707181	0.835467091	-0.456196346
ENSPLAG00000017918	si:ch73-389b16.1	si:ch73-389b16.1 [Source:ZFIN;Acc:ZDB-GENE-120215-152]	Mating Preference-i	none	yes: limma	2.818838856	0.011856312	0.039	0.945154014	0.357867513	0.461	-1.875410144	0.078570376	0.144	non-significant	0.410211516	0.68711493	-0.192234683
ENSPLAG00000000156	vps13d	vacuolar protein sorting 13 homolog D [Source:NCBI gene;Acc:106936643]	Mating Preference-i	black & greenyellow	yes: limma & WGCNA	2.818028604	0.011876551	0.017	1.185623709	0.252136293	0.303	-0.728021645	0.476819395	0.531	non-significant	0.858870953	0.609559836	-0.814717124
ENSPLAG00000005501	tmem74b	transmembrane protein 74B-like [Source:NCBI gene;Acc:106934510]	Mating Preference-i	black	yes: limma & WGCNA	2.818004706	0.011877148	0.029	1.541155199	0.141751252	0.193	-1.891477558	0.076272486	0.126	non-significant	0.856608558	0.780342795	-0.614416638
ENSPLAG00000003020	NA	NA	Mating Preference-i	none	yes: limma	2.81523109	0.011946683	0.013	-1.376847933	0.186484405	0.201	-0.973807589	0.344232073	0.368	non-significant	0.217088613	0.041764561	-0.522754921
ENSPLAG00000004540	hnrpkl	heterogeneous nuclear ribonucleoprotein K-like [Source:NCBI gene;Acc:106954507]	Mating Preference-i	none	yes: limma	2.814875769	0.011955619	0.009	1.432714324	0.170136176	0.177	-1.30334074	0.210376626	0.231	non-significant	0.691554799	0.614745422	-0.433967995
ENSPLAG00000019163	NA	NA	Mating Preference-i	none	yes: limma	2.814571309	0.011963281	0.035	0.798304328	0.435743354	0.578	-1.51069183	0.14980568	0.218	non-significant	0.487320262	0.416678674	-0.775389674
ENSPLAG00000015952	NA	NA	Mating Preference-i	greenyellow	yes: limma & WGCNA	2.812582446	0.012013451	0.015	0.740592042	0.469082643	0.531	-0.712300777	0.486242993	0.51	non-significant	0.359727326	0.407426717	-0.837984425
ENSPLAG00000009484	NA	serine/arginine-rich splicing factor 11-like [Source:NCBI gene;Acc:106951637]	Mating Preference-i	blue	yes: limma & WGCNA	2.808161035	0.012125711	0.026	1.411804375	0.17611285	0.239	-1.471913358	0.15988616	0.205	non-significant	0.671782942	0.833127328	-0.418195472
ENSPLAG00000023121	NA	glutamyl-prolyl-tRNA synthetase 1 [Source:NCBI gene;Acc:106962067]	Mating Preference-i	none	yes: limma	2.804680531	0.012214793	0.008	-0.2854168	0.778785261	0.793	-0.264293111	0.794831302	0.814	non-significant	0.694960013	0.415829531	-0.697315049
ENSPLAG00000007419	capgb	capping actin protein	Mating Preference-i	none	yes: limma	2.802264035	0.012277013	0.042	0.784521735	0.443567333	0.553	-0.038280507	0.969923997	0.967	non-significant	0.422562574	0.180396043	-0.72390332
ENSPLAG00000000621	NA	teneurin transmembrane protein 2 [Source:NCBI gene;Acc:106960231]	Mating Preference-i	black	yes: limma & WGCNA	2.80171209	0.012291267	0.024	1.187307229	0.25148948	0.306	-1.271982954	0.221038475	0.282	non-significant	0.815258278	0.680690137	-0.325045708
ENSPLAG00000016517	NA	NA	Mating Preference-i	none	yes: limma	2.800929743	0.012311499	0.012	0.175594871	0.862694127	0.868	-0.485705981	0.633571114	0.623	non-significant	0.470583302	0.309795322	-0.623682907
ENSPLAG00000021228	tjap1	tight junction associated protein 1 [Source:NCBI gene;Acc:106941350]	Mating Preference-i	none	yes: limma	2.799765914	0.012341655	0.024	0.685814523	0.502109025	0.502	-1.286956503	0.215895612	0.301	non-significant	0.653412302	0.518600141	-0.513594822
ENSPLAG00000013864	rbms1a	RNA-binding motif	Mating Preference-i	none	yes: limma	2.7995638	0.0123469	0.005	0.710053203	0.487331565	0.445	-0.754727396	0.461064151	0.449	non-significant	0.754328514	0.479326219	-0.463852805
ENSPLAG00000006837	slit1a	slit guidance ligand 1 [Source:NCBI gene;Acc:106947277]	Mating Preference-i	none	yes: limma	2.79384381	0.012496213	0.022	1.686850591	0.109958654	0.144	-2.247701474	0.038608336	0.037	significant	0.763504962	0.774967446	-0.722383285
ENSPLAG00000011089	si:ch211-25d12.7	src-like-adapter 2 [Source:NCBI gene;Acc:106961030]	Mating Preference-i	none	yes: limma	2.793508926	0.012505009	0.007	-0.07873379	0.938166953	0.956	-0.409068519	0.687757173	0.684	non-significant	0.41231897	0.306374821	-0.439888234
ENSPLAG00000016465	NA	sodium/potassium-transporting ATPase subunit alpha-2-like [Source:NCBI gene;Acc:106962313]	Mating Preference-i	none	yes: limma	2.793316841	0.012510056	0.01	1.01018775	0.326617874	0.316	0.538722556	0.597281968	0.558	non-significant	0.60094241	0.357104772	-0.228717186
ENSPLAG00000009254	NA	NA	Mating Preference-i	none	yes: limma	2.793004623	0.012518265	0.002	0.58706788	0.564901278	0.57	-0.751936975	0.462695374	0.429	non-significant	0.70085494	0.443195388	-0.752647271
ENSPLAG00000002873	snx15	sorting nexin 15 [Source:NCBI gene;Acc:106947990]	Mating Preference-i	none	yes: limma	2.789182372	0.01261918	0.006	-0.645759649	0.527086493	0.498	-2.163110096	0.045549346	0.028	significant	0.390228897	0.383339907	-0.31805588
ENSPLAG00000019672	NA	hepatitis A virus cellular receptor 2 homolog [Source:NCBI gene;Acc:106934714]	Mating Preference-i	none	yes: limma	2.787824378	0.012655222	0.022	0.466647172	0.646697597	0.638	-0.18912039	0.852308325	0.885	non-significant	0.613036135	0.308271005	-0.607885685
ENSPLAG00000023919	klhl26	kelch like family member 26 [Source:NCBI gene;Acc:106937745]	Mating Preference-i	blue	yes: limma & WGCNA	2.7864403	0.012692059	0.025	1.853136292	0.081364504	0.129	-2.148189952	0.046886868	0.075	non-significant	0.763107101	0.813466615	-0.658876884
ENSPLAG00000019602	NA	mitotic spindle assembly checkpoint protein MAD2A-like [Source:NCBI gene;Acc:106941438]	Mating Preference-i	greenyellow	yes: limma & WGCNA	2.786152032	0.012699744	0.02	0.531785088	0.601779904	0.68	-0.684681018	0.503063018	0.552	non-significant	0.380658468	0.312574054	-0.84762111
ENSPLAG00000020334	mad2l1	mitotic spindle assembly checkpoint protein MAD2A-like [Source:NCBI gene;Acc:106943225]	Mating Preference-i	greenyellow	yes: limma & WGCNA	2.786152032	0.012699744	0.02	0.531785088	0.601779904	0.68	-0.684681018	0.503063018	0.552	non-significant	0.380658468	0.312574054	-0.84762111
ENSPLAG00000012237	sec24a	protein transport protein Sec24A-like [Source:NCBI gene;Acc:106940935]	Mating Preference-i	black	yes: limma & WGCNA	2.786093437	0.012701307	0.008	0.285462411	0.778750912	0.798	-0.756068745	0.460281278	0.49	non-significant	0.872455691	0.553269361	-0.595470718
ENSPLAG00000005234	NA	golgin subfamily B member 1-like [Source:NCBI gene;Acc:106963958]	Mating Preference-i	black	yes: limma & WGCNA	2.785622143	0.012713882	0.013	1.049321784	0.308770791	0.368	-1.128505794	0.275269737	0.318	non-significant	0.921267984	0.681044509	-0.664438115
ENSPLAG00000010330	NA	NA	Mating Preference-i	none	yes: limma	2.78117711	0.012833082	0.035	0.016322077	0.987168145	0.987	0.728800169	0.476355578	0.56	non-significant	0.237806517	-0.036730779	-0.492774286
ENSPLAG00000011686	efr3a	EFR3 homolog A [Source:NCBI gene;Acc:106949712]	Mating Preference-i	black & blue	yes: limma & WGCNA	2.780302472	0.012856663	0.011	1.970726829	0.065321761	0.048	-1.253323309	0.227581102	0.234	non-significant	0.857075923	0.801490566	-0.611162307
ENSPLAG00000005912	snrnp70	small nuclear ribonucleoprotein U1 subunit 70 [Source:NCBI gene;Acc:106940226]	Mating Preference-i	none	yes: limma	2.780126799	0.012861404	0.022	0.829196902	0.418524511	0.456	-1.693077405	0.109258957	0.158	non-significant	0.720167515	0.668381153	-0.363172924
ENSPLAG00000021987	cept1b	choline/ethanolamine phosphotransferase 1 [Source:NCBI gene;Acc:106946061]	Mating Preference-i	none	yes: limma	2.779519091	0.012877819	0.012	0.502051141	0.622094452	0.63	-0.372849634	0.714013065	0.73	non-significant	0.737096525	0.4042115	-0.42498667
ENSPLAG00000000680	bend5	BEN domain containing 5 [Source:NCBI gene;Acc:106948686]	Mating Preference-i	none	yes: limma	2.778977849	0.012892456	0.016	1.264148898	0.223294946	0.259	-0.665128157	0.515171044	0.533	non-significant	0.690592259	0.659832455	-0.793295511
ENSPLAG00000017118	ccnt1	cyclin-T1-like [Source:NCBI gene;Acc:106964943]	Mating Preference-i	black & blue	yes: limma & WGCNA	2.778152443	0.012914807	0.015	1.500745883	0.151829803	0.18	-1.742919042	0.099976018	0.123	non-significant	0.823924222	0.842332452	-0.626328969
ENSPLAG00000019760	NA	NA	Mating Preference-i	greenyellow	yes: limma & WGCNA	2.776146602	0.012969281	0.017	-0.02513659	0.980239754	0.981	-0.644712195	0.527988251	0.555	non-significant	0.518208939	0.307963649	-0.849588728
ENSPLAG00000020067	znf513a	zinc finger protein 513 [Source:NCBI gene;Acc:106935429]	Mating Preference-i	none	yes: limma	2.773555585	0.013039973	0.03	1.25949293	0.224930235	0.309	-1.871562213	0.079129745	0.131	non-significant	0.495270399	0.736767921	-0.255528856
ENSPLAG00000008094	megf8	multiple EGF like domains 8 [Source:NCBI gene;Acc:106960017]	Mating Preference-i	black	yes: limma & WGCNA	2.769163068	0.013160666	0.022	0.603237278	0.554342593	0.631	-0.110141912	0.913627166	0.927	non-significant	0.915130158	0.46228132	-0.612196728
ENSPLAG00000001484	NA	uncharacterized protein C1orf43 homolog [Source:NCBI gene;Acc:106935178]	Mating Preference-i	none	yes: limma	2.768654286	0.013174715	0.015	1.484360082	0.156082902	0.173	-0.150320173	0.882336746	0.886	non-significant	0.385784329	0.45383171	-0.52961814
ENSPLAG00000017752	triqk	triple QxxK/R motif containing [Source:NCBI gene;Acc:106961576]	Mating Preference-i	none	yes: limma	2.768383015	0.013182212	0.004	1.694242496	0.108523287	0.08	-1.301549648	0.210974469	0.179	non-significant	0.556414058	0.7166621	-0.674592888
ENSPLAG00000005617	NA	WNK lysine deficient protein kinase 1 [Source:NCBI gene;Acc:106943781]	Mating Preference-i	black	yes: limma & WGCNA	2.768228461	0.013186485	0.028	2.321180455	0.033009201	0.069	-1.149846791	0.266622829	0.366	non-significant	0.909787013	0.717508871	-0.632246491
ENSPLAG00000000989	NA	NA	Mating Preference-i	none	yes: limma	2.76764694	0.013202574	0.023	-0.916942747	0.372043172	0.458	-0.220882491	0.827897719	0.827	non-significant	0.211823734	-0.069450524	-0.556686893
ENSPLAG00000016287	dab2	DAB adaptor protein 2 [Source:NCBI gene;Acc:106963678]	Mating Preference-i	none	yes: limma	2.7656012	0.013259324	0.012	-0.38538664	0.704747399	0.715	-1.361314816	0.19174079	0.226	non-significant	0.2742023	0.103139942	-0.567876767
ENSPLAG00000020159	NA	saxitoxin and tetrodotoxin-binding protein 1-like [Source:NCBI gene;Acc:106952735]	Mating Preference-i	none	yes: limma	2.764666379	0.013285335	0.027	1.625311004	0.122554662	0.164	-1.419651838	0.174351335	0.232	non-significant	0.50002921	0.69530856	-0.693803707
ENSPLAG00000018367	top2b	DNA topoisomerase II beta [Source:NCBI gene;Acc:106960863]	Mating Preference-i	none	yes: limma	2.762858398	0.01333578	0.004	0.165488671	0.870518287	0.842	-0.511402384	0.615853835	0.606	non-significant	0.616498616	0.572844102	-0.607203853
ENSPLAG00000000239	ints6	integrator complex subunit 6 [Source:NCBI gene;Acc:106956496]	Mating Preference-i	none	yes: limma	2.762526594	0.013345058	0.018	0.760787215	0.457244205	0.473	-2.833631009	0.011724256	0.013	significant	0.621909389	0.739461485	-0.712713023
ENSPLAG00000023311	NA	NA	Mating Preference-i	greenyellow	yes: limma & WGCNA	2.76251987	0.013345246	0.011	0.42880736	0.673466731	0.707	-0.327010608	0.747777283	0.766	non-significant	0.567591402	0.371124335	-0.801439498
ENSPLAG00000015578	srsf11	serine and arginine rich splicing factor 11 [Source:NCBI gene;Acc:106948182]	Mating Preference-i	none	yes: limma	2.762124862	0.013356299	0.02	0.623612684	0.541188847	0.615	-1.480183696	0.157690432	0.21	non-significant	0.710043621	0.746162877	-0.491171838
ENSPLAG00000016273	NA	NA	Mating Preference-i	none	yes: limma	2.760858192	0.013391803	0.032	-0.402561412	0.692305431	0.774	-0.197310475	0.845997977	0.873	non-significant	0.337472318	0.088001661	-0.653646355
ENSPLAG00000006073	uckl1b	uridine-cytidine kinase 1 like 1 [Source:NCBI gene;Acc:106961012]	Mating Preference-i	none	yes: limma	2.759126403	0.013440491	0.009	1.939301437	0.069305494	0.056	-0.39763694	0.69600179	0.694	non-significant	0.574555106	0.524587389	-0.473232067
ENSPLAG00000003361	ero1a	endoplasmic reticulum oxidoreductase 1 alpha [Source:NCBI gene;Acc:106953213]	Mating Preference-i	none	yes: limma	2.757929349	0.013474245	0.019	1.330508846	0.200985082	0.248	-1.721732952	0.103834665	0.092	non-significant	0.439085152	0.681531522	-0.631788424
ENSPLAG00000016305	stxbp5a	syntaxin-binding protein 5-like [Source:NCBI gene;Acc:106949012]	Mating Preference-i	blue	yes: limma & WGCNA	2.75748244	0.013486868	0.034	1.439047704	0.168358943	0.242	-1.840086896	0.083839567	0.146	non-significant	0.793493704	0.858289059	-0.519742937
ENSPLAG00000005977	RAB27B	ras-related protein Rab-27B-like [Source:NCBI gene;Acc:106937839]	Mating Preference-i	black & blue	yes: limma & WGCNA	2.756679933	0.013509563	0.024	1.786098909	0.091994698	0.124	-1.601052289	0.12836099	0.161	non-significant	0.828596418	0.859764035	-0.633621419
ENSPLAG00000007627	si:dkey-178k16.1	band 4.1-like protein 1 [Source:NCBI gene;Acc:106945159]	Mating Preference-i	none	yes: limma	2.756469046	0.013515533	0.025	1.664340733	0.11443072	0.146	-1.769320513	0.095342795	0.134	non-significant	0.674039632	0.775038655	-0.426256721
ENSPLAG00000016114	maml3	mastermind like transcriptional coactivator 3 [Source:NCBI gene;Acc:106946197]	Mating Preference-i	none	yes: limma	2.755649851	0.013538747	0.009	-0.133012596	0.895750713	0.902	0.015427301	0.987876539	0.986	non-significant	0.761155207	0.429532475	-0.643733716
ENSPLAG00000018999	NA	vav guanine nucleotide exchange factor 3 [Source:NCBI gene;Acc:106961515]	Mating Preference-i	none	yes: limma	2.754731862	0.013564807	0.03	0.656125172	0.52055698	0.573	-1.837240456	0.084277489	0.137	non-significant	0.743250697	0.754906557	-0.42879052
ENSPLAG00000014395	ppp1r12c	protein phosphatase 1 regulatory subunit 12C-like [Source:NCBI gene;Acc:106952165]	Mating Preference-i	none	yes: limma	2.754099093	0.013582798	0.008	0.2869358	0.777641582	0.782	-0.639314461	0.531406457	0.538	non-significant	0.301148196	0.472484121	-0.580943073
ENSPLAG00000000215	nsmce2	NSE2 (MMS21) homolog	Mating Preference-i	none	yes: limma	2.753534247	0.013598877	0.025	2.011344585	0.060478077	0.077	-1.509155574	0.150194722	0.213	non-significant	0.453749633	0.616760094	-0.480347226
ENSPLAG00000005450	ptpdc1a	protein tyrosine phosphatase domain containing 1 [Source:NCBI gene;Acc:106963943]	Mating Preference-i	greenyellow	yes: limma & WGCNA	2.753077017	0.013611906	0.016	1.363121542	0.190689344	0.236	-1.292681976	0.21395418	0.259	non-significant	0.715254438	0.592355413	-0.814914474
ENSPLAG00000014853	NA	paired box protein Pax-6-like [Source:NCBI gene;Acc:106938977]	Mating Preference-i	none	yes: limma	2.752859822	0.013618099	0.002	-0.179395469	0.859755477	0.866	-1.030958455	0.317456316	0.281	non-significant	0.374431205	0.382363393	-0.5897768
ENSPLAG00000003850	NA	uncharacterized LOC106954524 [Source:NCBI gene;Acc:106954524]	Mating Preference-i	none	yes: limma	2.750756109	0.013678227	0.031	1.595097205	0.129176354	0.179	-0.386441651	0.704114249	0.747	non-significant	0.595321991	0.765301857	-0.419266347
ENSPLAG00000007992	ints2	integrator complex subunit 2 [Source:NCBI gene;Acc:106935136]	Mating Preference-i	none	yes: limma	2.750588013	0.013683043	0.006	1.283812826	0.21649065	0.195	0.48261685	0.63571687	0.619	non-significant	0.51906984	0.56136254	-0.641461241
ENSPLAG00000004701	ccr7	C-C motif chemokine receptor 7 [Source:NCBI gene;Acc:106951894]	Mating Preference-i	none	yes: limma	2.747842989	0.013761911	0.011	1.545803662	0.140628603	0.15	-1.090114336	0.29134847	0.261	non-significant	0.592708076	0.504678948	-0.760714055
ENSPLAG00000020511	tm9sf1	transmembrane 9 superfamily member 1 [Source:NCBI gene;Acc:106961452]	Mating Preference-i	none	yes: limma	2.746182369	0.013809835	0.006	0.575604888	0.572450088	0.554	-2.842542329	0.011508061	0.011	significant	0.332999436	0.510015811	-0.570361501
ENSPLAG00000020879	fgf24	fibroblast growth factor 24 [Source:ZFIN;Acc:ZDB-GENE-030708-1]	Mating Preference-i	black	yes: limma & WGCNA	2.743706456	0.013881586	0.01	1.722278187	0.103225284	0.084	0.250346906	0.805413782	0.79	non-significant	0.81377832	0.581534355	-0.619194778
ENSPLAG00000009603	NA	NA	Mating Preference-i	none	yes: limma	2.741625472	0.013942169	0.027	0.076864983	0.939631512	0.95	-1.215842165	0.241177472	0.281	non-significant	0.337796262	0.564921399	-0.436239882
ENSPLAG00000008556	clk2a	CDC like kinase 2 [Source:NCBI gene;Acc:106961124]	Mating Preference-i	none	yes: limma	2.741243627	0.013953313	0.012	-1.332828149	0.200238551	0.167	-0.803274962	0.433251025	0.404	non-significant	0.370236136	0.053687986	-0.11374459
ENSPLAG00000006044	si:dkey-85a20.4	TAR (HIV-1) RNA binding protein 1 [Source:NCBI gene;Acc:106951867]	Mating Preference-i	none	yes: limma	2.736099388	0.014104284	0.011	1.586801985	0.131046522	0.109	-1.039498249	0.313586784	0.276	non-significant	0.580398546	0.721534021	-0.39217447
ENSPLAG00000019228	extl3	exostosin like glycosyltransferase 3 [Source:NCBI gene;Acc:106962939]	Mating Preference-i	black	yes: limma & WGCNA	2.735577343	0.014119692	0.01	1.689220765	0.10949664	0.123	-1.715001839	0.105087387	0.102	non-significant	0.935924559	0.774535079	-0.682258397
ENSPLAG00000005975	nop2	NOP2 nucleolar protein [Source:NCBI gene;Acc:106955754]	Mating Preference-i	none	yes: limma	2.734553705	0.014149952	0.016	0.836865781	0.414318549	0.479	-0.639121525	0.531528863	0.562	non-significant	0.370553509	0.380619789	-0.747701553
ENSPLAG00000016378	NA	testis expressed 47 [Source:NCBI gene;Acc:106938426]	Mating Preference-i	none	yes: limma	2.733749303	0.014173774	0.041	0.861710562	0.400880708	0.418	-1.757057926	0.09747091	0.17	non-significant	0.72200086	0.77606677	-0.40245231
ENSPLAG00000000672	zgc:153733	sesquipedalian-1-like [Source:NCBI gene;Acc:106961096]	Mating Preference-i	none	yes: limma	2.733698539	0.014175279	0.031	0.112537727	0.911719898	0.931	0.239279673	0.813839611	0.822	non-significant	0.333776309	0.035049115	-0.67257258
ENSPLAG00000016424	NA	probable E3 ubiquitin-protein ligase DTX3 [Source:NCBI gene;Acc:106950874]	Mating Preference-i	none	yes: limma	2.733447679	0.014182717	0.014	2.046858764	0.056511348	0.078	-1.122528022	0.277728932	0.27	non-significant	0.553061221	0.557541192	-0.674791691
ENSPLAG00000020277	pnn	pinin	Mating Preference-i	none	yes: limma	2.733438472	0.01418299	0.021	0.88220847	0.390011275	0.419	-2.386068269	0.029335733	0.058	non-significant	0.653828081	0.73887496	-0.334207411
ENSPLAG00000003197	ARHGAP26	rho GTPase-activating protein 26-like [Source:NCBI gene;Acc:106950537]	Mating Preference-i	none	yes: limma	2.732872191	0.014199794	0.028	0.021716129	0.982928146	0.979	0.399357282	0.69475851	0.729	non-significant	0.295194007	0.067919202	-0.632747532
ENSPLAG00000001304	interferon-induced protein 44-like	interferon-induced protein 44-like [Source:NCBI gene;Acc:106935208]	Mating Preference-i	none	yes: limma	2.731123712	0.0142518	0.022	0.310307041	0.760112729	0.824	-1.665188351	0.114771471	0.158	non-significant	0.445367786	0.585439836	-0.783540825
ENSPLAG00000015893	bmpr2a	bone morphogenetic protein receptor type 2 [Source:NCBI gene;Acc:106964126]	Mating Preference-i	black	yes: limma & WGCNA	2.730854493	0.014259824	0.034	1.707407115	0.106006968	0.148	-0.379970372	0.708820463	0.748	non-significant	0.825586991	0.788846198	-0.595647596
ENSPLAG00000003331	NA	NA	Mating Preference-i	none	yes: limma	2.730661839	0.014265568	0.045	0.083237477	0.934638419	0.938	-0.254704073	0.802103237	0.785	non-significant	0.282174285	0.099070174	-0.668687691
ENSPLAG00000002293	sf3b1	splicing factor 3b subunit 1 [Source:NCBI gene;Acc:106950566]	Mating Preference-i	none	yes: limma	2.729306722	0.014306038	0.02	0.285203276	0.778946069	0.797	-0.871963704	0.395756261	0.459	non-significant	0.793721894	0.613927743	-0.387760946
ENSPLAG00000011833	DYNC2H1	dynein cytoplasmic 2 heavy chain 1 [Source:NCBI gene;Acc:106955566]	Mating Preference-i	black	yes: limma & WGCNA	2.727487852	0.01436053	0.019	1.72893204	0.102001275	0.143	-0.528017551	0.604525923	0.651	non-significant	0.880370575	0.711851002	-0.528893354
ENSPLAG00000020106	poglut2	protein O-glucosyltransferase 2 [Source:NCBI gene;Acc:106947515]	Mating Preference-i	none	yes: limma	2.72607944	0.014402862	0.01	-0.559490472	0.583149674	0.592	-0.976572531	0.342901343	0.371	non-significant	0.652595505	0.415666594	-0.449091604
ENSPLAG00000011402	lrrc40	leucine rich repeat containing 40 [Source:NCBI gene;Acc:106938665]	Mating Preference-i	black	yes: limma & WGCNA	2.725902944	0.014408175	0.039	1.679148703	0.111471577	0.189	-1.67954481	0.111904597	0.177	non-significant	0.840059012	0.795276703	-0.497568196
ENSPLAG00000001128	EIF4G1	eukaryotic translation initiation factor 4 gamma 1 [Source:NCBI gene;Acc:106953849]	Mating Preference-i	black	yes: limma & WGCNA	2.725055688	0.014433708	0.008	0.292384449	0.773543549	0.78	-0.884902378	0.388939928	0.399	non-significant	0.860461234	0.577825831	-0.497258029
ENSPLAG00000005108	zdhhc20b	zinc finger DHHC-type palmitoyltransferase 20 [Source:NCBI gene;Acc:106945840]	Mating Preference-i	none	yes: limma	2.724579931	0.014448064	0.022	1.050426513	0.308277368	0.356	-3.524225995	0.002710051	0.003	significant	0.711919125	0.774100756	-0.584786313
ENSPLAG00000016628	NA	NA	Mating Preference-i	none	yes: limma	2.724327205	0.014455695	0.008	-1.025433272	0.319579907	0.293	-1.23227765	0.235140239	0.207	non-significant	0.389000045	0.293137301	-0.686383081
ENSPLAG00000001354	mboat1	membrane bound O-acyltransferase domain containing 1 [Source:NCBI gene;Acc:106953766]	Mating Preference-i	blue	yes: limma & WGCNA	2.724144012	0.01446123	0.013	2.074485634	0.053590376	0.07	-2.889924852	0.010421848	0.009	significant	0.746721564	0.807689421	-0.709136973
ENSPLAG00000003767	NA	potassium voltage-gated channel subfamily Q member 4 [Source:NCBI gene;Acc:106954527]	Mating Preference-i	none	yes: limma	2.72314696	0.014491387	0.014	0.854345261	0.404834346	0.464	-1.381234139	0.185652246	0.21	non-significant	0.659918256	0.434155453	-0.383130519
ENSPLAG00000002322	NA	TIR domain-containing adapter molecule 1-like [Source:NCBI gene;Acc:106953679]	Mating Preference-i	greenyellow	yes: limma & WGCNA	2.723048096	0.014494381	0.012	0.874896312	0.393866101	0.462	-1.107635529	0.28392657	0.292	non-significant	0.481877718	0.367391672	-0.805718847
ENSPLAG00000012643	prrc1	proline rich coiled-coil 1 [Source:NCBI gene;Acc:106936442]	Mating Preference-i	none	yes: limma	2.722480844	0.014511568	0.025	1.013259304	0.325191147	0.332	-3.249201555	0.004875716	0.02	significant	0.640539466	0.741587148	-0.534395182
ENSPLAG00000018989	galnt8b.1	polypeptide N-acetylgalactosaminyltransferase 8 [Source:NCBI gene;Acc:106956173]	Mating Preference-i	none	yes: limma	2.721589996	0.0145386	0.031	0.21354906	0.833447794	0.851	-0.05954746	0.953232299	0.95	non-significant	0.396504155	0.266237332	-0.46708322
ENSPLAG00000016777	TMEM43	transmembrane protein 43 [Source:NCBI gene;Acc:106960328]	Mating Preference-i	none	yes: limma	2.718526296	0.014631936	0.018	-0.934552332	0.363150672	0.402	-0.653445055	0.522484058	0.582	non-significant	0.576926881	0.253268112	-0.354774675
ENSPLAG00000010056	pprc1	peroxisome proliferator-activated receptor gamma coactivator-related protein 1-like [Source:NCBI gene;Acc:106961066]	Mating Preference-i	none	yes: limma	2.718349587	0.014637337	0.008	-1.9109479	0.073084953	0.061	-2.007828192	0.061347808	0.049	non-significant	0.227696609	0.174835164	-0.285525865
ENSPLAG00000022642	ercc4	ERCC excision repair 4	Mating Preference-i	none	yes: limma	2.717835794	0.014653051	0.02	0.055456127	0.956423908	0.951	-0.475025568	0.64100408	0.666	non-significant	0.658678187	0.591456024	-0.436973794
ENSPLAG00000004646	POP1	POP1 homolog	Mating Preference-i	none	yes: limma	2.716695929	0.014687972	0.012	0.065947372	0.948191781	0.951	-1.31392792	0.206870093	0.232	non-significant	0.354212124	0.374511262	-0.201786904
ENSPLAG00000020556	ipo4	importin 4 [Source:NCBI gene;Acc:106961451]	Mating Preference-i	none	yes: limma	2.716521876	0.014693311	0.007	-0.164360326	0.87139272	0.845	-0.107973381	0.915320654	0.892	non-significant	0.500557034	0.322160423	-0.7992549
ENSPLAG00000023469	gnb1a	G protein subunit beta 1 [Source:NCBI gene;Acc:106952642]	Mating Preference-i	none	yes: limma	2.713720769	0.014779495	0.026	-0.006817765	0.9946399	0.999	-1.888153971	0.076742842	0.124	non-significant	0.710694161	0.475225805	-0.535169415
ENSPLAG00000014913	NA	NA	Mating Preference-i	none	yes: limma	2.713324107	0.014791738	0.046	-0.145436106	0.886083064	0.92	-0.283035006	0.780674934	0.795	non-significant	0.39257432	0.085740444	-0.70091227
ENSPLAG00000023887	NA	NA	Mating Preference-i	none	yes: limma	2.711592984	0.014845286	0.013	-0.038477445	0.96975684	0.97	-0.251155887	0.804798833	0.816	non-significant	0.483019341	0.109956387	-0.441057204
ENSPLAG00000010763	khsrp	KH-type splicing regulatory protein [Source:NCBI gene;Acc:106960581]	Mating Preference-i	none	yes: limma	2.710816391	0.014869368	0.004	0.425090467	0.676121451	0.632	-0.809371782	0.429834464	0.418	non-significant	0.59057442	0.394268639	-0.475531214
ENSPLAG00000000483	tmem132e	transmembrane protein 132E [Source:NCBI gene;Acc:106962049]	Mating Preference-i	none	yes: limma	2.710787839	0.014870254	0.029	0.992951145	0.334706423	0.422	-0.598522313	0.557630251	0.627	non-significant	0.762644513	0.706488612	-0.407684195
ENSPLAG00000015767	NA	NA	Mating Preference-i	none	yes: limma	2.710286922	0.014885809	0.038	-0.02857631	0.977536472	0.978	-1.935096209	0.070333563	0.121	non-significant	0.556775931	0.649030432	-0.207541587
ENSPLAG00000014223	2-Mar	membrane associated ring-CH-type finger 2 [Source:NCBI gene;Acc:106949672]	Mating Preference-i	none	yes: limma	2.708634036	0.014937244	0.017	1.928059783	0.070782562	0.091	-1.033447354	0.316325033	0.327	non-significant	0.606687245	0.387321357	-0.484010767
ENSPLAG00000022063	MSMP	microseminoprotein	Mating Preference-i	none	yes: limma	2.708369446	0.014945493	0.005	0.50882486	0.617438047	0.63	-0.080299059	0.936966615	0.948	non-significant	0.310476233	0.441146703	-0.448143758
ENSPLAG00000002185	NA	MTSS I-BAR domain containing 1 [Source:NCBI gene;Acc:106957182]	Mating Preference-i	black	yes: limma & WGCNA	2.707970784	0.014957931	0.025	1.864011543	0.079746282	0.124	-1.37310667	0.188117377	0.258	non-significant	0.888481056	0.6595317	-0.538386341
ENSPLAG00000014596	NA	EPH receptor A8 [Source:NCBI gene;Acc:106956345]	Mating Preference-i	none	yes: limma	2.707802731	0.014963177	0.021	1.651454497	0.117060423	0.156	-0.952046692	0.354830957	0.421	non-significant	0.794335144	0.598041011	-0.424996003
ENSPLAG00000011170	NA	NA	Mating Preference-i	none	yes: limma	2.70764977	0.014967954	0.039	-0.353777999	0.72787012	0.746	-0.069594046	0.945354384	0.93	non-significant	0.341535242	0.037792414	-0.543743612
ENSPLAG00000017881	NA	NA	Mating Preference-i	none	yes: limma	2.706893327	0.014991597	0.032	1.492128869	0.154054297	0.21	-1.290025634	0.214853193	0.279	non-significant	0.688843537	0.746382388	-0.289479625
ENSPLAG00000003719	nudt13	nudix hydrolase 13 [Source:NCBI gene;Acc:106939551]	Mating Preference-i	none	yes: limma	2.705745992	0.015027525	0.012	1.640739523	0.119286255	0.124	0.117137396	0.908167092	0.916	non-significant	0.616964412	0.704451991	-0.572068799
ENSPLAG00000002347	fuk	fucose kinase [Source:NCBI gene;Acc:106955229]	Mating Preference-i	none	yes: limma	2.705243169	0.015043297	0.007	-1.562935293	0.136555318	0.111	0.108014919	0.915288211	0.907	non-significant	0.352499328	0.001863457	-0.392167674
ENSPLAG00000013328	rplp1	ribosomal protein lateral stalk subunit P1 [Source:NCBI gene;Acc:106957789]	Mating Preference-i	none	yes: limma	2.705127153	0.015046938	0.031	2.524777864	0.021851696	0.057	-1.054271551	0.306973089	0.35	non-significant	0.384673839	0.54282954	-0.757501781
ENSPLAG00000009102	NA	AT-rich interactive domain-containing protein 1A-like [Source:NCBI gene;Acc:106953614]	Mating Preference-i	black	yes: limma & WGCNA	2.704994129	0.015051114	0.017	0.241434353	0.81211673	0.825	-0.366618452	0.718568905	0.756	non-significant	0.894839111	0.47511666	-0.571131834
ENSPLAG00000005362	prkcbp1l	protein kinase C-binding protein 1-like [Source:NCBI gene;Acc:106961288]	Mating Preference-i	black & blue	yes: limma & WGCNA	2.704208795	0.015075792	0.016	1.668504795	0.113591859	0.117	-0.615608158	0.546562941	0.572	non-significant	0.843373866	0.805974105	-0.727082814
ENSPLAG00000021435	pstpip2	proline-serine-threonine phosphatase interacting protein 2 [Source:NCBI gene;Acc:106939761]	Mating Preference-i	none	yes: limma	2.701678628	0.01515556	0.032	0.367472266	0.717817547	0.747	-0.641068385	0.530294411	0.568	non-significant	0.247202359	0.312358885	-0.683833241
ENSPLAG00000016980	wdr11	WD repeat domain 11 [Source:NCBI gene;Acc:106942532]	Mating Preference-i	blue	yes: limma & WGCNA	2.700925915	0.015179369	0.016	1.862393235	0.079985264	0.09	-0.642089701	0.529647459	0.562	non-significant	0.786635411	0.853261584	-0.715744127
ENSPLAG00000001418	tnrc6b	trinucleotide repeat-containing gene 6B protein-like [Source:NCBI gene;Acc:106951302]	Mating Preference-i	none	yes: limma	2.699561466	0.015222619	0.001	-0.930057423	0.365406624	0.308	-0.687306326	0.501449902	0.463	non-significant	0.688108007	0.266743617	-0.487812603
ENSPLAG00000010784	METTL7A	methyltransferase-like protein 7A [Source:NCBI gene;Acc:106962540]	Mating Preference-i	none	yes: limma	2.698770768	0.015247736	0.008	1.125454864	0.276089858	0.269	-2.273490783	0.036695729	0.026	significant	0.466741531	0.786365074	-0.685860324
ENSPLAG00000023771	slit2	slit guidance ligand 2 [Source:NCBI gene;Acc:106947374]	Mating Preference-i	none	yes: limma	2.698014446	0.015271799	0.02	1.021995033	0.321157625	0.298	-1.873592973	0.078834096	0.1	non-significant	0.750783677	0.539022571	-0.329735978
ENSPLAG00000008403	NA	TELO2 interacting protein 2 [Source:NCBI gene;Acc:106962998]	Mating Preference-i	blue	yes: limma & WGCNA	2.694976215	0.015368828	0.03	1.77701005	0.093525896	0.142	-2.008085394	0.06131796	0.089	non-significant	0.644208572	0.827006524	-0.570576085
ENSPLAG00000018565	kpna3	karyopherin subunit alpha 3 [Source:NCBI gene;Acc:106964965]	Mating Preference-i	blue	yes: limma & WGCNA	2.689569166	0.015542971	0.032	1.985395902	0.063533591	0.083	-1.682761519	0.111270772	0.154	non-significant	0.788860572	0.807432732	-0.712263776
ENSPLAG00000015882	dnajc5gb	dnaJ homolog subfamily C member 5-like [Source:NCBI gene;Acc:106965042]	Mating Preference-i	none	yes: limma	2.689206019	0.015554734	0.028	1.935490065	0.069803161	0.093	-0.23588403	0.816429601	0.824	non-significant	0.592691162	0.504345003	-0.66676463
ENSPLAG00000019669	map3k2	mitogen-activated protein kinase kinase kinase 2-like [Source:NCBI gene;Acc:106949502]	Mating Preference-i	none	yes: limma	2.68443337	0.015710127	0.012	1.79872554	0.08990394	0.084	-0.11873358	0.906921902	0.92	non-significant	0.674010541	0.746428913	-0.636659935
ENSPLAG00000010410	ammecr1	AMMECR nuclear protein 1 [Source:NCBI gene;Acc:106947147]	Mating Preference-i	none	yes: limma	2.682142635	0.015785238	0.031	1.382056204	0.184908577	0.258	-1.922727422	0.071974137	0.125	non-significant	0.797843797	0.716776198	-0.632786237
ENSPLAG00000014535	dchs1b	protocadherin-16-like [Source:NCBI gene;Acc:106954807]	Mating Preference-i	none	yes: limma	2.681050384	0.015821173	0.022	-0.225109715	0.824587104	0.834	-1.719036368	0.10433496	0.137	non-significant	0.786874388	0.545496847	-0.636209815
ENSPLAG00000010003	cntn3a.2	contactin-3-like [Source:NCBI gene;Acc:106945156]	Mating Preference-i	none	yes: limma	2.679862214	0.015860353	0.005	-1.874279671	0.078244629	0.053	-0.965754257	0.348128543	0.319	non-significant	0.199464819	0.015536211	-0.43786804
ENSPLAG00000017478	mis18a	MIS18 kinetochore protein A [Source:NCBI gene;Acc:106934795]	Mating Preference-i	none	yes: limma	2.67688661	0.015958881	0.02	-0.470046601	0.644316258	0.642	-2.131894953	0.048388796	0.045	significant	0.231354187	0.27491942	-0.430447125
ENSPLAG00000009403	kifc1	kinesin family member C1 [Source:ZFIN;Acc:ZDB-GENE-000208-21]	Mating Preference-i	none	yes: limma	2.676580991	0.015969033	0.021	0.648036354	0.525648439	0.558	0.494719326	0.627329594	0.673	non-significant	0.370037035	0.265819324	-0.651234335
ENSPLAG00000011618	sec14l7	SEC14-like protein 2 [Source:NCBI gene;Acc:106935672]	Mating Preference-i	none	yes: limma	2.671304435	0.0161453	0.016	1.773304072	0.094156609	0.101	-2.026929154	0.059166604	0.043	non-significant	0.515963553	0.702420948	-0.624235994
ENSPLAG00000012989	si:dkey-78k11.9	si:dkey-78k11.9 [Source:ZFIN;Acc:ZDB-GENE-060503-929]	Mating Preference-i	none	yes: limma	2.670656569	0.01616707	0.036	-0.3154652	0.756261669	0.81	-0.687085813	0.50158528	0.563	non-significant	0.189691013	0.127397866	-0.639232236
ENSPLAG00000011372	alg6	ALG6 alpha-1	Mating Preference-i	greenyellow	yes: limma & WGCNA	2.670537067	0.016171089	0.012	1.281428675	0.217306874	0.222	0.019527005	0.984655197	0.984	non-significant	0.529508263	0.407271294	-0.823889731
ENSPLAG00000005260	si:dkey-219c10.4	si:dkey-219c10.4 [Source:ZFIN;Acc:ZDB-GENE-081105-151]	Mating Preference-i	none	yes: limma	2.66537452	0.016345614	0.011	0.252571589	0.803638513	0.827	-1.386325101	0.184121453	0.194	non-significant	0.718658858	0.604774777	-0.387630337
ENSPLAG00000014383	amt	aminomethyltransferase [Source:NCBI gene;Acc:106956351]	Mating Preference-i	none	yes: limma	2.665275483	0.01634898	0.024	0.446170788	0.661124391	0.697	-3.039950923	0.007600318	0.016	significant	0.73696326	0.640387808	-0.706726503
ENSPLAG00000020942	LYZ	lysozyme [Source:NCBI gene;Acc:106956724]	Mating Preference-i	none	yes: limma	2.66372901	0.01640162	0.047	0.528507148	0.60400338	0.696	-0.412629702	0.685197005	0.718	non-significant	0.304280615	0.155688384	-0.705376832
ENSPLAG00000017672	plbd1	phospholipase B domain containing 1 [Source:NCBI gene;Acc:106961580]	Mating Preference-i	none	yes: limma	2.661742573	0.016469474	0.038	-0.028638293	0.977487761	0.989	0.163278461	0.872285015	0.897	non-significant	0.258198045	0.134781257	-0.691770862
ENSPLAG00000007669	KCNMB4	potassium calcium-activated channel subfamily M regulatory beta subunit 4 [Source:NCBI gene;Acc:106946360]	Mating Preference-i	none	yes: limma	2.659297055	0.016553379	0.025	0.762341365	0.456340797	0.49	-0.553531686	0.587332489	0.661	non-significant	0.791311868	0.500047211	-0.745950596
ENSPLAG00000008154	NA	zinc finger protein 800 [Source:NCBI gene;Acc:106959171]	Mating Preference-i	none	yes: limma	2.656445445	0.016651732	0.011	1.188787199	0.250921915	0.248	-1.48627002	0.156090539	0.158	non-significant	0.70382782	0.684447014	-0.389258907
ENSPLAG00000002785	dhdds	dehydrodolichyl diphosphate synthase subunit [Source:NCBI gene;Acc:106944613]	Mating Preference-i	none	yes: limma	2.656395919	0.016653445	0.023	0.061171934	0.951938216	0.954	-3.103809618	0.006639881	0.007	significant	0.468103154	0.59392897	-0.602066078
ENSPLAG00000009342	dennd1b	DENN domain containing 1B [Source:NCBI gene;Acc:106957833]	Mating Preference-i	none	yes: limma	2.656348954	0.01665507	0.027	0.551833938	0.58826886	0.602	-1.314929358	0.206540824	0.263	non-significant	0.760442399	0.551487675	-0.504589939
ENSPLAG00000009222	NA	uncharacterized LOC106946189 [Source:NCBI gene;Acc:106946189]	Mating Preference-i	blue	yes: limma & WGCNA	2.655567861	0.016682113	0.044	1.90129344	0.074413215	0.127	-1.657020743	0.11643049	0.169	non-significant	0.52614416	0.845104652	-0.633523344
ENSPLAG00000005763	ccne2	cyclin E2 [Source:NCBI gene;Acc:106955107]	Mating Preference-i	blue	yes: limma & WGCNA	2.654171484	0.016730562	0.048	0.903432346	0.378964686	0.418	-3.369914352	0.003769185	0.017	significant	0.59780176	0.829533101	-0.734334853
ENSPLAG00000004054	hyou1	hypoxia up-regulated 1 [Source:NCBI gene;Acc:106939523]	Mating Preference-i	none	yes: limma	2.652145722	0.016801089	0.006	-1.158347361	0.262792697	0.198	-0.207304511	0.838312358	0.848	non-significant	0.421283958	0.015560218	-0.431566405
ENSPLAG00000005615	NA	NA	Mating Preference-i	none	yes: limma	2.651511746	0.016823219	0.02	1.409521501	0.176775577	0.229	-1.236303175	0.233679512	0.272	non-significant	0.419008185	0.438626859	-0.733788812
ENSPLAG00000010936	NA	NA	Mating Preference-i	none	yes: limma	2.651511746	0.016823219	0.02	1.409521501	0.176775577	0.229	-1.236303175	0.233679512	0.272	non-significant	0.419008185	0.438626859	-0.733788812
ENSPLAG00000002194	pcna	proliferating cell nuclear antigen [Source:NCBI gene;Acc:106948596]	Mating Preference-i	greenyellow	yes: limma & WGCNA	2.649825574	0.016882213	0.034	0.401235142	0.693263061	0.736	-0.936382893	0.362598253	0.425	non-significant	0.496317771	0.485795069	-0.922981696
ENSPLAG00000021765	erap1b	endoplasmic reticulum aminopeptidase 1-like [Source:NCBI gene;Acc:106957353]	Mating Preference-i	none	yes: limma	2.649528081	0.016892642	0.03	0.127457219	0.900079327	0.918	-0.990432997	0.336284691	0.383	non-significant	0.387712866	0.223493952	-0.595926849
ENSPLAG00000013286	wdr75	WD repeat domain 75 [Source:NCBI gene;Acc:106951657]	Mating Preference-i	greenyellow	yes: limma & WGCNA	2.64886671	0.016915849	0.008	1.301551233	0.210493199	0.173	-0.54067124	0.595967971	0.517	non-significant	0.439935293	0.402594154	-0.803690298
ENSPLAG00000012118	NA	NA	Mating Preference-i	none	yes: limma	2.648795769	0.01691834	0.013	0.844454219	0.410183639	0.438	-0.799386184	0.435439179	0.453	non-significant	0.522123518	0.526162163	-0.761296768
ENSPLAG00000009454	prc1a	protein regulator of cytokinesis 1-like [Source:NCBI gene;Acc:106947729]	Mating Preference-i	none	yes: limma	2.648300682	0.016935735	0.03	0.093047978	0.926957069	0.936	-0.674041312	0.509631161	0.544	non-significant	0.382933005	0.219776237	-0.652054922
ENSPLAG00000021507	NA	NA	Mating Preference-i	none	yes: limma	2.647847804	0.016951662	0.02	1.225454025	0.237169962	0.28	-1.897892525	0.075371893	0.08	non-significant	0.589362868	0.712256268	-0.525747026
ENSPLAG00000007725	far1	fatty acyl-CoA reductase 1-like [Source:NCBI gene;Acc:106950416]	Mating Preference-i	none	yes: limma	2.647124467	0.01697713	0.018	-0.45497938	0.654900956	0.647	-2.349111153	0.031584034	0.039	significant	0.535081645	0.381165341	-0.641710975
ENSPLAG00000005853	mcm5	minichromosome maintenance complex component 5 [Source:NCBI gene;Acc:106963939]	Mating Preference-i	none	yes: limma	2.645128348	0.0170476	0.032	-0.674133715	0.509321813	0.605	-0.287386456	0.777399274	0.811	non-significant	0.292865983	0.026003832	-0.661083787
ENSPLAG00000023378	kdm5c	lysine-specific demethylase 5C-like [Source:NCBI gene;Acc:106954532]	Mating Preference-i	none	yes: limma	2.643813189	0.017094183	0.005	0.209960328	0.836203147	0.859	-1.553537154	0.139289784	0.115	non-significant	0.706165441	0.62634612	-0.591811895
ENSPLAG00000015189	NA	NA	Mating Preference-i	blue	yes: limma & WGCNA	2.643073531	0.017120435	0.041	1.678589937	0.111582031	0.172	-1.46915229	0.160624811	0.228	non-significant	0.771432956	0.812389846	-0.399839566
ENSPLAG00000006221	arrdc1b	arrestin domain containing 1 [Source:NCBI gene;Acc:106937816]	Mating Preference-i	none	yes: limma	2.642916571	0.017126011	0.02	0.301995646	0.766331609	0.784	-1.613340621	0.125655964	0.149	non-significant	0.674389608	0.372394658	-0.535836657
ENSPLAG00000016312	NA	B double prime 1	Mating Preference-i	none	yes: limma	2.641514432	0.017175897	0.021	0.979678844	0.341029871	0.368	-1.622578686	0.12365448	0.129	non-significant	0.795582181	0.647198445	-0.696081115
ENSPLAG00000002651	kif21b	kinesin family member 21B [Source:NCBI gene;Acc:106955216]	Mating Preference-i	none	yes: limma	2.637561325	0.017317292	0.015	1.003205634	0.32987752	0.349	-0.710993191	0.487031736	0.513	non-significant	0.763127306	0.467221965	-0.464732331
ENSPLAG00000013680	vps54	VPS54 subunit of GARP complex [Source:NCBI gene;Acc:106937060]	Mating Preference-i	none	yes: limma	2.636640287	0.017350394	0.005	1.007739508	0.327758245	0.298	-0.958019694	0.351899534	0.35	non-significant	0.710840555	0.488075642	-0.568763582
ENSPLAG00000004125	NA	NA	Mating Preference-i	none	yes: limma	2.635965379	0.01737469	0.012	1.154495107	0.264324665	0.26	0.835743926	0.415253934	0.394	non-significant	0.630719261	0.477651016	-0.575963028
ENSPLAG00000013498	def6a	DEF6 guanine nucleotide exchange factor [Source:NCBI gene;Acc:106960477]	Mating Preference-i	none	yes: limma	2.6357272	0.017383271	0.028	-0.380861185	0.708040359	0.707	-1.243781334	0.230984614	0.289	non-significant	0.287342287	0.218670061	-0.680093567
ENSPLAG00000019840	capslb	calcyphosine like [Source:NCBI gene;Acc:106934703]	Mating Preference-i	none	yes: limma	2.634146285	0.017440335	0.004	0.242996579	0.81092601	0.811	-1.519465387	0.147599929	0.073	non-significant	0.584373816	0.486383455	-0.698033863
ENSPLAG00000011766	sfr1	SWI5 dependent homologous recombination repair protein 1 [Source:NCBI gene;Acc:106947679]	Mating Preference-i	black	yes: limma & WGCNA	2.633131493	0.017477058	0.019	1.301671279	0.210453062	0.209	0.290535447	0.775031486	0.779	non-significant	0.803064056	0.333955318	-0.425434376
ENSPLAG00000013150	mttp	microsomal triglyceride transfer protein [Source:NCBI gene;Acc:106948259]	Mating Preference-i	none	yes: limma	2.631998948	0.01751813	0.023	0.143084294	0.887911812	0.893	-1.436224023	0.169652747	0.194	non-significant	0.344538168	0.347385808	-0.766209887
ENSPLAG00000013037	asdurf	asparagine synthetase domain containing 1 [Source:NCBI gene;Acc:106951661]	Mating Preference-i	none	yes: limma	2.631860487	0.017523157	0.012	0.64012162	0.530657092	0.535	-0.279397602	0.783416351	0.787	non-significant	0.523142392	0.529161134	-0.640396221
ENSPLAG00000012245	sptbn2	spectrin beta chain	Mating Preference-i	black	yes: limma & WGCNA	2.631407113	0.017539629	0.038	0.160809093	0.874145928	0.914	-0.524583636	0.606858716	0.699	non-significant	0.810857888	0.505220292	-0.592100739
ENSPLAG00000012283	NA	NA	Mating Preference-i	none	yes: limma	2.631262027	0.017544903	0.015	0.646774384	0.526445277	0.541	-1.238338161	0.232943764	0.19	non-significant	0.11382799	0.485655922	-0.559551101
ENSPLAG00000016565	rpain	RPA interacting protein [Source:NCBI gene;Acc:106956270]	Mating Preference-i	none	yes: limma	2.631227232	0.017546169	0.018	0.871330632	0.395754952	0.44	-1.356207107	0.193327609	0.175	non-significant	0.385231753	0.593548202	-0.418214567
ENSPLAG00000023158	NA	translocated promoter region	Mating Preference-i	none	yes: limma	2.630832383	0.017560531	0.017	-1.74358692	0.099349775	0.103	-0.478893104	0.63830789	0.651	non-significant	0.522361065	0.150021845	-0.3583772
ENSPLAG00000012889	npy8ar	neuropeptide Y receptor type 1-like [Source:NCBI gene;Acc:106947032]	Mating Preference-i	none	yes: limma	2.629285977	0.01761689	0.016	1.544847814	0.140858839	0.186	-2.559625037	0.020651079	0.023	significant	0.710441354	0.627615539	-0.521445098
ENSPLAG00000017529	NA	cell division cycle-associated protein 7-like [Source:NCBI gene;Acc:106956687]	Mating Preference-i	none	yes: limma	2.629119207	0.017622979	0.007	0.562243119	0.581314794	0.567	-1.11295159	0.281702593	0.245	non-significant	0.497812179	0.305285532	-0.348521254
ENSPLAG00000016926	chtf8	chromosome transmission fidelity factor 8 [Source:NCBI gene;Acc:106937675]	Mating Preference-i	greenyellow	yes: limma & WGCNA	2.628997296	0.017627431	0.009	1.371369384	0.188153665	0.189	-1.142894704	0.269416975	0.245	non-significant	0.525375581	0.546082368	-0.819559903
ENSPLAG00000023679	gtf2h2	general transcription factor IIH subunit 2-like [Source:NCBI gene;Acc:106943114]	Mating Preference-i	none	yes: limma	2.628424468	0.017648363	0.026	1.329168454	0.201417532	0.258	-1.569959282	0.135427037	0.178	non-significant	0.704844615	0.707287924	-0.282605858
ENSPLAG00000013666	NA	NA	Mating Preference-i	none	yes: limma	2.627915788	0.017666971	0.025	0.874832455	0.393899875	0.472	-0.171196405	0.866154035	0.882	non-significant	0.617808773	0.19519262	-0.754067529
ENSPLAG00000011605	unc5a	unc-5 netrin receptor A [Source:NCBI gene;Acc:106961784]	Mating Preference-i	none	yes: limma	2.625556019	0.017753541	0.015	0.181490952	0.858136138	0.857	-0.036275694	0.971498373	0.981	non-significant	0.710945267	0.381306762	-0.276927183
ENSPLAG00000023580	NA	ras-related protein Rab-8A [Source:NCBI gene;Acc:106948677]	Mating Preference-i	greenyellow	yes: limma & WGCNA	2.623643564	0.017823997	0.027	0.618142353	0.544703577	0.574	-1.460645631	0.162918268	0.204	non-significant	0.595219082	0.451810349	-0.896741752
ENSPLAG00000019713	rnf103	ring finger protein 103 [Source:NCBI gene;Acc:106936850]	Mating Preference-i	greenyellow	yes: limma & WGCNA	2.621895829	0.017888618	0.004	1.462353106	0.161949565	0.122	-1.8481508	0.082609851	0.048	non-significant	0.60990544	0.722170215	-0.808327112
ENSPLAG00000005623	NA	carbohydrate sulfotransferase 11-like [Source:NCBI gene;Acc:106963185]	Mating Preference-i	none	yes: limma	2.621770828	0.017893248	0.005	0.255187131	0.801651038	0.806	0.110399724	0.913425859	0.918	non-significant	0.603549152	0.184721102	-0.721781592
ENSPLAG00000014893	h2az2a	histone H2A.V [Source:NCBI gene;Acc:106956331]	Mating Preference-i	greenyellow	yes: limma & WGCNA	2.621304046	0.017910549	0.025	1.305431676	0.209198826	0.263	-0.776903191	0.448226082	0.502	non-significant	0.493602875	0.625796663	-0.893398491
ENSPLAG00000011909	DST	dystonin [Source:NCBI gene;Acc:106964760]	Mating Preference-i	black	yes: limma & WGCNA	2.618690067	0.018007729	0.045	2.17519511	0.044070146	0.079	-0.989047652	0.336941958	0.424	non-significant	0.9630015	0.650785784	-0.616858768
ENSPLAG00000008454	CENPS	centromere protein S-like [Source:NCBI gene;Acc:106936589]	Mating Preference-i	none	yes: limma	2.613050107	0.018219123	0.013	-0.591521687	0.561982418	0.595	-0.822042788	0.42278875	0.434	non-significant	0.160317515	0.20057404	-0.568445005
ENSPLAG00000006999	NA	NA	Mating Preference-i	none	yes: limma	2.610850729	0.018302198	0.029	2.157347201	0.045635248	0.068	-1.495276514	0.153747741	0.2	non-significant	0.740674975	0.684961348	-0.767085506
ENSPLAG00000010901	NA	NA	Mating Preference-i	none	yes: limma	2.610440173	0.018317745	0.016	-0.399751145	0.694335211	0.686	0.178231089	0.860714342	0.854	non-significant	0.52341077	0.0076958	-0.194936819
ENSPLAG00000005230	NA	glycerol kinase-like [Source:NCBI gene;Acc:106939449]	Mating Preference-i	none	yes: limma	2.610417081	0.01831862	0.025	1.094137653	0.289209135	0.306	-2.795804936	0.012686485	0.017	significant	0.264647752	0.708394077	-0.551460633
ENSPLAG00000021786	gak	cyclin G associated kinase [Source:NCBI gene;Acc:106957347]	Mating Preference-i	black	yes: limma & WGCNA	2.608052447	0.018408417	0.028	1.291715943	0.213802187	0.295	-2.862861006	0.011029457	0.014	significant	0.823645674	0.700709359	-0.550429712
ENSPLAG00000020162	rubcn	rubicon autophagy regulator [Source:NCBI gene;Acc:106952600]	Mating Preference-i	blue	yes: limma & WGCNA	2.607549417	0.018427574	0.038	1.56339215	0.136448066	0.184	-1.723710844	0.103469034	0.147	non-significant	0.771361409	0.937723847	-0.715715051
ENSPLAG00000023052	timm17b	translocase of inner mitochondrial membrane 17B [Source:NCBI gene;Acc:106954610]	Mating Preference-i	none	yes: limma	2.60711645	0.018444077	0.008	1.550412531	0.139522883	0.118	0.481920958	0.63620071	0.624	non-significant	0.618711517	0.486309423	-0.763040374
ENSPLAG00000007764	b3gnt5b	UDP-GlcNAc:betaGal beta-1	Mating Preference-i	none	yes: limma	2.602889196	0.018605951	0.037	1.37851847	0.185977788	0.249	0.650808804	0.524142246	0.586	non-significant	0.597560852	0.385160106	-0.793535107
ENSPLAG00000004590	psmc4	proteasome 26S subunit	Mating Preference-i	none	yes: limma	2.602224218	0.018631538	0.011	1.241894979	0.231195383	0.225	-1.811713517	0.088295971	0.071	non-significant	0.448773149	0.76711318	-0.745704184
ENSPLAG00000017025	NA	poly(U)-binding-splicing factor PUF60-like [Source:NCBI gene;Acc:106960306]	Mating Preference-i	none	yes: limma	2.602214945	0.018631895	0.019	1.540788285	0.141840184	0.196	-2.134446588	0.04815073	0.068	non-significant	0.787704924	0.749151418	-0.475562196
ENSPLAG00000004043	rasl11a	ras-like protein family member 11A-like [Source:NCBI gene;Acc:106934564]	Mating Preference-i	none	yes: limma	2.601789543	0.018648282	0.006	1.525501316	0.145587126	0.101	0.244759106	0.809664933	0.8	non-significant	0.744847608	0.560795907	-0.617340575
ENSPLAG00000006082	prc1b	protein regulator of cytokinesis 1 [Source:NCBI gene;Acc:106964626]	Mating Preference-i	none	yes: limma	2.601318735	0.018666433	0.033	1.032706807	0.316260515	0.382	-1.566767479	0.136170645	0.177	non-significant	0.388848368	0.449575434	-0.586461414
ENSPLAG00000002665	bzw1a	basic leucine zipper and W2 domain-containing protein 1-A [Source:NCBI gene;Acc:106951185]	Mating Preference-i	greenyellow	yes: limma & WGCNA	2.598330637	0.018782029	0.026	1.898553509	0.074794071	0.083	-1.522554038	0.146829897	0.165	non-significant	0.631653605	0.773380628	-0.862285515
ENSPLAG00000004980	gda	guanine deaminase [Source:NCBI gene;Acc:106963219]	Mating Preference-i	none	yes: limma	2.597449612	0.018816241	0.03	0.353312751	0.728212556	0.762	0.221031463	0.827783633	0.846	non-significant	0.437607784	0.273228532	-0.790822472
ENSPLAG00000020866	pcgf1	polycomb group ring finger 1 [Source:NCBI gene;Acc:106956108]	Mating Preference-i	none	yes: limma	2.597222229	0.018825081	0.006	1.02299741	0.320697088	0.316	-1.751521466	0.098445252	0.082	non-significant	0.288844298	0.508622307	-0.476931745
ENSPLAG00000023436	spsb1	SPRY domain-containing SOCS box protein 1-like [Source:NCBI gene;Acc:106942197]	Mating Preference-i	none	yes: limma	2.595966448	0.018873971	0.006	-0.802847122	0.433183666	0.395	0.9994659	0.332021214	0.321	non-significant	0.35415721	0.13352534	-0.468797005
ENSPLAG00000014213	zswim8	zinc finger SWIM-type containing 8 [Source:NCBI gene;Acc:106936389]	Mating Preference-i	none	yes: limma	2.59478818	0.018919953	0.007	-0.307195792	0.762438722	0.767	-0.479177382	0.638109915	0.623	non-significant	0.791129835	0.418152341	-0.608043351
ENSPLAG00000008658	NA	myotubularin-related protein 9-like [Source:NCBI gene;Acc:106942967]	Mating Preference-i	none	yes: limma	2.593964182	0.018952173	0.026	0.306663627	0.762836808	0.769	-0.628609508	0.538221676	0.545	non-significant	0.348044292	0.268064622	-0.674042739
ENSPLAG00000009076	zgc:154055	myotubularin-related protein 9-like [Source:NCBI gene;Acc:106942918]	Mating Preference-i	none	yes: limma	2.593964182	0.018952173	0.026	0.306663627	0.762836808	0.769	-0.628609508	0.538221676	0.545	non-significant	0.348044292	0.268064622	-0.674042739
ENSPLAG00000016050	NA	NA	Mating Preference-i	none	yes: limma	2.593310538	0.018977769	0.039	1.394183477	0.181280935	0.245	0.336714872	0.740582231	0.783	non-significant	0.458301694	0.493275841	-0.537058436
ENSPLAG00000010796	rundc3b	RUN domain containing 3B [Source:NCBI gene;Acc:106961809]	Mating Preference-i	none	yes: limma	2.592538955	0.019008026	0.012	0.604115869	0.553771897	0.591	-0.711280445	0.486858398	0.513	non-significant	0.614105021	0.477965481	-0.2743409
ENSPLAG00000015687	tubgcp5	tubulin gamma complex associated protein 5 [Source:NCBI gene;Acc:106939394]	Mating Preference-i	none	yes: limma	2.590362317	0.019093628	0.012	-0.081880974	0.935701063	0.935	-0.758263871	0.459001856	0.402	non-significant	0.559276652	0.397073909	-0.510416538
ENSPLAG00000005939	ddx1	DEAD-box helicase 1 [Source:NCBI gene;Acc:106936671]	Mating Preference-i	none	yes: limma	2.589316337	0.019134895	0.017	-0.042014972	0.966978013	0.963	0.15443043	0.879146093	0.868	non-significant	0.501925581	0.485874687	-0.637039175
ENSPLAG00000006001	fnbp4	formin binding protein 4 [Source:NCBI gene;Acc:106948423]	Mating Preference-i	none	yes: limma	2.588466929	0.019168468	0.017	0.372706488	0.713989165	0.689	-1.090145676	0.291335069	0.31	non-significant	0.540757339	0.507098985	-0.124290826
ENSPLAG00000019506	NA	G-protein coupled receptor 35-like [Source:NCBI gene;Acc:106951429]	Mating Preference-i	none	yes: limma	2.58812078	0.019182166	0.049	-0.467100367	0.6463799	0.695	-0.906864166	0.377549972	0.434	non-significant	0.296840653	0.123743209	-0.582116188
ENSPLAG00000014232	NA	myotubularin-related protein 13-like [Source:NCBI gene;Acc:106938536]	Mating Preference-i	none	yes: limma	2.587855289	0.019192679	0.034	0.041222362	0.967600593	0.967	0.573995401	0.573723456	0.63	non-significant	0.11742499	0.255441289	-0.109728476
ENSPLAG00000022921	DISP3	dispatched RND transporter family member 3 [Source:NCBI gene;Acc:106938038]	Mating Preference-i	none	yes: limma	2.587522479	0.019205864	0.018	0.082155858	0.935485717	0.948	-2.766565826	0.013482113	0.01	significant	0.65173184	0.667576616	-0.601749543
ENSPLAG00000003639	pex12	peroxisomal biogenesis factor 12 [Source:NCBI gene;Acc:106940342]	Mating Preference-i	none	yes: limma	2.585700232	0.019278214	0.035	0.539191722	0.596770751	0.683	-2.042943437	0.057392313	0.099	non-significant	0.542179388	0.664694542	-0.342819414
ENSPLAG00000009970	hrh2a	histamine receptor H2a [Source:ZFIN;Acc:ZDB-GENE-070531-4]	Mating Preference-i	none	yes: limma	2.581421162	0.019449128	0.01	-0.163014868	0.872435632	0.868	-0.668762691	0.512907914	0.547	non-significant	0.345752078	0.165680435	-0.479196197
ENSPLAG00000001506	gnpat	glyceronephosphate O-acyltransferase [Source:NCBI gene;Acc:106951296]	Mating Preference-i	none	yes: limma	2.581171404	0.019459148	0.013	-0.957837815	0.351616384	0.384	-2.060292181	0.055524813	0.058	non-significant	0.654521782	0.431899123	-0.360598615
ENSPLAG00000003145	asb2b	ankyrin repeat and SOCS box protein 2-like [Source:NCBI gene;Acc:106963339]	Mating Preference-i	greenyellow	yes: limma & WGCNA	2.579154323	0.019540253	0.035	-0.046549388	0.963416747	0.968	-0.549486084	0.590042183	0.642	non-significant	0.320526534	0.271924914	-0.812889664
ENSPLAG00000005479	lnx1	ligand of numb-protein X 1 [Source:NCBI gene;Acc:106952483]	Mating Preference-i	none	yes: limma	2.577662597	0.019600441	0.019	1.556651043	0.13803782	0.14	-1.312242139	0.207425311	0.195	non-significant	0.706248879	0.788992466	-0.462090188
ENSPLAG00000016240	NA	uncharacterized LOC106946190 [Source:NCBI gene;Acc:106946190]	Mating Preference-i	none	yes: limma	2.5772827	0.019615797	0.008	2.066084251	0.054463789	0.039	-0.875731583	0.393763173	0.339	non-significant	0.620154035	0.649575948	-0.785504177
ENSPLAG00000005224	pbk	PDZ binding kinase [Source:NCBI gene;Acc:106945218]	Mating Preference-i	none	yes: limma	2.576242452	0.019657904	0.033	0.414929106	0.683401372	0.725	-0.655747582	0.521038194	0.539	non-significant	0.157993437	0.056030587	-0.474133063
ENSPLAG00000019208	ddx56	DEAD-box helicase 56 [Source:NCBI gene;Acc:106948120]	Mating Preference-i	none	yes: limma	2.573459862	0.019770961	0.011	0.475947454	0.640192092	0.637	-1.317286452	0.205767463	0.189	non-significant	0.4261212	0.449208533	-0.463645339
ENSPLAG00000023174	NA	transmembrane protease serine 9-like [Source:NCBI gene;Acc:106937483]	Mating Preference-i	none	yes: limma	2.573037039	0.019788194	0.017	1.097168604	0.287919721	0.295	-0.854218958	0.405232008	0.424	non-significant	0.665581899	0.350218596	-0.137447537
ENSPLAG00000009106	agap1	arf-GAP with GTPase	Mating Preference-i	blue	yes: limma & WGCNA	2.571922443	0.019833691	0.027	1.010277157	0.326576282	0.387	-2.066947762	0.05482317	0.067	non-significant	0.763022119	0.851401678	-0.566579973
ENSPLAG00000023472	NA	annexin A4-like [Source:NCBI gene;Acc:106944664]	Mating Preference-i	none	yes: limma	2.567257916	0.020025174	0.031	1.579784066	0.132646544	0.179	-0.699574179	0.493951766	0.522	non-significant	0.699865928	0.483359381	-0.497816267
ENSPLAG00000014350	fam98a	family with sequence similarity 98 member A [Source:NCBI gene;Acc:106936391]	Mating Preference-i	blue & greenyellow	yes: limma & WGCNA	2.563973056	0.020161074	0.016	1.902034779	0.074310465	0.069	-2.057618568	0.055808964	0.058	non-significant	0.757566568	0.825895256	-0.824893445
ENSPLAG00000001431	prkd4	serine/threonine-protein kinase D3-like [Source:NCBI gene;Acc:106960003]	Mating Preference-i	none	yes: limma	2.563521693	0.020179816	0.02	-0.244057302	0.810117804	0.806	-0.278442105	0.784136974	0.797	non-significant	0.5277581	0.422977503	-0.325102801
ENSPLAG00000000557	NA	NA	Mating Preference-i	none	yes: limma	2.563122596	0.020196401	0.028	0.101150202	0.920618812	0.926	-0.174952931	0.863248354	0.874	non-significant	0.795612769	0.374042927	-0.586415281
ENSPLAG00000013952	primpol	primase and DNA directed polymerase [Source:NCBI gene;Acc:106948233]	Mating Preference-i	none	yes: limma	2.563033147	0.02020012	0.017	1.287565839	0.215210669	0.246	0.071647907	0.943744563	0.947	non-significant	0.367411674	0.3358093	-0.695842308
ENSPLAG00000014550	NA	TAR DNA binding protein [Source:NCBI gene;Acc:106942695]	Mating Preference-i	blue	yes: limma & WGCNA	2.561950617	0.020245181	0.049	2.027229044	0.058673748	0.106	-1.401309172	0.179675124	0.274	non-significant	0.725218115	0.874401379	-0.504965208
ENSPLAG00000005385	slc49a4	solute carrier family 49 member 4 [Source:NCBI gene;Acc:106963952]	Mating Preference-i	blue	yes: limma & WGCNA	2.56110421	0.020280479	0.024	2.091370193	0.05187348	0.053	-1.306519676	0.209318839	0.236	non-significant	0.564398778	0.881539551	-0.591463516
ENSPLAG00000002224	trim36	tripartite motif containing 36 [Source:NCBI gene;Acc:106937507]	Mating Preference-i	none	yes: limma	2.559987343	0.020327146	0.032	0.934704218	0.363074608	0.424	-1.781940401	0.093195226	0.117	non-significant	0.723912175	0.724247456	-0.498336341
ENSPLAG00000020131	uchl3	ubiquitin C-terminal hydrolase L3 [Source:NCBI gene;Acc:106962537]	Mating Preference-i	blue	yes: limma & WGCNA	2.556011812	0.020494088	0.033	2.156411263	0.045718713	0.062	-1.354319873	0.19391658	0.237	non-significant	0.580727511	0.917500771	-0.586165368
ENSPLAG00000014050	tmem234	transmembrane protein 234 [Source:NCBI gene;Acc:106962742]	Mating Preference-i	none	yes: limma	2.55488787	0.02054152	0.03	2.106741676	0.050354194	0.065	-2.025594636	0.059316683	0.076	non-significant	0.562166539	0.736882764	-0.690323831
ENSPLAG00000018823	taf2	TATA-box binding protein associated factor 2 [Source:NCBI gene;Acc:106953439]	Mating Preference-i	none	yes: limma	2.554114384	0.020574223	0.013	0.129933497	0.898149463	0.901	-2.233703939	0.039684771	0.044	significant	0.275995697	0.278842979	-0.422172142
ENSPLAG00000002786	NA	NA	Mating Preference-i	black	yes: limma & WGCNA	2.5540482	0.020577024	0.02	0.952819629	0.354080497	0.415	-1.870025607	0.079354106	0.116	non-significant	0.843265423	0.602124218	-0.755847837
ENSPLAG00000006838	NA	NA	Mating Preference-i	none	yes: limma	2.553928992	0.020582069	0.037	1.837869434	0.083685167	0.094	-2.110994258	0.05037981	0.069	non-significant	0.491283787	0.663792307	-0.570551398
ENSPLAG00000002737	NA	NA	Mating Preference-i	none	yes: limma	2.552163985	0.020656906	0.002	0.829743702	0.418223716	0.339	0.339781955	0.73831331	0.719	non-significant	0.769591992	0.413899744	-0.447249471
ENSPLAG00000010753	uncx	homeobox protein unc-4 homolog [Source:NCBI gene;Acc:106965240]	Mating Preference-i	none	yes: limma	2.55069092	0.020719563	0.014	1.106376677	0.284028411	0.286	-1.800833113	0.090059467	0.084	non-significant	0.524940532	0.609607808	-0.279800651
ENSPLAG00000016707	NA	creatine kinase U-type	Mating Preference-i	none	yes: limma	2.549601734	0.020766007	0.046	-0.514602556	0.61347953	0.663	0.429823318	0.672892359	0.685	non-significant	0.394774662	0.275989451	-0.41327248
ENSPLAG00000012720	gmppaa	GDP-mannose pyrophosphorylase A [Source:NCBI gene;Acc:106962813]	Mating Preference-i	none	yes: limma	2.5490973	0.02078755	0.025	1.960425282	0.066604426	0.089	-2.455242592	0.025526099	0.03	significant	0.569558741	0.732180118	-0.657127818
ENSPLAG00000006501	NA	uncharacterized LOC106949900 [Source:NCBI gene;Acc:106949900]	Mating Preference-i	none	yes: limma	2.548493477	0.020813366	0.017	-1.229500806	0.235688445	0.241	-0.225845363	0.824099206	0.835	non-significant	0.265422735	-0.15379766	-0.251800395
ENSPLAG00000009452	gngt1	guanine nucleotide-binding protein G(T) subunit gamma-T1-like [Source:NCBI gene;Acc:106952340]	Mating Preference-i	none	yes: limma	2.548085287	0.020830834	0.047	1.46882221	0.160206465	0.223	-0.09610645	0.924595213	0.919	non-significant	0.56081807	0.473048939	-0.29998729
ENSPLAG00000015966	WDR12	ribosome biogenesis protein wdr12 [Source:NCBI gene;Acc:106964055]	Mating Preference-i	none	yes: limma	2.547519659	0.020855064	0.017	0.841616867	0.411726562	0.424	-0.842160637	0.411755115	0.414	non-significant	0.17995358	0.273652381	-0.49827694
ENSPLAG00000001464	PACS1	phosphofurin acidic cluster sorting protein 1 [Source:NCBI gene;Acc:106960005]	Mating Preference-i	none	yes: limma	2.547144841	0.020871135	0.045	1.042607838	0.31178179	0.353	-0.326145258	0.748420061	0.782	non-significant	0.684248621	0.542987863	-0.721322877
ENSPLAG00000018880	mrpl37	mitochondrial ribosomal protein L37 [Source:NCBI gene;Acc:106936905]	Mating Preference-i	none	yes: limma	2.546942231	0.020879827	0.008	0.714920306	0.4843954	0.505	-1.549019613	0.1403685	0.121	non-significant	0.58804033	0.682515268	-0.787883827
ENSPLAG00000023265	TMCC1	transmembrane and coiled-coil domain family 1 [Source:NCBI gene;Acc:106948008]	Mating Preference-i	black	yes: limma & WGCNA	2.546940967	0.020879881	0.025	2.146830151	0.046581231	0.059	-0.799131533	0.43558271	0.444	non-significant	0.814604492	0.628333518	-0.400377512
ENSPLAG00000019842	NA	pre-mRNA processing factor 38B [Source:NCBI gene;Acc:106936206]	Mating Preference-i	none	yes: limma	2.545675423	0.020934251	0.028	1.208612184	0.243412841	0.28	-1.528428866	0.145374506	0.169	non-significant	0.762031645	0.780638747	-0.405228434
ENSPLAG00000009194	zmp:0000000846	tenascin-like [Source:NCBI gene;Acc:106947211]	Mating Preference-i	none	yes: limma	2.545240602	0.020952962	0.017	0.234068974	0.817736923	0.793	0.094758241	0.925649636	0.913	non-significant	0.778435223	0.403985268	-0.347575585
ENSPLAG00000023608	tmco4	transmembrane and coiled-coil domains 4 [Source:NCBI gene;Acc:106936002]	Mating Preference-i	none	yes: limma	2.544985221	0.02096396	0.015	0.62919106	0.537617457	0.563	-0.073580311	0.942230171	0.946	non-significant	0.494245179	0.580630771	-0.514630729
ENSPLAG00000005318	NA	NA	Mating Preference-i	none	yes: limma	2.544755852	0.020973841	0.031	2.168828633	0.044622679	0.091	1.697711466	0.108365491	0.189	non-significant	0.509451691	0.332401386	-0.341782386
ENSPLAG00000018691	KCNMA1	calcium-activated potassium channel subunit alpha-1-like [Source:NCBI gene;Acc:106949528]	Mating Preference-i	black	yes: limma & WGCNA	2.543717301	0.02101864	0.035	1.091592387	0.290295203	0.346	-1.071136818	0.299547002	0.376	non-significant	0.827903624	0.519709102	-0.514455097
ENSPLAG00000005695	NA	cell growth regulator with EF-hand domain 1 [Source:NCBI gene;Acc:106941859]	Mating Preference-i	none	yes: limma	2.542861226	0.021055635	0.021	0.140246505	0.890119319	0.909	-1.889790457	0.076510924	0.097	non-significant	0.425413459	0.452723651	-0.499827078
ENSPLAG00000023806	srsf7b	serine and arginine rich splicing factor 7 [Source:NCBI gene;Acc:106939715]	Mating Preference-i	none	yes: limma	2.539664433	0.021194333	0.024	1.203848206	0.245201397	0.318	-2.259097908	0.037752005	0.034	significant	0.431930488	0.625137245	-0.615436956
ENSPLAG00000011865	lmf2a	lipase maturation factor 2 [Source:NCBI gene;Acc:106954922]	Mating Preference-i	blue	yes: limma & WGCNA	2.538224006	0.02125711	0.046	0.792261268	0.439163093	0.462	-1.808540043	0.088807161	0.144	non-significant	0.63303971	0.836827166	-0.600773578
ENSPLAG00000012957	march5l	E3 ubiquitin-protein ligase MARCH5-like [Source:NCBI gene;Acc:106947035]	Mating Preference-i	none	yes: limma	2.535809229	0.021362749	0.035	1.24481453	0.230146717	0.237	0.600678144	0.556227265	0.526	non-significant	0.646199406	0.387819387	-0.628346028
ENSPLAG00000007583	NA	NA	Mating Preference-i	none	yes: limma	2.534380479	0.021425486	0.03	1.155098577	0.264084234	0.322	-0.741216895	0.46899475	0.527	non-significant	0.764142381	0.603630489	-0.62775298
ENSPLAG00000001955	NA	NA	Mating Preference-i	none	yes: limma	2.533471109	0.021465508	0.044	-0.84465079	0.410076884	0.477	-0.269954529	0.790547	0.782	non-significant	0.047066069	0.021198127	-0.209083787
ENSPLAG00000018050	NA	equilibrative nucleoside transporter 2-like [Source:NCBI gene;Acc:106943369]	Mating Preference-i	none	yes: limma	2.531804683	0.021539032	0.041	1.15526903	0.264016353	0.354	-2.045096189	0.057157519	0.093	non-significant	0.204934086	0.511807649	-0.434262522
ENSPLAG00000015912	hsd17b4	hydroxysteroid 17-beta dehydrogenase 4 [Source:NCBI gene;Acc:106944940]	Mating Preference-i	none	yes: limma	2.529619336	0.021635814	0.01	1.607242378	0.126479006	0.094	-1.658150182	0.116199856	0.077	non-significant	0.468004779	0.71909872	-0.673883774
ENSPLAG00000021992	srrt	serrate	Mating Preference-i	none	yes: limma	2.528447967	0.021687859	0.035	0.363934377	0.7204096	0.711	-1.840275103	0.083810683	0.12	non-significant	0.574190861	0.639193429	-0.236401539
ENSPLAG00000018363	neu1	neuraminidase 1 [Source:NCBI gene;Acc:106958845]	Mating Preference-i	none	yes: limma	2.527996237	0.021707962	0.029	2.076099686	0.053424044	0.063	-0.34342619	0.73562067	0.763	non-significant	0.491787473	0.486440968	-0.71766312
ENSPLAG00000023969	ptprsa	receptor-type tyrosine-protein phosphatase S-like [Source:NCBI gene;Acc:106958541]	Mating Preference-i	none	yes: limma	2.527926686	0.021711059	0.047	1.698227084	0.107756279	0.186	-0.6378669	0.532325231	0.602	non-significant	0.679403664	0.764221869	-0.671910497
ENSPLAG00000018977	HS3ST5	heparan sulfate-glucosamine 3-sulfotransferase 5 [Source:NCBI gene;Acc:106944835]	Mating Preference-i	none	yes: limma	2.52759103	0.021726009	0.017	0.592841693	0.561118864	0.558	-0.449660151	0.658814322	0.632	non-significant	0.718606269	0.491826065	-0.301695037
ENSPLAG00000001106	nprl3	NPR3 like	Mating Preference-i	none	yes: limma	2.525259044	0.021830149	0.025	0.624467645	0.540640646	0.543	-0.990034836	0.336473504	0.37	non-significant	0.788774702	0.656240045	-0.56643797
ENSPLAG00000015887	NA	ADP-ribosylation factor 1-like [Source:NCBI gene;Acc:106950894]	Mating Preference-i	none	yes: limma	2.524242281	0.021875703	0.007	0.639823599	0.530846202	0.535	0.014824897	0.988349897	0.992	non-significant	0.357717751	0.519535101	-0.723409605
ENSPLAG00000020682	NA	NA	Mating Preference-i	none	yes: limma	2.523351031	0.021915708	0.036	1.723571177	0.10298644	0.138	-1.216080868	0.241088943	0.24	non-significant	0.41227899	0.598429321	-0.60249579
ENSPLAG00000005812	NA	NA	Mating Preference-i	none	yes: limma	2.523287222	0.021918574	0.008	0.083905216	0.934115378	0.925	-1.304337418	0.210044529	0.167	non-significant	0.412435107	0.541757245	-0.265236869
ENSPLAG00000005755	cachd1	cache domain containing 1 [Source:NCBI gene;Acc:106951065]	Mating Preference-i	none	yes: limma	2.521655101	0.021992023	0.029	0.171036621	0.866221331	0.879	-1.304749595	0.209907311	0.247	non-significant	0.741258861	0.52031704	-0.507002672
ENSPLAG00000005216	CAAP1	caspase activity and apoptosis inhibitor 1 [Source:NCBI gene;Acc:106944178]	Mating Preference-i	black, blue, & greenyellow	yes: limma & WGCNA	2.521396604	0.022003677	0.007	2.010691205	0.060553357	0.029	-1.115333111	0.280710482	0.236	non-significant	0.905419679	0.801198018	-0.82611901
ENSPLAG00000008539	dicer1	dicer 1	Mating Preference-i	none	yes: limma	2.520689621	0.02203558	0.022	-0.338946383	0.738815435	0.758	-1.57386698	0.134521312	0.153	non-significant	0.760722594	0.34604058	-0.547693979
ENSPLAG00000023160	odc1	ornithine decarboxylase 1 [Source:NCBI gene;Acc:106953968]	Mating Preference-i	none	yes: limma	2.520062562	0.022063914	0.022	-0.262475855	0.796119969	0.785	-0.342925999	0.73599004	0.741	non-significant	0.475747795	0.402653318	-0.600063546
ENSPLAG00000008393	abca3b	ATP binding cassette subfamily A member 3 [Source:NCBI gene;Acc:106942381]	Mating Preference-i	black	yes: limma & WGCNA	2.520011184	0.022066237	0.032	1.179372891	0.254548938	0.3	-1.183079141	0.253567001	0.305	non-significant	0.848370751	0.726079695	-0.536507467
ENSPLAG00000023864	NA	NA	Mating Preference-i	none	yes: limma	2.51906449	0.022109083	0.007	1.113493151	0.2810477	0.274	-0.843986823	0.41076286	0.398	non-significant	0.484181768	0.599696534	-0.493706607
ENSPLAG00000016800	stat5a	signal transducer and activator of transcription 5B-like [Source:NCBI gene;Acc:106963655]	Mating Preference-i	none	yes: limma	2.518502496	0.022134555	0.019	-0.199611732	0.844160739	0.86	-1.021842875	0.321624369	0.359	non-significant	0.641121487	0.415763498	-0.566586213
ENSPLAG00000002287	pclaf	PCNA clamp associated factor [Source:NCBI gene;Acc:106955231]	Mating Preference-i	none	yes: limma	2.516766884	0.022213397	0.035	-0.075892915	0.940393398	0.939	0.310598474	0.760000287	0.766	non-significant	0.367082311	0.080517488	-0.711797092
ENSPLAG00000005231	NCOA3	nuclear receptor coactivator 3-like [Source:NCBI gene;Acc:106961324]	Mating Preference-i	black	yes: limma & WGCNA	2.51612605	0.022242575	0.039	1.561016339	0.137006588	0.213	-2.062772417	0.055262392	0.095	non-significant	0.803448354	0.764005008	-0.401060655
ENSPLAG00000013338	nck1a	NCK adaptor protein 1 [Source:NCBI gene;Acc:106950248]	Mating Preference-i	none	yes: limma	2.51550005	0.022271112	0.03	-0.094438509	0.925868904	0.925	-0.842902443	0.411351868	0.445	non-significant	0.609680506	0.395264037	-0.273514191
ENSPLAG00000008121	rpn2	ribophorin II [Source:NCBI gene;Acc:106934427]	Mating Preference-i	greenyellow	yes: limma & WGCNA	2.514929905	0.022297134	0.019	0.683582487	0.503482718	0.491	-1.638429331	0.120283684	0.109	non-significant	0.496884091	0.41169888	-0.843756678
ENSPLAG00000009193	KCNH6	potassium voltage-gated channel subfamily H member 6 [Source:HGNC Symbol;Acc:HGNC:18862]	Mating Preference-i	none	yes: limma	2.514459616	0.022318619	0.013	-1.420125859	0.173714172	0.172	-0.756034895	0.460301025	0.473	non-significant	0.516209544	0.205527203	-0.487821793
ENSPLAG00000004471	kmt2bb	lysine methyltransferase 2B [Source:NCBI gene;Acc:106945874]	Mating Preference-i	none	yes: limma	2.514313341	0.022325306	0.033	1.100184873	0.286640755	0.323	-0.914911095	0.373433397	0.412	non-significant	0.780230083	0.445883684	-0.514136547
ENSPLAG00000009836	NA	leucine rich repeat containing 41 [Source:NCBI gene;Acc:106939173]	Mating Preference-i	none	yes: limma	2.513234355	0.022374688	0.04	1.645559738	0.118280511	0.163	-0.844834928	0.410302572	0.454	non-significant	0.662627342	0.58163219	-0.414134604
ENSPLAG00000003565	ehd4	EH domain-containing protein 4-like [Source:NCBI gene;Acc:106949991]	Mating Preference-i	none	yes: limma	2.512996581	0.022385585	0.044	0.978909364	0.341399025	0.419	-0.456190459	0.654208253	0.69	non-significant	0.755162814	0.451075909	-0.787236485
ENSPLAG00000007657	IL12B	interleukin-12 subunit beta-like [Source:NCBI gene;Acc:106955695]	Mating Preference-i	none	yes: limma	2.511186661	0.022468691	0.029	0.946077173	0.35740998	0.382	-0.653876931	0.522212691	0.555	non-significant	0.402419095	0.414816852	-0.588347753
ENSPLAG00000023836	ncapg	non-SMC condensin I complex subunit G [Source:NCBI gene;Acc:106947372]	Mating Preference-i	greenyellow	yes: limma & WGCNA	2.510520049	0.022499373	0.045	0.848073065	0.408221192	0.49	-1.186430707	0.252277735	0.302	non-significant	0.469776614	0.398826485	-0.802240224
ENSPLAG00000020531	NA	alcohol dehydrogenase 1-like [Source:NCBI gene;Acc:106937588]	Mating Preference-i	none	yes: limma	2.509957007	0.022525319	0.031	-0.535491424	0.5992707	0.628	-2.023990958	0.059497489	0.068	non-significant	0.261340452	0.598490933	-0.413094073
ENSPLAG00000011932	NA	NA	Mating Preference-i	none	yes: limma	2.509502983	0.022546262	0.023	0.20982203	0.836309373	0.872	-0.942865323	0.359369754	0.433	non-significant	0.754372225	0.54408217	-0.534398624
ENSPLAG00000013719	NA	PYD and CARD domain containing [Source:NCBI gene;Acc:106950226]	Mating Preference-i	none	yes: limma	2.508776065	0.022579832	0.041	-0.543220871	0.594054529	0.662	-0.453038253	0.65642984	0.686	non-significant	0.160759205	0.100967179	-0.58465633
ENSPLAG00000022887	slc38a10	solute carrier family 38 member 10 [Source:NCBI gene;Acc:106961636]	Mating Preference-i	none	yes: limma	2.508599541	0.022587991	0.008	0.140681678	0.889780738	0.869	-0.26773764	0.792223825	0.791	non-significant	0.510160699	0.253385819	-0.537487957
ENSPLAG00000015480	trnau1apb	tRNA selenocysteine 1-associated protein 1-like [Source:NCBI gene;Acc:106965056]	Mating Preference-i	none	yes: limma	2.506769825	0.022672726	0.018	0.246882367	0.807966357	0.795	-0.46058388	0.651117476	0.659	non-significant	0.579781922	0.497787929	-0.312628424
ENSPLAG00000000902	CLDN20	claudin 20 [Source:HGNC Symbol;Acc:HGNC:2042]	Mating Preference-i	none	yes: limma	2.50620319	0.022699028	0.017	0.007712529	0.993936454	0.997	-1.445807484	0.166983282	0.192	non-significant	0.565946616	0.511961937	-0.528639214
ENSPLAG00000019425	nuf2	NUF2 component of NDC80 kinetochore complex [Source:NCBI gene;Acc:106955811]	Mating Preference-i	greenyellow	yes: limma & WGCNA	2.505859298	0.022715005	0.035	0.64785674	0.525761811	0.604	-0.481921299	0.636200473	0.674	non-significant	0.515113939	0.360485664	-0.894472737
ENSPLAG00000008038	gars1	glycyl-tRNA synthetase 1 [Source:NCBI gene;Acc:106934939]	Mating Preference-i	none	yes: limma	2.504924391	0.022758494	0.002	-0.084131455	0.933938172	0.906	-0.703912376	0.49131602	0.422	non-significant	0.48414471	0.291134158	-0.692853209
ENSPLAG00000005961	NA	NA	Mating Preference-i	black	yes: limma & WGCNA	2.504276416	0.022788682	0.039	1.649603176	0.117442442	0.151	-2.152711316	0.046477785	0.057	non-significant	0.843552651	0.736261824	-0.642421598
ENSPLAG00000005818	nsmce4a	NSE4 homolog A	Mating Preference-i	none	yes: limma	2.503471234	0.022826247	0.015	0.898404294	0.381562543	0.375	-1.272499352	0.220859526	0.233	non-significant	0.383239295	0.503119685	-0.32004134
ENSPLAG00000012231	gapvd1	GTPase activating protein and VPS9 domains 1 [Source:NCBI gene;Acc:106953545]	Mating Preference-i	black	yes: limma & WGCNA	2.503010225	0.022847781	0.026	1.14486692	0.268182948	0.287	-0.500015453	0.623675668	0.62	non-significant	0.827364078	0.604770219	-0.361266614
ENSPLAG00000012353	agpat5	1-acylglycerol-3-phosphate O-acyltransferase 5 [Source:NCBI gene;Acc:106964571]	Mating Preference-i	greenyellow	yes: limma & WGCNA	2.502782254	0.022858437	0.021	0.374655464	0.712565655	0.752	-1.412709758	0.176350887	0.219	non-significant	0.726840084	0.484990768	-0.838311074
ENSPLAG00000011061	dhx36	DEAH-box helicase 36 [Source:NCBI gene;Acc:106962523]	Mating Preference-i	blue	yes: limma & WGCNA	2.501068816	0.022938677	0.02	1.124986793	0.276282632	0.298	-2.216201094	0.041069892	0.056	non-significant	0.524118561	0.812129298	-0.457947745
ENSPLAG00000014653	SBNO2	strawberry notch homolog 2 [Source:NCBI gene;Acc:106949666]	Mating Preference-i	none	yes: limma	2.500065607	0.022985781	0.047	0.455002389	0.654884733	0.716	-0.125527652	0.901624655	0.916	non-significant	0.599205889	0.044013773	-0.397522336
ENSPLAG00000004776	etnk1	ethanolamine kinase 1-like [Source:NCBI gene;Acc:106940283]	Mating Preference-i	black & blue	yes: limma & WGCNA	2.49980489	0.022998037	0.039	1.259355371	0.224978691	0.304	-2.291259121	0.035429652	0.055	non-significant	0.814480554	0.801189406	-0.565416613
ENSPLAG00000020499	WNK2	serine/threonine-protein kinase WNK2-like [Source:NCBI gene;Acc:106948073]	Mating Preference-i	black	yes: limma & WGCNA	2.499503643	0.023012207	0.045	0.278032357	0.784352524	0.815	-0.822827475	0.422354868	0.501	non-significant	0.846029965	0.547763837	-0.324115737
ENSPLAG00000019389	rffl	ring finger and FYVE like domain containing E3 ubiquitin protein ligase [Source:NCBI gene;Acc:106958821]	Mating Preference-i	none	yes: limma	2.498230531	0.02307218	0.011	0.979502338	0.341114524	0.317	-0.504191016	0.62080196	0.607	non-significant	0.443162527	0.560343888	-0.726102866
ENSPLAG00000007181	NA	centromere protein W [Source:NCBI gene;Acc:106949279]	Mating Preference-i	none	yes: limma	2.495850097	0.023184714	0.01	-0.128400487	0.899344123	0.884	-1.445461411	0.167079077	0.134	non-significant	0.414029223	0.328026013	-0.64627596
ENSPLAG00000009281	si:ch211-195o20.7	si:ch211-195o20.7 [Source:ZFIN;Acc:ZDB-GENE-131127-614]	Mating Preference-i	none	yes: limma	2.495013549	0.023224384	0.012	1.478759033	0.157559127	0.157	-0.751452158	0.462979147	0.474	non-significant	0.533803711	0.50202362	-0.751315221
ENSPLAG00000015341	adam15	ADAM metallopeptidase domain 15 [Source:NCBI gene;Acc:106938487]	Mating Preference-i	none	yes: limma	2.494859319	0.023231705	0.008	0.088591032	0.930445861	0.912	-0.908985546	0.376461778	0.317	non-significant	0.513288899	0.471604832	-0.428269523
ENSPLAG00000013473	NA	probable tRNA N6-adenosine threonylcarbamoyltransferase	Mating Preference-i	none	yes: limma	2.494216409	0.023262245	0.038	0.529846627	0.603094305	0.648	-2.089951208	0.052459864	0.061	non-significant	0.429869366	0.488809889	-0.073804135
ENSPLAG00000013572	MTCL1	microtubule crosslinking factor 1 [Source:NCBI gene;Acc:106957661]	Mating Preference-i	black	yes: limma & WGCNA	2.49343321	0.023299502	0.038	0.825974797	0.420299809	0.471	-0.92243714	0.369610875	0.429	non-significant	0.813367104	0.480006799	-0.40422846
ENSPLAG00000005575	ercc6l	ERCC excision repair 6 like	Mating Preference-i	none	yes: limma	2.49338641	0.02330173	0.009	-0.743246491	0.467516114	0.467	0.009512847	0.992524186	0.997	non-significant	0.131614931	0.042611855	-0.381013189
ENSPLAG00000011232	ZNF423	zinc finger protein 423 [Source:NCBI gene;Acc:106957753]	Mating Preference-i	none	yes: limma	2.493061756	0.023317191	0.006	1.221186848	0.238739927	0.193	-1.475117826	0.159032411	0.104	non-significant	0.680738373	0.512545398	-0.420627207
ENSPLAG00000023019	NA	uncharacterized LOC106944690 [Source:NCBI gene;Acc:106944690]	Mating Preference-i	none	yes: limma	2.491298103	0.023401353	0.041	0.166691147	0.869586596	0.905	-0.517112733	0.611949126	0.655	non-significant	0.640101226	0.207074503	-0.646233864
ENSPLAG00000009145	NA	tripartite motif-containing protein 16-like [Source:NCBI gene;Acc:106935117]	Mating Preference-i	none	yes: limma	2.491069033	0.023412306	0.025	0.564299864	0.579945719	0.633	-0.501850399	0.622412045	0.651	non-significant	0.323485416	0.273186974	-0.547125641
ENSPLAG00000023185	kcnma1a	calcium-activated potassium channel subunit alpha-1 [Source:NCBI gene;Acc:106944667]	Mating Preference-i	black	yes: limma & WGCNA	2.489554959	0.023484819	0.046	2.008704217	0.060782811	0.089	-1.557860712	0.138263926	0.179	non-significant	0.911451858	0.708000685	-0.662228707
ENSPLAG00000002126	zgc:91999	protein kinase C and casein kinase substrate in neurons protein 2-like [Source:NCBI gene;Acc:106940463]	Mating Preference-i	none	yes: limma	2.489203063	0.023501703	0.03	0.24286488	0.811026371	0.825	-0.953668651	0.354033271	0.364	non-significant	0.329412897	0.352518626	-0.638827675
ENSPLAG00000002972	slc35a2	solute carrier family 35 member A2 [Source:NCBI gene;Acc:106941995]	Mating Preference-i	none	yes: limma	2.487304646	0.023592985	0.023	0.617605322	0.545049289	0.57	-1.693780934	0.109122905	0.119	non-significant	0.669052823	0.670745487	-0.796712019
ENSPLAG00000003540	2-Sep	septin-2 [Source:NCBI gene;Acc:106964792]	Mating Preference-i	greenyellow	yes: limma & WGCNA	2.48711215	0.02360226	0.04	0.732073276	0.474131349	0.555	-0.731801148	0.474570233	0.532	non-significant	0.482376444	0.251212002	-0.837532035
ENSPLAG00000011886	wtip	WT1 interacting protein [Source:NCBI gene;Acc:106957716]	Mating Preference-i	greenyellow	yes: limma & WGCNA	2.486056289	0.023653193	0.017	0.770704968	0.451497963	0.475	-0.849344995	0.407860477	0.431	non-significant	0.765109466	0.544329798	-0.885252232
ENSPLAG00000016017	herc2	HECT and RLD domain containing E3 ubiquitin protein ligase 2 [Source:NCBI gene;Acc:106938617]	Mating Preference-i	black	yes: limma & WGCNA	2.485944319	0.0236586	0.045	1.053549088	0.30688576	0.394	-1.003655976	0.330056536	0.398	non-significant	0.948034401	0.607598463	-0.667169333
ENSPLAG00000020368	FGD3	FYVE	Mating Preference-i	none	yes: limma	2.485640708	0.023673269	0.017	0.694636168	0.496701017	0.453	-0.417021229	0.682045331	0.668	non-significant	0.48853355	0.443113117	-0.34673254
ENSPLAG00000014177	NA	NA	Mating Preference-i	none	yes: limma	2.484681661	0.023719659	0.009	-0.618224005	0.544651024	0.514	-0.819347923	0.424281012	0.368	non-significant	0.541463364	0.327833095	-0.064435236
ENSPLAG00000006490	SLC35A4	solute carrier family 35 member A4 [Source:HGNC Symbol;Acc:HGNC:20753]	Mating Preference-i	black	yes: limma & WGCNA	2.484324175	0.023736973	0.009	0.871883805	0.395461528	0.392	-1.05381388	0.307176452	0.317	non-significant	0.802981315	0.553037501	-0.437521405
ENSPLAG00000014437	mcama	melanoma cell adhesion molecule [Source:NCBI gene;Acc:106946274]	Mating Preference-i	none	yes: limma	2.483439177	0.023779887	0.014	1.747917373	0.098577825	0.069	-0.999979547	0.331779928	0.321	non-significant	0.765118249	0.703033427	-0.560554505
ENSPLAG00000012105	arhgap21a	Rho GTPase activating protein 21 [Source:NCBI gene;Acc:106950977]	Mating Preference-i	black	yes: limma & WGCNA	2.482929896	0.023804616	0.03	0.170718208	0.86646783	0.885	-0.603903291	0.554131902	0.618	non-significant	0.811539656	0.406075005	-0.38506711
ENSPLAG00000002316	sdk2a	protein sidekick-2-like [Source:NCBI gene;Acc:106946626]	Mating Preference-i	none	yes: limma	2.482698583	0.023815855	0.04	-0.674419592	0.509144583	0.577	-1.638869506	0.120191208	0.166	non-significant	0.56182567	0.432085953	-0.335732822
ENSPLAG00000022899	heatr5b	HEAT repeat containing 5B [Source:NCBI gene;Acc:106945328]	Mating Preference-i	black	yes: limma & WGCNA	2.482326279	0.023833956	0.033	1.152318229	0.265193331	0.309	0.066118579	0.948079013	0.961	non-significant	0.877972925	0.491337846	-0.584311803
ENSPLAG00000017929	ndufaf7	NADH:ubiquinone oxidoreductase complex assembly factor 7 [Source:NCBI gene;Acc:106938350]	Mating Preference-i	blue	yes: limma & WGCNA	2.482060303	0.023846896	0.038	1.651090289	0.117135493	0.141	-0.829325378	0.418772907	0.474	non-significant	0.767565453	0.831946199	-0.740400896
ENSPLAG00000014330	sf3b3	splicing factor 3b subunit 3 [Source:NCBI gene;Acc:106946282]	Mating Preference-i	greenyellow	yes: limma & WGCNA	2.481412544	0.023878436	0.018	1.574895972	0.133770703	0.126	-0.551200062	0.588893413	0.572	non-significant	0.639981014	0.638693006	-0.854852276
ENSPLAG00000023762	NA	NA	Mating Preference-i	none	yes: limma	2.481126907	0.023892357	0.029	-0.198560735	0.844969893	0.898	-0.826752731	0.420188734	0.47	non-significant	0.409082697	0.1541863	-0.586198514
ENSPLAG00000017911	ntn5	netrin-1-like [Source:NCBI gene;Acc:106945540]	Mating Preference-i	none	yes: limma	2.478761518	0.02400793	0.015	-0.84664566	0.408994523	0.46	0.147650458	0.884410277	0.88	non-significant	0.293398647	0.159464591	-0.203841803
ENSPLAG00000022981	melk	maternal embryonic leucine zipper kinase [Source:NCBI gene;Acc:106958652]	Mating Preference-i	none	yes: limma	2.478695776	0.02401115	0.041	-0.324592591	0.749463408	0.767	0.622732118	0.541983767	0.574	non-significant	0.356461955	0.041810783	-0.653404509
ENSPLAG00000012767	NA	NA	Mating Preference-i	none	yes: limma	2.478655628	0.024013116	0.032	-0.511126585	0.615859586	0.612	-1.074940312	0.297890494	0.295	non-significant	0.621659034	0.221645272	-0.205603304
ENSPLAG00000005433	pfkpa	ATP-dependent 6-phosphofructokinase	Mating Preference-i	none	yes: limma	2.478211227	0.024034893	0.027	0.631872913	0.535905085	0.559	-1.243841304	0.230963101	0.261	non-significant	0.689682836	0.772215822	-0.313613383
ENSPLAG00000021129	col6a2	collagen type VI alpha 2 chain [Source:NCBI gene;Acc:106964915]	Mating Preference-i	none	yes: limma	2.478129286	0.024038911	0.019	1.528002399	0.144968497	0.157	-0.666241824	0.51447699	0.465	non-significant	0.388950556	0.374813367	-0.652708768
ENSPLAG00000014643	NA	NA	Mating Preference-i	black	yes: limma & WGCNA	2.477802863	0.024054921	0.013	0.907042925	0.377106537	0.403	-0.647451947	0.526257954	0.556	non-significant	0.854081716	0.553575138	-0.608265241
ENSPLAG00000005136	ap2b1	AP-1 complex subunit beta-1-like [Source:NCBI gene;Acc:106937876]	Mating Preference-i	black	yes: limma & WGCNA	2.477164111	0.024086278	0.03	0.730261265	0.475209437	0.553	-0.670142285	0.512050361	0.549	non-significant	0.869144359	0.588332796	-0.654665502
ENSPLAG00000014385	taz	tafazzin [Source:NCBI gene;Acc:106959011]	Mating Preference-i	none	yes: limma	2.475572381	0.024164588	0.007	0.61810443	0.544727986	0.53	-0.947597602	0.357025399	0.312	non-significant	0.454513124	0.533086488	-0.729873945
ENSPLAG00000010282	NA	inactive ubiquitin carboxyl-terminal hydrolase 54-like [Source:NCBI gene;Acc:106957778]	Mating Preference-i	none	yes: limma	2.475401478	0.024173011	0.039	-0.892158171	0.384806301	0.462	-1.364859269	0.190645793	0.222	non-significant	0.413104128	0.092055913	-0.271527227
ENSPLAG00000013586	eif3jb	eukaryotic translation initiation factor 3 subunit J [Source:NCBI gene;Acc:106947003]	Mating Preference-i	blue & greenyellow	yes: limma & WGCNA	2.475234784	0.024181228	0.027	2.009718753	0.060665556	0.081	-2.229696558	0.039998029	0.049	significant	0.613082639	0.822803711	-0.819694283
ENSPLAG00000014276	NA	WW domain binding protein 4 [Source:NCBI gene;Acc:106942716]	Mating Preference-i	none	yes: limma	2.474060862	0.024239174	0.044	-0.311001273	0.759594038	0.785	-1.734109266	0.10156513	0.114	non-significant	0.288339641	0.344559432	-0.244754648
ENSPLAG00000012146	NA	NA	Mating Preference-i	none	yes: limma	2.473506497	0.024266584	0.026	-0.050152586	0.960587409	0.963	-1.310682293	0.207940103	0.223	non-significant	0.412681812	0.252026314	-0.127433044
ENSPLAG00000005574	rab3il1	guanine nucleotide exchange factor for Rab-3A-like [Source:NCBI gene;Acc:106964665]	Mating Preference-i	none	yes: limma	2.473305866	0.024276511	0.04	0.45071812	0.657908387	0.697	-1.990231165	0.063421357	0.078	non-significant	0.329295628	0.563208263	-0.581983117
ENSPLAG00000006230	DLST	dihydrolipoamide S-succinyltransferase [Source:HGNC Symbol;Acc:HGNC:2911]	Mating Preference-i	none	yes: limma	2.47170552	0.024355832	0.019	0.335841118	0.741114452	0.744	-2.074543649	0.054032271	0.044	non-significant	0.322414202	0.500903423	-0.584197888
ENSPLAG00000018322	NA	RAB39B	Mating Preference-i	none	yes: limma	2.471221864	0.024379853	0.011	0.5494601	0.589860606	0.638	-0.717695006	0.482997159	0.482	non-significant	0.518256118	0.629944954	-0.645840853
ENSPLAG00000001609	sirt7	sirtuin 7 [Source:NCBI gene;Acc:106951276]	Mating Preference-i	none	yes: limma	2.470876666	0.02439701	0.011	1.300669713	0.210788121	0.19	-2.359958315	0.030907933	0.013	significant	0.765954435	0.755802513	-0.667286676
ENSPLAG00000013544	NA	SAS-6 centriolar assembly protein [Source:NCBI gene;Acc:106938574]	Mating Preference-i	none	yes: limma	2.469413487	0.024469863	0.023	1.087934595	0.291861224	0.299	-0.188532725	0.852761516	0.861	non-significant	0.518253809	0.517312276	-0.639368794
ENSPLAG00000015367	cryz	crystallin zeta [Source:NCBI gene;Acc:106965053]	Mating Preference-i	black	yes: limma & WGCNA	2.469023352	0.024489323	0.016	1.488240465	0.155066901	0.143	-0.645277358	0.527631061	0.48	non-significant	0.860655699	0.511858652	-0.44208621
ENSPLAG00000009135	asl	argininosuccinate lyase-like [Source:NCBI gene;Acc:106935125]	Mating Preference-i	greenyellow	yes: limma & WGCNA	2.467756152	0.02455263	0.022	1.193271824	0.249208023	0.291	-1.364344283	0.190804576	0.229	non-significant	0.620286013	0.69841133	-0.826727865
ENSPLAG00000004559	NA	nephrocystin 4 [Source:NCBI gene;Acc:106959327]	Mating Preference-i	black	yes: limma & WGCNA	2.467204481	0.02458024	0.014	1.181562706	0.253701744	0.266	-1.551259241	0.139832838	0.158	non-significant	0.893843302	0.549649388	-0.52900569
ENSPLAG00000019468	NA	inhibitor of nuclear factor kappa-B kinase subunit alpha-like [Source:NCBI gene;Acc:106944810]	Mating Preference-i	none	yes: limma	2.467090482	0.024585948	0.038	1.160502605	0.261938519	0.316	-0.639647988	0.53119489	0.545	non-significant	0.687021282	0.353449208	-0.71313197
ENSPLAG00000007004	cyhr1	cysteine and histidine rich 1 [Source:NCBI gene;Acc:106963092]	Mating Preference-i	none	yes: limma	2.466899	0.02459554	0.011	1.167259869	0.259274004	0.238	-1.203109515	0.245936009	0.23	non-significant	0.627492057	0.648283926	-0.527590496
ENSPLAG00000015119	RSBN1L	round spermatid basic protein 1-like [Source:NCBI gene;Acc:106961678]	Mating Preference-i	none	yes: limma	2.463790851	0.024751732	0.025	0.705643292	0.490000949	0.52	-0.871261459	0.396128462	0.439	non-significant	0.430441453	0.171790224	-0.349182481
ENSPLAG00000006821	myo9ab	unconventional myosin-IXa-like [Source:NCBI gene;Acc:106953009]	Mating Preference-i	black	yes: limma & WGCNA	2.463712966	0.024755658	0.036	1.164428081	0.260388129	0.314	-0.22549963	0.82436368	0.848	non-significant	0.915060862	0.501401345	-0.565374729
ENSPLAG00000018819	NA	synapse differentiation-inducing gene protein 1-like [Source:NCBI gene;Acc:106940739]	Mating Preference-i	blue	yes: limma & WGCNA	2.463624349	0.024760125	0.033	0.848751679	0.40785387	0.474	-1.544503391	0.14145391	0.157	non-significant	0.73429214	0.830248566	-0.72213739
ENSPLAG00000019031	si:dkey-222f2.1	si:dkey-222f2.1 [Source:ZFIN;Acc:ZDB-GENE-050208-726]	Mating Preference-i	none	yes: limma	2.462906955	0.02479632	0.021	0.269362006	0.790904631	0.823	-0.543119465	0.594319176	0.609	non-significant	0.460986624	0.359342889	-0.736575703
ENSPLAG00000006156	lpxn	leupaxin-like [Source:NCBI gene;Acc:106947856]	Mating Preference-i	none	yes: limma	2.461821416	0.024851184	0.041	0.051180671	0.959780224	0.973	-0.747370048	0.465372685	0.515	non-significant	0.305645969	0.1042999	-0.672343867
ENSPLAG00000015299	NA	NA	Mating Preference-i	none	yes: limma	2.461016891	0.024891919	0.018	0.758930314	0.458325034	0.488	-0.764278362	0.455507511	0.49	non-significant	0.683357771	0.483896011	-0.725713069
ENSPLAG00000002932	SRL	sarcalumenin-like [Source:NCBI gene;Acc:106945965]	Mating Preference-i	none	yes: limma	2.460216722	0.024932496	0.014	0.351683419	0.72941226	0.73	-0.590334599	0.562975805	0.547	non-significant	0.372428745	0.609253134	-0.408715799
ENSPLAG00000014111	atoh1c	atonal bHLH transcription factor 1c [Source:ZFIN;Acc:ZDB-GENE-090805-1]	Mating Preference-i	none	yes: limma	2.460131844	0.024936804	0.038	1.415247182	0.17511721	0.209	-0.526702369	0.605418858	0.609	non-significant	0.640860952	0.49206737	-0.74724872
ENSPLAG00000008369	sting1	stimulator of interferon response cGAMP interactor 1 [Source:NCBI gene;Acc:106952395]	Mating Preference-i	none	yes: limma	2.459591177	0.024964261	0.02	1.032881055	0.316181298	0.345	-0.706453953	0.489775684	0.518	non-significant	0.78735128	0.603512767	-0.589993614
ENSPLAG00000017640	prmt9	protein arginine methyltransferase 9 [Source:NCBI gene;Acc:106955481]	Mating Preference-i	none	yes: limma	2.458986751	0.02499499	0.014	1.355811104	0.192959692	0.175	-1.928087007	0.071259091	0.056	non-significant	0.593312319	0.668006159	-0.66595523
ENSPLAG00000016764	si:dkey-16p21.7	serine/threonine-protein kinase BRSK2-like [Source:NCBI gene;Acc:106936283]	Mating Preference-i	none	yes: limma	2.458594025	0.025014976	0.018	0.106245794	0.916635388	0.921	-0.763243505	0.456107582	0.507	non-significant	0.582039563	0.418227826	-0.433450925
ENSPLAG00000013702	noc3l	NOC3 like DNA replication regulator [Source:NCBI gene;Acc:106936411]	Mating Preference-i	none	yes: limma	2.457811551	0.02505484	0.015	-0.512888218	0.614652813	0.63	-0.809498293	0.429763752	0.448	non-significant	0.221335858	0.113179851	-0.617839055
ENSPLAG00000015046	itpr1b	inositol 1	Mating Preference-i	none	yes: limma	2.456063824	0.025144096	0.049	-0.516703577	0.612043075	0.676	0.389551397	0.701857083	0.75	non-significant	0.625350745	0.217541424	-0.500160453
ENSPLAG00000009167	plxnb2b	plexin B2 [Source:NCBI gene;Acc:106957038]	Mating Preference-i	black	yes: limma & WGCNA	2.45579683	0.025157758	0.044	1.221261084	0.238712546	0.299	-1.08124244	0.295160516	0.368	non-significant	0.901298093	0.62768098	-0.61246398
ENSPLAG00000011577	dock7	dedicator of cytokinesis 7 [Source:NCBI gene;Acc:106949721]	Mating Preference-i	black	yes: limma & WGCNA	2.453824405	0.025258901	0.035	1.148365136	0.266776262	0.301	-0.758286254	0.458988822	0.504	non-significant	0.896927826	0.711960091	-0.637184039
ENSPLAG00000017385	si:dkey-211g8.9	si:dkey-211g8.9 [Source:ZFIN;Acc:ZDB-GENE-120215-191]	Mating Preference-i	none	yes: limma	2.452633136	0.025320173	0.019	0.994960848	0.333756146	0.358	-0.598581405	0.55759177	0.58	non-significant	0.575280708	0.396502521	-0.505281592
ENSPLAG00000008440	NA	NA	Mating Preference-i	none	yes: limma	2.452037228	0.025350876	0.018	-0.848284194	0.408106889	0.45	-1.829110883	0.085539369	0.078	non-significant	0.483143177	0.268655549	-0.300509435
ENSPLAG00000009935	NA	probable E3 ubiquitin-protein ligase TRIM8 [Source:NCBI gene;Acc:106961072]	Mating Preference-i	none	yes: limma	2.451192768	0.025394445	0.036	-0.02225399	0.982505387	0.989	-0.915742863	0.373009627	0.419	non-significant	0.497043112	0.26505192	-0.787788661
ENSPLAG00000016061	atf7a	activating transcription factor 7 [Source:NCBI gene;Acc:106950881]	Mating Preference-i	none	yes: limma	2.450975853	0.025405648	0.021	0.324451335	0.749568458	0.817	-0.719969534	0.481632386	0.501	non-significant	0.765303187	0.463003386	-0.65711531
ENSPLAG00000011290	si:ch211-1e14.1	UPF0606 protein KIAA1549-like [Source:NCBI gene;Acc:106958838]	Mating Preference-i	black	yes: limma & WGCNA	2.450243692	0.025443495	0.034	1.831174409	0.084721149	0.089	-1.058905723	0.30491941	0.352	non-significant	0.824419159	0.745646922	-0.575566239
ENSPLAG00000023875	gbf1	golgi brefeldin A resistant guanine nucleotide exchange factor 1 [Source:NCBI gene;Acc:106963397]	Mating Preference-i	none	yes: limma	2.449701847	0.025471539	0.024	-0.020194706	0.984124015	0.991	-0.304083962	0.764870432	0.782	non-significant	0.79557024	0.540254007	-0.486940805
ENSPLAG00000006862	tp53bp2b	apoptosis-stimulating of p53 protein 2-like [Source:NCBI gene;Acc:106962697]	Mating Preference-i	none	yes: limma	2.446850042	0.025619619	0.046	-0.461212589	0.650512788	0.669	-1.537257066	0.143210179	0.196	non-significant	0.473620073	0.360970649	-0.207209368
ENSPLAG00000007665	NA	cystatin-A5-like [Source:NCBI gene;Acc:106935077]	Mating Preference-i	none	yes: limma	2.445319717	0.025699415	0.022	-0.184787989	0.855589585	0.849	-0.06703819	0.947358008	0.942	non-significant	0.467065004	0.398562309	-0.73025089
ENSPLAG00000023567	slc5a5	solute carrier family 5 member 5 [Source:NCBI gene;Acc:106937853]	Mating Preference-i	none	yes: limma	2.44383508	0.025777052	0.044	0.627860586	0.53846808	0.588	-2.619878795	0.018254536	0.023	significant	0.520177765	0.714272115	-0.640002912
ENSPLAG00000011821	nptx2b	neuronal pentraxin-2-like [Source:NCBI gene;Acc:106935666]	Mating Preference-i	none	yes: limma	2.443773872	0.025780258	0.014	0.175539258	0.862737143	0.856	-0.89850432	0.381858886	0.371	non-significant	0.51708458	0.361685546	-0.520257587
ENSPLAG00000021249	itgb1bp1	integrin subunit beta 1 binding protein 1 [Source:NCBI gene;Acc:106936801]	Mating Preference-i	none	yes: limma	2.442735783	0.025834681	0.03	1.076856692	0.296641769	0.359	-1.031733321	0.317103804	0.349	non-significant	0.258730116	0.366074594	-0.55543712
ENSPLAG00000010078	NA	NA	Mating Preference-i	none	yes: limma	2.439966241	0.025980408	0.045	-0.505246772	0.619895632	0.665	-0.893218596	0.38460026	0.46	non-significant	0.285945509	0.135111326	-0.692079364
ENSPLAG00000006262	NA	NA	Mating Preference-i	none	yes: limma	2.439763806	0.02599109	0.029	-0.205854985	0.83935783	0.844	-3.728982826	0.001748328	0.003	significant	0.637228021	0.615816742	-0.615232945
ENSPLAG00000008380	NA	DNA damage-inducible transcript 4-like protein [Source:NCBI gene;Acc:106952392]	Mating Preference-i	none	yes: limma	2.438827493	0.02604055	0.022	0.853513149	0.405282611	0.463	-1.289282566	0.215105209	0.239	non-significant	0.46698717	0.583816807	-0.540227693
ENSPLAG00000011446	mrpl9	mitochondrial ribosomal protein L9 [Source:NCBI gene;Acc:106958728]	Mating Preference-i	none	yes: limma	2.437554231	0.026107952	0.048	0.519873107	0.609879162	0.663	-1.536817119	0.143317394	0.187	non-significant	0.249886579	0.549763336	-0.339947812
ENSPLAG00000014116	NA	NA	Mating Preference-i	none	yes: limma	2.437084925	0.026132837	0.042	1.942582386	0.068879632	0.094	-1.99044437	0.06339586	0.056	non-significant	0.484490154	0.60832407	-0.6258797
ENSPLAG00000022961	snx29	sorting nexin 29 [Source:ZFIN;Acc:ZDB-GENE-121105-13]	Mating Preference-i	none	yes: limma	2.435970878	0.026191998	0.021	-0.017581406	0.986178208	0.981	0.832513227	0.417022775	0.412	non-significant	0.452732921	0.087340608	-0.565139821
ENSPLAG00000019016	map3k22	mitogen-activated protein kinase kinase kinase 3-like [Source:NCBI gene;Acc:106948891]	Mating Preference-i	none	yes: limma	2.434750602	0.026256946	0.023	-0.413455375	0.684459892	0.691	-0.880479168	0.391261325	0.399	non-significant	0.360042777	0.167203312	-0.576751957
ENSPLAG00000006938	adnpb	activity dependent neuroprotector homeobox [Source:NCBI gene;Acc:106934463]	Mating Preference-i	none	yes: limma	2.434054153	0.026294081	0.01	0.639523503	0.531036667	0.538	-1.013696763	0.325382055	0.276	non-significant	0.683636401	0.682295296	-0.428801995
ENSPLAG00000017427	C12orf10	chromosome unknown open reading frame	Mating Preference-i	none	yes: limma	2.43354453	0.026321286	0.024	0.948198141	0.356360318	0.323	-0.000826408	0.999350545	0.998	non-significant	0.52345358	0.52125353	-0.766998052
ENSPLAG00000010195	zbtb8a	zinc finger and BTB domain containing 8A [Source:NCBI gene;Acc:106951730]	Mating Preference-i	none	yes: limma	2.431566833	0.026427112	0.031	0.257960073	0.799545487	0.802	-0.80694147	0.431194318	0.442	non-significant	0.483950995	0.529307139	-0.608837668
ENSPLAG00000000010	psmd2	proteasome 26S subunit	Mating Preference-i	none	yes: limma	2.431267416	0.026443168	0.016	0.287310191	0.777359778	0.728	-0.517613984	0.611606945	0.539	non-significant	0.771024646	0.547533642	-0.613169227
ENSPLAG00000005294	rlim	ring finger protein	Mating Preference-i	none	yes: limma	2.430821065	0.026467121	0.011	-0.173054367	0.864659623	0.856	-0.286291103	0.778223423	0.775	non-significant	0.70858193	0.485979182	-0.469875654
ENSPLAG00000002294	unkl	unk like zinc finger [Source:NCBI gene;Acc:106964059]	Mating Preference-i	black	yes: limma & WGCNA	2.430234507	0.026498629	0.048	2.041367834	0.057108832	0.095	-0.765064689	0.455051877	0.511	non-significant	0.800118011	0.659783533	-0.681351478
ENSPLAG00000018708	rfx1a	MHC class II regulatory factor RFX1-like [Source:NCBI gene;Acc:106962232]	Mating Preference-i	none	yes: limma	2.427670812	0.026636758	0.025	1.440403714	0.167980408	0.211	-0.830104749	0.418344596	0.435	non-significant	0.660432017	0.670656177	-0.603006692
ENSPLAG00000010681	NA	NA	Mating Preference-i	black	yes: limma & WGCNA	2.425959933	0.026729314	0.046	0.867487376	0.397797514	0.456	-1.732282412	0.101897396	0.146	non-significant	0.860043472	0.578676368	-0.465689543
ENSPLAG00000019567	NA	retinoic acid receptor beta [Source:NCBI gene;Acc:106960868]	Mating Preference-i	none	yes: limma	2.425850835	0.026735226	0.015	0.308594709	0.76139259	0.711	-1.144077131	0.268940196	0.216	non-significant	0.266959176	0.321265775	-0.533093291
ENSPLAG00000008850	NA	alpha-2-macroglobulin-like [Source:NCBI gene;Acc:106937263]	Mating Preference-i	none	yes: limma	2.4256374	0.026746796	0.041	1.357112279	0.192554019	0.256	-0.31163382	0.759227229	0.8	non-significant	0.581500834	0.431105043	-0.677726764
ENSPLAG00000003451	trappc10	trafficking protein particle complex 10 [Source:NCBI gene;Acc:106955169]	Mating Preference-i	none	yes: limma	2.42358386	0.026858358	0.014	0.525843301	0.605813268	0.543	-3.07657702	0.007033974	0.009	significant	0.592452833	0.572205742	-0.47246756
ENSPLAG00000003095	NA	NA	Mating Preference-i	none	yes: limma	2.422666511	0.026908336	0.016	-0.691321882	0.498728823	0.466	-0.75917908	0.458469074	0.446	non-significant	0.37126944	0.266311171	-0.664581265
ENSPLAG00000021621	mib2	E3 ubiquitin-protein ligase MIB2-like [Source:NCBI gene;Acc:106936770]	Mating Preference-i	black	yes: limma & WGCNA	2.422013899	0.026943944	0.047	0.771703944	0.450921645	0.514	-2.030485033	0.058768391	0.08	non-significant	0.840315699	0.764448449	-0.603748917
ENSPLAG00000006800	stra6l	stimulated by retinoic acid gene 6 protein homolog [Source:NCBI gene;Acc:106959205]	Mating Preference-i	none	yes: limma	2.422010021	0.026944156	0.042	0.263923491	0.795022744	0.811	0.584990457	0.566479388	0.565	non-significant	0.46197947	0.26580851	-0.687051375
ENSPLAG00000005154	NA	BRCA1 associated ATM activator 1 [Source:NCBI gene;Acc:106939458]	Mating Preference-i	none	yes: limma	2.421719502	0.026960022	0.011	-0.531503583	0.601970695	0.636	-1.252830399	0.227755956	0.203	non-significant	0.514267537	0.276686929	-0.417913325
ENSPLAG00000020599	PTK7	protein tyrosine kinase 7 (inactive) [Source:NCBI gene;Acc:106963517]	Mating Preference-i	blue	yes: limma & WGCNA	2.421513676	0.026971267	0.046	1.799218672	0.089823138	0.139	-2.787235204	0.012914857	0.022	significant	0.723744571	0.893162587	-0.577199075
ENSPLAG00000007227	usp3	ubiquitin specific peptidase 3 [Source:NCBI gene;Acc:106956563]	Mating Preference-i	none	yes: limma	2.421334158	0.026981079	0.02	1.443608299	0.167088607	0.15	-0.699119747	0.494228341	0.503	non-significant	0.775593337	0.35991005	-0.538016324
ENSPLAG00000020025	NA	NA	Mating Preference-i	none	yes: limma	2.420436021	0.02703022	0.018	-0.049102573	0.961411856	0.967	-1.213723227	0.241964428	0.199	non-significant	0.484578186	0.309996697	-0.242044315
ENSPLAG00000019140	NA	ETS domain-containing protein Elk-3-like [Source:NCBI gene;Acc:106936878]	Mating Preference-i	none	yes: limma	2.42013435	0.027046744	0.019	1.74958503	0.098281943	0.095	-0.145214608	0.886302926	0.896	non-significant	0.687356236	0.622578524	-0.412745069
ENSPLAG00000004585	NA	glycerol kinase-like [Source:NCBI gene;Acc:106940298]	Mating Preference-i	blue	yes: limma & WGCNA	2.419893081	0.027059967	0.041	1.533496525	0.143617259	0.172	-2.294008994	0.035237385	0.063	non-significant	0.63502767	0.886762221	-0.488809938
ENSPLAG00000003773	cracr2b	calcium release activated channel regulator 2B [Source:NCBI gene;Acc:106955821]	Mating Preference-i	none	yes: limma	2.417029418	0.027217373	0.036	0.18635373	0.854380817	0.852	-2.377135248	0.029864985	0.024	significant	0.499566645	0.384491688	-0.185480296
ENSPLAG00000022890	rnf166	ring finger protein 166 [Source:NCBI gene;Acc:106943174]	Mating Preference-i	none	yes: limma	2.416231246	0.027261399	0.034	0.486911476	0.632561402	0.704	0.594636998	0.560163507	0.602	non-significant	0.574750293	0.36082739	-0.344703275
ENSPLAG00000011088	UFC1	ubiquitin-fold modifier conjugating enzyme 1 [Source:HGNC Symbol;Acc:HGNC:26941]	Mating Preference-i	blue	yes: limma & WGCNA	2.416105951	0.027268317	0.039	1.417116771	0.174578457	0.242	-1.972755811	0.06554295	0.075	non-significant	0.514712483	0.809228373	-0.731414616
ENSPLAG00000022326	adar	adenosine deaminase RNA specific [Source:NCBI gene;Acc:106962090]	Mating Preference-i	none	yes: limma	2.415749809	0.027287987	0.038	0.52495853	0.60641499	0.65	0.043274404	0.966002868	0.966	non-significant	0.714522981	0.248208848	-0.7311051
ENSPLAG00000017378	selenoi	selenoprotein I [Source:NCBI gene;Acc:106935445]	Mating Preference-i	none	yes: limma	2.415390099	0.027307868	0.044	2.024879991	0.058937474	0.06	-1.739570493	0.100577462	0.105	non-significant	0.655044988	0.758797057	-0.553189705
ENSPLAG00000012373	RANBP2	RAN binding protein 2 [Source:NCBI gene;Acc:106950289]	Mating Preference-i	black & greenyellow	yes: limma & WGCNA	2.410926845	0.027555688	0.045	1.060324433	0.303881875	0.333	-0.86584583	0.399006587	0.438	non-significant	0.871531203	0.600087352	-0.854804565
ENSPLAG00000022241	nrf1	nuclear respiratory factor 1 [Source:NCBI gene;Acc:106962100]	Mating Preference-i	none	yes: limma	2.41082942	0.027561121	0.035	0.641533522	0.52976167	0.572	-0.986097692	0.33834455	0.372	non-significant	0.484658683	0.489962773	-0.229079358
ENSPLAG00000004575	mtx3	metaxin 3 [Source:NCBI gene;Acc:106958350]	Mating Preference-i	none	yes: limma	2.410397837	0.0275852	0.011	1.025427331	0.319582629	0.276	-0.923753502	0.368945028	0.353	non-significant	0.684610434	0.629498351	-0.319189709
ENSPLAG00000018647	NA	serine/threonine-protein kinase BRSK2-like [Source:NCBI gene;Acc:106934749]	Mating Preference-i	none	yes: limma	2.407367774	0.027754816	0.04	1.289710323	0.214481956	0.247	-0.989511145	0.336721956	0.404	non-significant	0.611946241	0.500148046	-0.622263598
ENSPLAG00000007288	crnkl1	crooked neck pre-mRNA splicing factor 1 [Source:NCBI gene;Acc:106951817]	Mating Preference-i	none	yes: limma	2.405492539	0.027860277	0.027	-0.697835158	0.494748307	0.481	-0.072474222	0.943096967	0.945	non-significant	0.40817146	0.245588418	-0.165754927
ENSPLAG00000017554	chtf18	chromosome transmission fidelity factor 18 [Source:NCBI gene;Acc:106939861]	Mating Preference-i	none	yes: limma	2.404437441	0.027919779	0.028	0.908885958	0.376160403	0.389	-1.225722844	0.237533858	0.236	non-significant	0.6719011	0.757807075	-0.797563442
ENSPLAG00000006742	ARF5	ADP-ribosylation factor 4 [Source:NCBI gene;Acc:106946388]	Mating Preference-i	none	yes: limma	2.404197025	0.027933354	0.021	1.436688843	0.169019089	0.136	-0.489802976	0.630730472	0.609	non-significant	0.396429263	0.666237887	-0.647786889
ENSPLAG00000023797	cnot11	CCR4-NOT transcription complex subunit 11 [Source:NCBI gene;Acc:106959334]	Mating Preference-i	none	yes: limma	2.403869129	0.027951879	0.011	-0.29874409	0.768769041	0.719	-1.767308005	0.095689245	0.063	non-significant	0.248523502	0.446811318	-0.228254822
ENSPLAG00000011896	si:dkey-222f8.3	poly(U)-specific endoribonuclease-C-like [Source:NCBI gene;Acc:106938647]	Mating Preference-i	none	yes: limma	2.40355314	0.027969742	0.034	0.68864298	0.500371379	0.534	-0.715969833	0.484033835	0.491	non-significant	0.288637729	0.283185699	-0.74881689
ENSPLAG00000008235	NA	NA	Mating Preference-i	none	yes: limma	2.402866176	0.028008613	0.016	0.444591404	0.662242978	0.67	-0.467570608	0.646215798	0.648	non-significant	0.330541899	0.347428604	-0.775077236
ENSPLAG00000006834	si:dkey-260j18.2	kelch-like protein 17 [Source:NCBI gene;Acc:106935392]	Mating Preference-i	none	yes: limma	2.40249585	0.028029588	0.019	-1.919670963	0.071903053	0.043	-0.711448417	0.486757055	0.513	non-significant	0.34739909	0.300852347	-0.353422396
ENSPLAG00000020497	NA	dynein regulatory complex subunit 7 [Source:NCBI gene;Acc:106958735]	Mating Preference-i	none	yes: limma	2.402238049	0.028044199	0.023	0.672276553	0.510474025	0.505	-1.672824349	0.113238853	0.108	non-significant	0.620717767	0.569920591	-0.377398291
ENSPLAG00000016421	NA	trafficking protein particle complex subunit 9-like [Source:NCBI gene;Acc:106935491]	Mating Preference-i	none	yes: limma	2.401141489	0.028106426	0.027	1.139790125	0.270234277	0.276	-1.255215379	0.226910885	0.24	non-significant	0.230663569	0.412154291	-0.36709546
ENSPLAG00000023107	uqcc1	ubiquinol-cytochrome-c reductase complex assembly factor 1 [Source:NCBI gene;Acc:106956008]	Mating Preference-i	none	yes: limma	2.40075786	0.028128226	0.032	1.658657464	0.1155842	0.114	0.052644906	0.958647806	0.955	non-significant	0.550979159	0.736149634	-0.525312551
ENSPLAG00000010627	zgc:195001	zgc:195001 [Source:ZFIN;Acc:ZDB-GENE-081022-173]	Mating Preference-i	none	yes: limma	2.399790663	0.028183259	0.021	1.313091983	0.20666209	0.221	-1.161821237	0.261861308	0.281	non-significant	0.48397504	0.381636537	-0.571944657
ENSPLAG00000014561	NA	perforin-1-like [Source:NCBI gene;Acc:106958072]	Mating Preference-i	none	yes: limma	2.398787515	0.028240445	0.032	1.151674096	0.265450778	0.308	-1.942619477	0.069352154	0.114	non-significant	0.484069869	0.626676924	-0.737020579
ENSPLAG00000011510	stmn1b	stathmin-like [Source:NCBI gene;Acc:106956467]	Mating Preference-i	none	yes: limma	2.397199874	0.028331173	0.042	0.09837148	0.92279197	0.93	0.20686609	0.838649165	0.853	non-significant	0.240988368	0.274992282	-0.662345377
ENSPLAG00000005874	fbxl14a	F-box and leucine rich repeat protein 14 [Source:NCBI gene;Acc:106963156]	Mating Preference-i	none	yes: limma	2.396470804	0.028372928	0.006	1.155921016	0.263756827	0.205	-0.300533753	0.767528813	0.736	non-significant	0.68096106	0.489586571	-0.607887768
ENSPLAG00000010846	scrib	scribble planar cell polarity protein [Source:NCBI gene;Acc:106935704]	Mating Preference-i	black	yes: limma & WGCNA	2.395729544	0.028415441	0.034	0.946140666	0.357378527	0.392	-0.360808418	0.722826707	0.75	non-significant	0.878203148	0.507010804	-0.430757629
ENSPLAG00000017964	si:dkey-106n21.1	solute carrier family 23 member 2-like [Source:NCBI gene;Acc:106963638]	Mating Preference-i	none	yes: limma	2.392773531	0.028585569	0.041	1.980519373	0.064123096	0.082	-0.230829163	0.820289203	0.82	non-significant	0.398976605	0.383454023	-0.408891681
ENSPLAG00000011189	NA	NA	Mating Preference-i	none	yes: limma	2.389458174	0.028777515	0.026	0.956314836	0.352362968	0.381	-2.451194593	0.025735525	0.02	significant	0.759818825	0.547611594	-0.40902891
ENSPLAG00000014802	mpnd	MPN domain containing [Source:NCBI gene;Acc:106952153]	Mating Preference-i	blue	yes: limma & WGCNA	2.389085866	0.028799145	0.025	1.393841124	0.181382548	0.166	-2.225927969	0.040294709	0.032	significant	0.545556779	0.848284493	-0.604129568
ENSPLAG00000010995	SUGP1	SURP and G-patch domain containing 1 [Source:NCBI gene;Acc:106935700]	Mating Preference-i	none	yes: limma	2.387901621	0.028868049	0.003	1.093216478	0.289601856	0.193	-0.617794683	0.54515525	0.48	non-significant	0.664565896	0.656497853	-0.566083187
ENSPLAG00000014006	NA	NA	Mating Preference-i	none	yes: limma	2.384722165	0.029053808	0.018	-0.055686844	0.956242815	0.954	-1.062892372	0.303160677	0.286	non-significant	0.420373577	0.627719935	-0.344458076
ENSPLAG00000014156	NA	NA	Mating Preference-i	none	yes: limma	2.384722165	0.029053808	0.018	-0.055686844	0.956242815	0.954	-1.062892372	0.303160677	0.286	non-significant	0.420373577	0.627719935	-0.344458076
ENSPLAG00000001086	vps50	VPS50 subunit of EARP/GARPII complex [Source:NCBI gene;Acc:106953866]	Mating Preference-i	none	yes: limma	2.384280756	0.029079686	0.033	1.123992517	0.276692455	0.324	-1.895108923	0.075761511	0.079	non-significant	0.712262091	0.703262669	-0.483337906
ENSPLAG00000006488	NA	NA	Mating Preference-i	none	yes: limma	2.384220623	0.029083213	0.005	-0.81430392	0.426770456	0.37	-0.252390137	0.80386087	0.786	non-significant	0.523411557	0.029357156	-0.44399955
ENSPLAG00000017836	rps6kb1a	ribosomal protein S6 kinase beta-1-like [Source:NCBI gene;Acc:106949326]	Mating Preference-i	none	yes: limma	2.382059635	0.029210227	0.031	-0.012648812	0.990055753	0.994	-0.16106874	0.87399755	0.887	non-significant	0.486645749	0.068774194	-0.502788441
ENSPLAG00000022707	slc44a2	choline transporter-like protein 2 [Source:NCBI gene;Acc:106936066]	Mating Preference-i	none	yes: limma	2.38134828	0.029252151	0.03	0.080867339	0.936495197	0.935	-0.156944522	0.877195542	0.885	non-significant	0.62499864	0.397083094	-0.589099418
ENSPLAG00000017260	9-Mar	membrane associated ring-CH-type finger 9 [Source:NCBI gene;Acc:106964329]	Mating Preference-i	none	yes: limma	2.381258269	0.02925746	0.045	1.883889135	0.076862078	0.099	-0.863944725	0.40002018	0.471	non-significant	0.665004792	0.795203488	-0.380690786
ENSPLAG00000012841	mboat7	membrane bound O-acyltransferase domain containing 7 [Source:NCBI gene;Acc:106953517]	Mating Preference-i	none	yes: limma	2.380818962	0.029283384	0.025	0.703347269	0.491394155	0.485	-0.685513101	0.502551422	0.524	non-significant	0.602513017	0.609395186	-0.771914257
ENSPLAG00000016996	pcdhb	protocadherin alpha-C2-like [Source:NCBI gene;Acc:106942529]	Mating Preference-i	none	yes: limma	2.378365579	0.029428554	0.019	0.84575187	0.409479239	0.421	-0.765025557	0.455074545	0.475	non-significant	0.782152833	0.607338135	-0.490225888
ENSPLAG00000007909	casp3a	caspase 3 [Source:NCBI gene;Acc:106964569]	Mating Preference-i	none	yes: limma	2.377675842	0.029469488	0.026	1.058117842	0.304857832	0.334	-2.648640949	0.017206503	0.01	significant	0.679459042	0.714280109	-0.591065586
ENSPLAG00000009191	pgap1	post-GPI attachment to proteins inositol deacylase 1 [Source:NCBI gene;Acc:106941058]	Mating Preference-i	blue	yes: limma & WGCNA	2.377635631	0.029471876	0.043	0.952168622	0.354401035	0.404	-1.587827504	0.131327245	0.167	non-significant	0.774957843	0.830346785	-0.67814793
ENSPLAG00000003343	NA	NA	Mating Preference-i	none	yes: limma	2.377576264	0.029475402	0.041	1.855120244	0.081067146	0.112	-0.465248791	0.647842868	0.682	non-significant	0.726353413	0.563272551	-0.684810715
ENSPLAG00000016167	NAA15	N-alpha-acetyltransferase 15	Mating Preference-i	none	yes: limma	2.375871587	0.029576818	0.014	0.516438057	0.61222452	0.579	-0.805919705	0.431766849	0.39	non-significant	0.704194047	0.57407136	-0.503942284
ENSPLAG00000006650	TGDS	TDP-glucose 4	Mating Preference-i	none	yes: limma	2.375869338	0.029576952	0.004	0.01192441	0.990625234	0.988	-1.587678614	0.131360969	0.064	non-significant	0.677056165	0.646610307	-0.705835725
ENSPLAG00000001079	stard7	StAR related lipid transfer domain containing 7 [Source:NCBI gene;Acc:106958400]	Mating Preference-i	black	yes: limma & WGCNA	2.374731434	0.029644831	0.021	1.255051428	0.226498878	0.239	-0.890848142	0.385833929	0.44	non-significant	0.822351462	0.510568412	-0.548849847
ENSPLAG00000006707	dennd6b	DENN domain containing 6B [Source:NCBI gene;Acc:106946393]	Mating Preference-i	none	yes: limma	2.373490226	0.029719039	0.015	-0.16095176	0.874035289	0.859	-2.013340885	0.060710942	0.046	non-significant	0.630904594	0.571269444	-0.280417729
ENSPLAG00000019746	FSD2	fibronectin type III and SPRY domain containing 2 [Source:NCBI gene;Acc:106952027]	Mating Preference-i	none	yes: limma	2.373253199	0.02973323	0.043	1.997650301	0.062073683	0.076	-0.276538501	0.785573249	0.787	non-significant	0.72926142	0.49390391	-0.19887248
ENSPLAG00000003998	zgc:101583	magnesium transporter NIPA2-like [Source:NCBI gene;Acc:106949976]	Mating Preference-i	none	yes: limma	2.37195333	0.029811166	0.049	1.951561818	0.067726074	0.097	-1.199354907	0.24735286	0.263	non-significant	0.504189754	0.537920635	-0.429189988
ENSPLAG00000002728	kynu	kynureninase [Source:NCBI gene;Acc:106951181]	Mating Preference-i	none	yes: limma	2.371406713	0.029843997	0.043	-0.358925289	0.724085528	0.79	-0.211766962	0.83488603	0.855	non-significant	0.373794595	0.057790773	-0.650284527
ENSPLAG00000001965	NA	apomucin-like [Source:NCBI gene;Acc:106939657]	Mating Preference-i	none	yes: limma	2.370137839	0.029920338	0.029	1.313344443	0.206578903	0.224	-1.089958262	0.291415218	0.313	non-significant	0.676522691	0.573766177	-0.353032199
ENSPLAG00000009016	spag9a	sperm associated antigen 9 [Source:NCBI gene;Acc:106952358]	Mating Preference-i	black	yes: limma & WGCNA	2.367693505	0.030067915	0.027	1.952299385	0.067632095	0.061	-0.979167361	0.341655758	0.317	non-significant	0.829907191	0.662763237	-0.401835171
ENSPLAG00000011851	ophn1	oligophrenin-1-like [Source:NCBI gene;Acc:106955561]	Mating Preference-i	none	yes: limma	2.367489856	0.030080241	0.013	0.44831012	0.659610539	0.684	-1.376775354	0.187001384	0.176	non-significant	0.544213121	0.532306642	-0.504238266
ENSPLAG00000000910	NA	transcription factor E2F6-like [Source:NCBI gene;Acc:106958485]	Mating Preference-i	none	yes: limma	2.366429993	0.030144467	0.02	1.107288235	0.283645309	0.277	-1.862651075	0.080438746	0.075	non-significant	0.557201704	0.648240632	-0.555013297
ENSPLAG00000001204	hyi	hydroxypyruvate isomerase (putative) [Source:NCBI gene;Acc:106935948]	Mating Preference-i	none	yes: limma	2.366356351	0.030148934	0.046	0.708735187	0.488128482	0.579	-1.493281402	0.154264183	0.263	non-significant	0.736917827	0.306145871	-0.559262795
ENSPLAG00000021505	nedd8	NEDD8-like [Source:NCBI gene;Acc:106944743]	Mating Preference-i	none	yes: limma	2.366162266	0.030160711	0.029	1.070849594	0.299257831	0.331	-1.455343356	0.164361407	0.182	non-significant	0.284797498	0.664851892	-0.584817549
ENSPLAG00000000975	dtx4a	E3 ubiquitin-protein ligase DTX4-like [Source:NCBI gene;Acc:106958437]	Mating Preference-i	black	yes: limma & WGCNA	2.365845363	0.03017995	0.019	1.089603312	0.291146025	0.275	-0.208966497	0.837035868	0.844	non-significant	0.876888023	0.636784775	-0.730252567
ENSPLAG00000014310	ndst2a	bifunctional heparan sulfate N-deacetylase/N-sulfotransferase 2-like [Source:NCBI gene;Acc:106936388]	Mating Preference-i	black	yes: limma & WGCNA	2.365360564	0.030209403	0.022	1.197172587	0.247724533	0.238	-0.06768538	0.946850618	0.953	non-significant	0.849471274	0.608354473	-0.76611071
ENSPLAG00000004573	ntrk2b	BDNF/NT-3 growth factors receptor-like [Source:NCBI gene;Acc:106954505]	Mating Preference-i	none	yes: limma	2.364755197	0.030246218	0.036	0.417655659	0.681444791	0.712	-0.438929148	0.66641405	0.679	non-significant	0.684860356	0.545957684	-0.405179018
ENSPLAG00000013424	MAFG	transcription factor MafG-like [Source:NCBI gene;Acc:106962789]	Mating Preference-i	none	yes: limma	2.363674202	0.030312064	0.035	0.947998454	0.356459052	0.398	-2.425214865	0.02711869	0.045	significant	0.602127932	0.505781257	-0.567555765
ENSPLAG00000016380	lmx1a	LIM homeobox transcription factor 1-alpha-like [Source:NCBI gene;Acc:106963967]	Mating Preference-i	none	yes: limma	2.363559106	0.030319083	0.014	-0.125921685	0.901276355	0.929	-0.89736205	0.382450198	0.388	non-significant	0.415009337	0.142619399	-0.37146908
ENSPLAG00000020799	NA	NA	Mating Preference-i	none	yes: limma	2.361070196	0.030471231	0.028	1.277571434	0.218632522	0.197	-0.825705559	0.420765912	0.442	non-significant	0.720676073	0.772292899	-0.563397779
ENSPLAG00000018280	tmem161a	transmembrane protein 161A [Source:NCBI gene;Acc:106948924]	Mating Preference-i	none	yes: limma	2.360545172	0.030503418	0.017	-0.287002329	0.777591504	0.778	-0.685200452	0.502743615	0.49	non-significant	0.546695386	0.377398741	-0.651466128
ENSPLAG00000008853	SEMA6A	semaphorin 6A [Source:HGNC Symbol;Acc:HGNC:10738]	Mating Preference-i	black	yes: limma & WGCNA	2.359924704	0.030541496	0.034	1.333296874	0.200087948	0.214	0.204943492	0.840126541	0.839	non-significant	0.811820563	0.554657531	-0.646498945
ENSPLAG00000009365	NA	leptin receptor-like [Source:NCBI gene;Acc:106940094]	Mating Preference-i	none	yes: limma	2.358015416	0.030658948	0.021	-0.315731732	0.756062855	0.779	-0.159005046	0.875597497	0.886	non-significant	0.623523902	0.507392974	-0.533943822
ENSPLAG00000020400	zgc:112285	elastase-1-like [Source:NCBI gene;Acc:106938996]	Mating Preference-i	none	yes: limma	2.358006963	0.030659469	0.039	1.344691714	0.19645441	0.226	-1.673579101	0.113088328	0.12	non-significant	0.591871919	0.528158499	-0.221926842
ENSPLAG00000000351	abraxas1	abraxas 1	Mating Preference-i	none	yes: limma	2.357681997	0.030679502	0.025	0.521290655	0.60891257	0.603	-0.025671905	0.979827374	0.977	non-significant	0.486921232	0.365145717	-0.611054425
ENSPLAG00000010416	metrnlb	meteorin-like protein [Source:NCBI gene;Acc:106962555]	Mating Preference-i	greenyellow	yes: limma & WGCNA	2.355	0.031	0.049	1.539	0.142	0.174	0.036	0.972	0.984	non-significant	0.585	0.454	-0.804
ENSPLAG00000018972	si:dkeyp-104h9.5	KIAA2013 ortholog [Source:NCBI gene;Acc:106960216]	Mating Preference-i	none	yes: limma	2.355	0.031	0.025	0.798	0.436	0.377	-0.792	0.440	0.374	non-significant	0.669	0.443	-0.355
ENSPLAG00000002058	srrm1	serine/arginine repetitive matrix protein 1-like [Source:NCBI gene;Acc:106942097]	Mating Preference-i	none	yes: limma	2.354	0.031	0.037	-1.205	0.245	0.268	-1.468	0.161	0.192	non-significant	0.508	0.297	-0.132
ENSPLAG00000007602	myo5aa	myosin VA [Source:NCBI gene;Acc:106952419]	Mating Preference-i	black	yes: limma & WGCNA	2.354	0.031	0.048	0.835	0.415	0.522	-0.629	0.538	0.592	non-significant	0.908	0.667	-0.528
ENSPLAG00000015565	chn2	beta-chimaerin-like [Source:NCBI gene;Acc:106943591]	Mating Preference-i	none	yes: limma	2.353	0.031	0.036	1.140	0.270	0.306	-0.112	0.912	0.929	non-significant	0.797	0.598	-0.483
ENSPLAG00000015583	NA	beta-chimaerin-like [Source:NCBI gene;Acc:106943590]	Mating Preference-i	none	yes: limma	2.353	0.031	0.036	1.140	0.270	0.306	-0.112	0.912	0.929	non-significant	0.797	0.598	-0.483
ENSPLAG00000008515	alg10	putative Dol-P-Glc:Glc(2)Man(9)GlcNAc(2)-PP-Dol alpha-1	Mating Preference-i	none	yes: limma	2.353	0.031	0.022	1.123	0.277	0.287	-2.461	0.025	0.013	significant	0.739	0.800	-0.744
ENSPLAG00000018304	skiv2l	Ski2 like RNA helicase [Source:NCBI gene;Acc:106958848]	Mating Preference-i	none	yes: limma	2.352	0.031	0.012	0.752	0.462	0.460	-0.235	0.817	0.818	non-significant	0.554	0.524	-0.724
ENSPLAG00000010234	NA	NA	Mating Preference-i	none	yes: limma	2.352	0.031	0.002	0.378	0.710	0.645	-0.927	0.368	0.235	non-significant	0.266	0.614	-0.440
ENSPLAG00000007628	glsa	glutaminase [Source:NCBI gene;Acc:106961918]	Mating Preference-i	blue	yes: limma & WGCNA	2.351	0.031	0.047	1.824	0.086	0.123	-1.188	0.252	0.302	non-significant	0.607	0.916	-0.544
ENSPLAG00000004909	galnt7	polypeptide N-acetylgalactosaminyltransferase 7 [Source:NCBI gene;Acc:106954492]	Mating Preference-i	none	yes: limma	2.350	0.031	0.011	1.161	0.262	0.170	0.330	0.746	0.717	non-significant	0.590	0.513	-0.636
ENSPLAG00000004195	dbi	diazepam binding inhibitor	Mating Preference-i	none	yes: limma	2.349	0.031	0.033	1.693	0.109	0.126	-1.616	0.125	0.103	non-significant	0.275	0.513	-0.639
ENSPLAG00000011990	RASA2	RAS p21 protein activator 2 [Source:NCBI gene;Acc:106945709]	Mating Preference-i	none	yes: limma	2.348	0.031	0.046	0.284	0.780	0.784	-1.774	0.095	0.151	non-significant	0.706	0.564	-0.355
ENSPLAG00000020234	kctd12.1	potassium channel tetramerization domain containing 12 [Source:NCBI gene;Acc:106962448]	Mating Preference-i	none	yes: limma	2.348	0.031	0.025	-0.065	0.949	0.953	-1.916	0.073	0.063	non-significant	0.552	0.702	-0.306
ENSPLAG00000018522	chd8	chromodomain helicase DNA binding protein 8 [Source:NCBI gene;Acc:106934758]	Mating Preference-i	none	yes: limma	2.347	0.031	0.010	-0.531	0.603	0.611	-0.946	0.358	0.332	non-significant	0.672	0.196	-0.516
ENSPLAG00000013780	HIPK1	homeodomain-interacting protein kinase 1-like [Source:NCBI gene;Acc:106962764]	Mating Preference-i	none	yes: limma	2.347	0.031	0.015	-0.298	0.769	0.740	-1.137	0.272	0.221	non-significant	0.658	0.633	-0.405
ENSPLAG00000016668	NA	NA	Mating Preference-i	none	yes: limma	2.347	0.031	0.020	-0.407	0.689	0.686	0.336	0.741	0.709	non-significant	0.695	0.283	-0.435
ENSPLAG00000009576	enpp6	ectonucleotide pyrophosphatase/phosphodiesterase 6 [Source:NCBI gene;Acc:106937708]	Mating Preference-i	none	yes: limma	2.346	0.031	0.020	1.715	0.105	0.113	-1.571	0.135	0.131	non-significant	0.408	0.462	-0.586
ENSPLAG00000016158	gabrb3	gamma-aminobutyric acid type A receptor subunit beta3 [Source:NCBI gene;Acc:106938075]	Mating Preference-i	none	yes: limma	2.343	0.032	0.034	-0.060	0.953	0.952	-1.310	0.208	0.239	non-significant	0.489	0.599	-0.563
ENSPLAG00000003944	hdac8	histone deacetylase 8 [Source:NCBI gene;Acc:106950503]	Mating Preference-i	none	yes: limma	2.343	0.032	0.031	-0.152	0.881	0.864	0.146	0.886	0.872	non-significant	0.450	0.079	-0.699
ENSPLAG00000004732	hdac1	probable histone deacetylase 1-B [Source:NCBI gene;Acc:106953123]	Mating Preference-i	none	yes: limma	2.342	0.032	0.026	0.385	0.705	0.713	-1.031	0.317	0.275	non-significant	0.420	0.741	-0.630
ENSPLAG00000014717	galnt2	polypeptide N-acetylgalactosaminyltransferase 2 [Source:NCBI gene;Acc:106958998]	Mating Preference-i	none	yes: limma	2.342	0.032	0.006	-0.456	0.654	0.599	-1.485	0.156	0.094	non-significant	0.534	0.335	-0.536
ENSPLAG00000020692	ctu2	cytosolic thiouridylase subunit 2 [Source:NCBI gene;Acc:106937568]	Mating Preference-i	blue	yes: limma & WGCNA	2.340	0.032	0.019	1.571	0.135	0.109	-1.358	0.193	0.162	non-significant	0.639	0.808	-0.695
ENSPLAG00000003873	sema3c	semaphorin 3C [Source:NCBI gene;Acc:106955153]	Mating Preference-i	none	yes: limma	2.338	0.032	0.031	1.903	0.074	0.097	-1.477	0.159	0.149	non-significant	0.508	0.417	-0.463
ENSPLAG00000001625	MAFG	transcription factor MafG-like [Source:NCBI gene;Acc:106951272]	Mating Preference-i	none	yes: limma	2.334	0.032	0.045	1.311	0.207	0.239	-0.945	0.358	0.415	non-significant	0.602	0.313	-0.654
ENSPLAG00000014906	fign	fidgetin	Mating Preference-i	black	yes: limma & WGCNA	2.333	0.032	0.032	0.447	0.661	0.668	-0.077	0.940	0.944	non-significant	0.835	0.367	-0.595
ENSPLAG00000005398	actn1	actinin alpha 1 [Source:NCBI gene;Acc:106953068]	Mating Preference-i	none	yes: limma	2.333	0.032	0.024	0.244	0.810	0.804	0.659	0.519	0.517	non-significant	0.494	0.369	-0.221
ENSPLAG00000021891	rtn4rl1a	reticulon-4 receptor-like 1 [Source:NCBI gene;Acc:106937500]	Mating Preference-i	none	yes: limma	2.333	0.032	0.048	-0.608	0.551	0.602	-0.974	0.344	0.436	non-significant	0.742	0.418	-0.387
ENSPLAG00000016749	nvl	nuclear VCP like [Source:NCBI gene;Acc:106959547]	Mating Preference-i	none	yes: limma	2.332	0.032	0.035	-0.594	0.560	0.591	-1.164	0.261	0.287	non-significant	0.464	0.291	-0.162
ENSPLAG00000008257	NA	NA	Mating Preference-i	none	yes: limma	2.331	0.032	0.031	-0.421	0.679	0.681	-0.498	0.625	0.633	non-significant	0.431	0.276	-0.692
ENSPLAG00000006513	tmc2b	transmembrane channel-like protein 1 [Source:NCBI gene;Acc:106950445]	Mating Preference-i	none	yes: limma	2.331	0.032	0.031	1.041	0.313	0.335	-1.213	0.242	0.250	non-significant	0.760	0.605	-0.224
ENSPLAG00000006807	srrm1	serine and arginine repetitive matrix 1 [Source:NCBI gene;Acc:106948390]	Mating Preference-i	none	yes: limma	2.329	0.032	0.039	-0.940	0.360	0.405	-1.851	0.082	0.112	non-significant	0.563	0.338	-0.166
ENSPLAG00000016623	NA	N-ethylmaleimide sensitive factor	Mating Preference-i	none	yes: limma	2.328	0.033	0.031	0.562	0.581	0.626	-0.306	0.764	0.791	non-significant	0.786	0.671	-0.407
ENSPLAG00000010831	NA	NA	Mating Preference-i	none	yes: limma	2.328	0.033	0.040	-0.090	0.929	0.922	-0.681	0.505	0.546	non-significant	0.442	0.472	-0.238
ENSPLAG00000000289	sema6e	semaphorin-6D-like [Source:NCBI gene;Acc:106960985]	Mating Preference-i	none	yes: limma	2.328	0.033	0.036	1.554	0.139	0.162	-1.838	0.084	0.081	non-significant	0.713	0.615	-0.517
ENSPLAG00000013084	fbxo4	F-box protein 4 [Source:NCBI gene;Acc:106941186]	Mating Preference-i	none	yes: limma	2.327	0.033	0.045	1.283	0.217	0.233	-0.105	0.917	0.934	non-significant	0.619	0.616	-0.696
ENSPLAG00000009673	CTNND1	catenin delta-1-like [Source:NCBI gene;Acc:106942193]	Mating Preference-i	none	yes: limma	2.327	0.033	0.044	1.861	0.080	0.104	-0.292	0.774	0.787	non-significant	0.761	0.553	-0.639
ENSPLAG00000008304	adra2da	alpha-2Db adrenergic receptor-like [Source:NCBI gene;Acc:106951016]	Mating Preference-i	none	yes: limma	2.325	0.033	0.036	-0.170	0.867	0.892	-1.126	0.276	0.323	non-significant	0.714	0.422	-0.461
ENSPLAG00000000947	zgc:114130	zinc finger protein 36	Mating Preference-i	none	yes: limma	2.324	0.033	0.006	-0.094	0.926	0.924	-1.930	0.071	0.026	non-significant	0.618	0.566	-0.347
ENSPLAG00000020487	mettl5	methyltransferase like 5 [Source:NCBI gene;Acc:106955206]	Mating Preference-i	blue	yes: limma & WGCNA	2.323	0.033	0.014	1.827	0.085	0.037	-1.396	0.181	0.128	non-significant	0.545	0.888	-0.516
ENSPLAG00000009265	appl2	adaptor protein	Mating Preference-i	none	yes: limma	2.323	0.033	0.023	1.087	0.292	0.313	-0.987	0.338	0.329	non-significant	0.620	0.613	-0.245
ENSPLAG00000016003	NA	NA	Mating Preference-i	none	yes: limma	2.322	0.033	0.020	-0.994	0.334	0.288	-1.119	0.279	0.210	non-significant	0.087	0.168	-0.447
ENSPLAG00000017352	smarcd1	SWI/SNF related	Mating Preference-i	none	yes: limma	2.322	0.033	0.027	-0.636	0.533	0.554	-2.164	0.045	0.044	significant	0.352	0.605	-0.448
ENSPLAG00000013642	casz1	castor zinc finger 1 [Source:NCBI gene;Acc:106949115]	Mating Preference-i	none	yes: limma	2.321	0.033	0.018	0.263	0.796	0.769	-0.954	0.354	0.270	non-significant	0.610	0.298	-0.151
ENSPLAG00000023304	NA	NA	Mating Preference-i	none	yes: limma	2.318	0.033	0.008	1.073	0.298	0.270	-1.413	0.176	0.114	non-significant	0.569	0.470	-0.540
ENSPLAG00000011672	ncdn	neurochondrin [Source:NCBI gene;Acc:106961000]	Mating Preference-i	none	yes: limma	2.316	0.033	0.029	1.527	0.145	0.154	-1.132	0.274	0.285	non-significant	0.614	0.762	-0.652
ENSPLAG00000014894	adgrg1	adhesion G protein-coupled receptor G3-like [Source:NCBI gene;Acc:106935575]	Mating Preference-i	none	yes: limma	2.315	0.033	0.032	1.515	0.148	0.150	-0.057	0.955	0.952	non-significant	0.369	0.459	-0.392
ENSPLAG00000004315	LGALS4	galectin 4 [Source:HGNC Symbol;Acc:HGNC:6565]	Mating Preference-i	none	yes: limma	2.315	0.033	0.045	1.824	0.086	0.135	-1.815	0.088	0.133	non-significant	0.739	0.721	-0.496
ENSPLAG00000018729	gpaa1	glycosylphosphatidylinositol anchor attachment 1 [Source:NCBI gene;Acc:106955449]	Mating Preference-i	none	yes: limma	2.315	0.033	0.015	0.473	0.642	0.595	-0.038	0.970	0.968	non-significant	0.484	0.405	-0.583
ENSPLAG00000018551	derl2	derlin 2 [Source:NCBI gene;Acc:106956196]	Mating Preference-i	none	yes: limma	2.314	0.033	0.020	0.950	0.355	0.349	0.108	0.915	0.907	non-significant	0.568	0.397	-0.645
ENSPLAG00000015433	NA	heterogeneous nuclear ribonucleoprotein L-like [Source:NCBI gene;Acc:106948191]	Mating Preference-i	none	yes: limma	2.314	0.034	0.023	-0.890	0.386	0.334	-0.418	0.681	0.700	non-significant	0.557	0.378	-0.245
ENSPLAG00000023870	NA	RILP-like protein 1 [Source:NCBI gene;Acc:106942163]	Mating Preference-i	none	yes: limma	2.312	0.034	0.029	0.795	0.438	0.477	-0.966	0.348	0.338	non-significant	0.474	0.454	-0.773
ENSPLAG00000022145	vps51	VPS51 subunit of GARP complex [Source:NCBI gene;Acc:106963451]	Mating Preference-i	none	yes: limma	2.311	0.034	0.026	0.269	0.791	0.781	-0.964	0.349	0.317	non-significant	0.538	0.422	-0.791
ENSPLAG00000003468	NA	T-cell surface glycoprotein CD4-like [Source:NCBI gene;Acc:106951140]	Mating Preference-i	none	yes: limma	2.309	0.034	0.028	0.342	0.737	0.766	0.346	0.734	0.763	non-significant	0.701	0.180	-0.439
ENSPLAG00000010134	stx17	syntaxin 17 [Source:NCBI gene;Acc:106945946]	Mating Preference-i	none	yes: limma	2.307	0.034	0.026	1.578	0.133	0.146	-1.257	0.226	0.214	non-significant	0.670	0.453	-0.422
ENSPLAG00000001478	NA	calpain-1 catalytic subunit-like [Source:NCBI gene;Acc:106960007]	Mating Preference-i	none	yes: limma	2.304	0.034	0.048	1.210	0.243	0.301	-1.664	0.115	0.151	non-significant	0.745	0.530	-0.676
ENSPLAG00000020886	wnt1	Wnt family member 1 [Source:NCBI gene;Acc:106955351]	Mating Preference-i	none	yes: limma	2.304	0.034	0.039	-0.964	0.349	0.378	-0.980	0.341	0.385	non-significant	0.262	0.204	-0.390
ENSPLAG00000002465	tbcd	tubulin folding cofactor D [Source:NCBI gene;Acc:106946616]	Mating Preference-i	none	yes: limma	2.303	0.034	0.023	0.526	0.606	0.617	-2.599	0.019	0.012	significant	0.463	0.587	-0.221
ENSPLAG00000022664	si:ch1073-184j22.2	si:ch1073-184j22.2 [Source:ZFIN;Acc:ZDB-GENE-081104-32]	Mating Preference-i	none	yes: limma	2.302	0.034	0.037	2.099	0.051	0.049	-1.578	0.134	0.132	non-significant	0.644	0.592	-0.478
ENSPLAG00000011398	ilk	integrin-linked protein kinase [Source:NCBI gene;Acc:106960551]	Mating Preference-i	none	yes: limma	2.302	0.034	0.016	1.969	0.065	0.048	-2.010	0.061	0.041	non-significant	0.581	0.680	-0.691
ENSPLAG00000008426	NA	NA	Mating Preference-i	none	yes: limma	2.301	0.034	0.019	0.107	0.916	0.918	-0.202	0.842	0.809	non-significant	0.179	0.259	-0.410
ENSPLAG00000010331	NA	NA	Mating Preference-i	black	yes: limma & WGCNA	2.300	0.034	0.025	1.255	0.226	0.211	-0.668	0.514	0.533	non-significant	0.952	0.619	-0.633
ENSPLAG00000008476	NA	NA	Mating Preference-i	black	yes: limma & WGCNA	2.300	0.034	0.029	1.503	0.151	0.152	-0.664	0.516	0.547	non-significant	0.912	0.536	-0.621
ENSPLAG00000005083	dock4b	dedicator of cytokinesis 4 [Source:NCBI gene;Acc:106958303]	Mating Preference-i	none	yes: limma	2.300	0.034	0.036	-0.308	0.762	0.789	-0.923	0.370	0.423	non-significant	0.769	0.404	-0.424
ENSPLAG00000013399	plxna4	plexin A4 [Source:NCBI gene;Acc:106945681]	Mating Preference-i	black	yes: limma & WGCNA	2.297	0.035	0.038	1.261	0.224	0.246	-1.204	0.245	0.289	non-significant	0.889	0.497	-0.501
ENSPLAG00000005760	NA	conserved oligomeric Golgi complex subunit 5-like [Source:NCBI gene;Acc:106938810]	Mating Preference-i	none	yes: limma	2.297	0.035	0.018	1.299	0.211	0.180	-0.578	0.571	0.516	non-significant	0.616	0.534	-0.402
ENSPLAG00000007597	NA	casein kinase I isoform gamma-2-like [Source:NCBI gene;Acc:106936641]	Mating Preference-i	none	yes: limma	2.296	0.035	0.041	0.573	0.574	0.567	-2.269	0.037	0.033	significant	0.525	0.754	-0.612
ENSPLAG00000001460	ninl	ninein-like [Source:ZFIN;Acc:ZDB-GENE-130530-768]	Mating Preference-i	none	yes: limma	2.296	0.035	0.043	0.875	0.394	0.433	-1.035	0.316	0.365	non-significant	0.596	0.511	-0.291
ENSPLAG00000002538	golga4	golgin A4 [Source:NCBI gene;Acc:106953662]	Mating Preference-i	none	yes: limma	2.295	0.035	0.035	0.713	0.486	0.479	-0.685	0.503	0.501	non-significant	0.711	0.578	-0.486
ENSPLAG00000012134	SCAMP1	secretory carrier membrane protein 1 [Source:NCBI gene;Acc:106952257]	Mating Preference-i	none	yes: limma	2.295	0.035	0.024	1.231	0.235	0.209	-1.179	0.255	0.253	non-significant	0.679	0.635	-0.325
ENSPLAG00000011693	cndp2	cytosolic non-specific dipeptidase-like [Source:NCBI gene;Acc:106958632]	Mating Preference-i	none	yes: limma	2.295	0.035	0.041	0.745	0.467	0.526	0.230	0.821	0.825	non-significant	0.258	0.105	-0.683
ENSPLAG00000002505	NA	NA	Mating Preference-i	none	yes: limma	2.291	0.035	0.030	1.936	0.070	0.062	-0.230	0.821	0.841	non-significant	0.592	0.447	-0.502
ENSPLAG00000013176	ptpn13	protein tyrosine phosphatase non-receptor type 13 [Source:NCBI gene;Acc:106959054]	Mating Preference-i	none	yes: limma	2.291	0.035	0.022	0.632	0.536	0.566	-1.921	0.072	0.055	non-significant	0.659	0.656	-0.674
ENSPLAG00000006435	si:dkey-96n2.3	G protein-coupled receptor 17 [Source:HGNC Symbol;Acc:HGNC:4471]	Mating Preference-i	none	yes: limma	2.289	0.035	0.033	1.735	0.101	0.093	-0.628	0.539	0.530	non-significant	0.662	0.507	-0.663
[truncated: 1,157 more rows]
