# Supplementary material for: Individual variation in preference behavior in sailfin fish refines the neurotranscriptomic pathway for mate preference
Source: Ecol Evol. 2023 Jul 23;13(7):e10323. doi: 10.1002/ece3.10323 (PMC10363800; doi:10.1002/ece3.10323)
Supplement: Supplementary file 4 — Table S4 [file ECE3-13-e10323-s003.csv]

term id	source	category	term name	adjusted p-value	negative log10 of the adjusted p-value	term size	query size	intersection size	proportion of the set	negative association with mate preference (# of genes)	positive association with mate preference (# of genes)	preference correlation (summary z-score)	gene id
GO:0002768	GO:BP	immune function	immune response-regulating cell surface receptor signaling pathway	0.0459	1.3386	12	1608	6	0.500	1	5	1.6330	ENSPLAG00000005615,ENSPLAG00000010936,ENSPLAG00000010947,ENSPLAG00000017648,ENSPLAG00000004674,ENSPLAG00000010621
GO:0003723	GO:MF	replication & transcription	RNA binding	0.0001	3.8381	673	1065	59	0.088	10	49	5.0774	ENSPLAG00000006107,ENSPLAG00000007558,ENSPLAG00000009579,ENSPLAG00000011139,ENSPLAG00000014263,ENSPLAG00000018261,ENSPLAG00000020777,ENSPLAG00000017500,ENSPLAG00000002500,ENSPLAG00000010995,ENSPLAG00000022080,ENSPLAG00000001496,ENSPLAG00000001856,ENSPLAG00000002303,ENSPLAG00000003715,ENSPLAG00000008000,ENSPLAG00000010763,ENSPLAG00000012431,ENSPLAG00000013864,ENSPLAG00000000947,ENSPLAG00000020354,…
GO:0003724	GO:MF	replication & transcription	RNA helicase activity	0.0002	3.6244	57	1056	13	0.228	1	12	3.0509	ENSPLAG00000007558,ENSPLAG00000014263,ENSPLAG00000013054,ENSPLAG00000001496,ENSPLAG00000005920,ENSPLAG00000023562,ENSPLAG00000006320,ENSPLAG00000019208,ENSPLAG00000018304,ENSPLAG00000005939,ENSPLAG00000011061,ENSPLAG00000009821,ENSPLAG00000017487
GO:0004386	GO:MF	replication & transcription	helicase activity	0.0003	3.5909	118	1162	20	0.169	2	18	3.5777	ENSPLAG00000007558,ENSPLAG00000014263,ENSPLAG00000013054,ENSPLAG00000001496,ENSPLAG00000005920,ENSPLAG00000012712,ENSPLAG00000014164,ENSPLAG00000023562,ENSPLAG00000006320,ENSPLAG00000018522,ENSPLAG00000019208,ENSPLAG00000018304,ENSPLAG00000014257,ENSPLAG00000005939,ENSPLAG00000015145,ENSPLAG00000011061,ENSPLAG00000009821,ENSPLAG00000008539,ENSPLAG00000017487,ENSPLAG00000019886
GO:0005488	GO:MF	replication & transcription	binding	0.0007	3.1752	11268	727	402	0.036	149	253	5.1870	ENSPLAG00000001717,ENSPLAG00000001988,ENSPLAG00000002174,ENSPLAG00000002353,ENSPLAG00000005350,ENSPLAG00000006107,ENSPLAG00000006895,ENSPLAG00000007045,ENSPLAG00000007558,ENSPLAG00000009357,ENSPLAG00000009579,ENSPLAG00000010743,ENSPLAG00000011139,ENSPLAG00000011875,ENSPLAG00000012413,ENSPLAG00000012585,ENSPLAG00000012595,ENSPLAG00000013730,ENSPLAG00000014054,ENSPLAG00000014263,ENSPLAG00000014469,…
GO:0006269	GO:BP	replication & transcription	DNA replication, synthesis of RNA primer	0.0299	1.5238	3	807	3	1.000	0	3	1.7321	ENSPLAG00000000700,ENSPLAG00000011677,ENSPLAG00000013952
GO:0006325	GO:BP	epigenetic regulation of transcription	chromatin organization	0.0014	2.8527	194	995	24	0.124	3	21	3.6742	ENSPLAG00000005350,ENSPLAG00000017739,ENSPLAG00000018257,ENSPLAG00000000699,ENSPLAG00000023617,ENSPLAG00000005631,ENSPLAG00000009082,ENSPLAG00000012712,ENSPLAG00000023378,ENSPLAG00000001132,ENSPLAG00000015132,ENSPLAG00000022950,ENSPLAG00000005575,ENSPLAG00000018522,ENSPLAG00000005212,ENSPLAG00000021255,ENSPLAG00000023459,ENSPLAG00000009102,ENSPLAG00000016925,ENSPLAG00000015145,ENSPLAG00000016544,…
GO:0008170	GO:MF	epigenetic regulation of transcription	N-methyltransferase activity	0.0045	2.3456	70	1462	15	0.214	6	9	0.7746	ENSPLAG00000003941,ENSPLAG00000018257,ENSPLAG00000023617,ENSPLAG00000005631,ENSPLAG00000007172,ENSPLAG00000005212,ENSPLAG00000017640,ENSPLAG00000021255,ENSPLAG00000023459,ENSPLAG00000015948,ENSPLAG00000000557,ENSPLAG00000004471,ENSPLAG00000013273,ENSPLAG00000017929,ENSPLAG00000010191
GO:0008186	GO:MF	replication & transcription	ATP-dependent activity, acting on RNA	0.0002	3.6244	57	1056	13	0.228	1	12	3.0509	ENSPLAG00000007558,ENSPLAG00000014263,ENSPLAG00000013054,ENSPLAG00000001496,ENSPLAG00000005920,ENSPLAG00000023562,ENSPLAG00000006320,ENSPLAG00000019208,ENSPLAG00000018304,ENSPLAG00000005939,ENSPLAG00000011061,ENSPLAG00000009821,ENSPLAG00000017487
GO:0008276	GO:MF	epigenetic regulation of transcription	protein methyltransferase activity	0.0478	1.3207	67	1462	13	0.194	4	9	1.3868	ENSPLAG00000003941,ENSPLAG00000018257,ENSPLAG00000023617,ENSPLAG00000005631,ENSPLAG00000005212,ENSPLAG00000017640,ENSPLAG00000021255,ENSPLAG00000023459,ENSPLAG00000000557,ENSPLAG00000004471,ENSPLAG00000013273,ENSPLAG00000017929,ENSPLAG00000010191
GO:0016278	GO:MF	epigenetic regulation of transcription	lysine N-methyltransferase activity	0.0458	1.3392	42	1462	10	0.238	3	7	1.2649	ENSPLAG00000018257,ENSPLAG00000023617,ENSPLAG00000005631,ENSPLAG00000005212,ENSPLAG00000021255,ENSPLAG00000023459,ENSPLAG00000000557,ENSPLAG00000004471,ENSPLAG00000013273,ENSPLAG00000010191
GO:0016279	GO:MF	epigenetic regulation of transcription	protein-lysine N-methyltransferase activity	0.0458	1.3392	42	1462	10	0.238	3	7	1.2649	ENSPLAG00000018257,ENSPLAG00000023617,ENSPLAG00000005631,ENSPLAG00000005212,ENSPLAG00000021255,ENSPLAG00000023459,ENSPLAG00000000557,ENSPLAG00000004471,ENSPLAG00000013273,ENSPLAG00000010191
GO:0018024	GO:MF	epigenetic regulation of transcription	histone-lysine N-methyltransferase activity	0.0347	1.4591	34	1433	9	0.265	2	7	1.6667	ENSPLAG00000018257,ENSPLAG00000023617,ENSPLAG00000005631,ENSPLAG00000005212,ENSPLAG00000021255,ENSPLAG00000023459,ENSPLAG00000000557,ENSPLAG00000004471,ENSPLAG00000013273
GO:0019763	GO:MF	immune function	immunoglobulin receptor activity	0.0296	1.5292	3	1140	3	1.000	0	3	1.7321	ENSPLAG00000005615,ENSPLAG00000010936,ENSPLAG00000004674
GO:0019767	GO:MF	immune function	IgE receptor activity	0.0296	1.5292	3	1140	3	1.000	0	3	1.7321	ENSPLAG00000005615,ENSPLAG00000010936,ENSPLAG00000004674
GO:0032997	GO:CC	immune function	Fc receptor complex	0.0173	1.7624	3	1140	3	1.000	0	3	1.7321	ENSPLAG00000005615,ENSPLAG00000010936,ENSPLAG00000004674
GO:0032998	GO:CC	immune function	Fc-epsilon receptor I complex	0.0173	1.7624	3	1140	3	1.000	0	3	1.7321	ENSPLAG00000005615,ENSPLAG00000010936,ENSPLAG00000004674
GO:0036424	GO:MF	epigenetic regulation of transcription	L-phosphoserine phosphatase activity	0.0347	1.4600	1	3	1	1.000	1	0	-1.0000	ENSPLAG00000001717
GO:0038093	GO:BP	immune function	Fc receptor signaling pathway	0.0192	1.7160	5	1140	4	0.800	1	3	1.0000	ENSPLAG00000005615,ENSPLAG00000010936,ENSPLAG00000010947,ENSPLAG00000004674
GO:0043524	GO:BP	neuroplasticity	negative regulation of neuron apoptotic process	0.0282	1.5492	14	710	5	0.357	3	2	-0.4472	ENSPLAG00000023378,ENSPLAG00000015484,ENSPLAG00000021394,ENSPLAG00000002099,ENSPLAG00000004459
GO:0140640	GO:MF	replication & transcription	catalytic activity, acting on a nucleic acid	0.0293	1.5328	416	1063	36	0.087	5	31	4.3333	ENSPLAG00000007558,ENSPLAG00000014263,ENSPLAG00000000700,ENSPLAG00000009321,ENSPLAG00000013054,ENSPLAG00000015427,ENSPLAG00000008038,ENSPLAG00000001496,ENSPLAG00000005920,ENSPLAG00000012712,ENSPLAG00000018367,ENSPLAG00000014164,ENSPLAG00000001132,ENSPLAG00000011846,ENSPLAG00000023562,ENSPLAG00000006320,ENSPLAG00000023121,ENSPLAG00000005575,ENSPLAG00000016588,ENSPLAG00000018522,ENSPLAG00000006044,…
GO:0140657	GO:MF	replication & transcription	ATP-dependent activity	0.0189	1.7237	497	1366	50	0.101	6	44	5.3740	ENSPLAG00000007558,ENSPLAG00000014263,ENSPLAG00000009321,ENSPLAG00000013054,ENSPLAG00000018334,ENSPLAG00000001496,ENSPLAG00000003170,ENSPLAG00000005920,ENSPLAG00000012712,ENSPLAG00000018367,ENSPLAG00000014164,ENSPLAG00000001132,ENSPLAG00000004054,ENSPLAG00000019802,ENSPLAG00000023562,ENSPLAG00000006320,ENSPLAG00000005575,ENSPLAG00000016465,ENSPLAG00000018522,ENSPLAG00000004590,ENSPLAG00000019208,…
GO:1901215	GO:BP	neuroplasticity	negative regulation of neuron death	0.0413	1.3838	15	710	5	0.333	3	2	-0.4472	ENSPLAG00000023378,ENSPLAG00000015484,ENSPLAG00000021394,ENSPLAG00000002099,ENSPLAG00000004459
GO:1902494	GO:CC	replication & transcription	catalytic complex	0.0129	1.8903	560	1218	50	0.089	17	33	2.2627	ENSPLAG00000005350,ENSPLAG00000016168,ENSPLAG00000018257,ENSPLAG00000000700,ENSPLAG00000002114,ENSPLAG00000010660,ENSPLAG00000007867,ENSPLAG00000011677,ENSPLAG00000000045,ENSPLAG00000009082,ENSPLAG00000017295,ENSPLAG00000020402,ENSPLAG00000005874,ENSPLAG00000016024,ENSPLAG00000019925,ENSPLAG00000014578,ENSPLAG00000015132,ENSPLAG00000020718,ENSPLAG00000005656,ENSPLAG00000004590,ENSPLAG00000012739,…
